# Supplementary material for: Gene expression profiling of brain endothelial cells after experimental subarachnoid haemorrhage
Source: Sci Rep. 2021 Apr 9;11:7818. doi: 10.1038/s41598-021-87301-z (PMC8035152; doi:10.1038/s41598-021-87301-z)
Supplement: Supplementary file 2 — Supplementary Table S1. [file 41598_2021_87301_MOESM2_ESM.xlsx]

## Sheet: Significant Genes All
Gene	p (Corr)	p	FC	[SAH, 1](raw)	[SAH, 2](raw)	[SAH, 3](raw)	[SAH, 6](raw)	[Sham, 1](raw)	[Sham, 3](raw)	[Sham, 4](raw)	[Sham, 6](raw)	[SAH, 1](normalized)	[SAH, 2](normalized)	[SAH, 3](normalized)	[SAH, 6](normalized)	[Sham, 1](normalized)	[Sham, 3](normalized)	[Sham, 4](normalized)	[Sham, 6](normalized)
Saa3	0.000343217	3.38637e-08	25.2996	986.447	610.436	1218.78	757.461	40.2238	26.7784	38.8775	32.4025	2.65426	1.96186	2.95939	2.27319	-1.96186	-2.54884	-2.01098	-2.27381
Ackr1	0.00704433	3.47011e-05	21.3318	933.292	1028.95	1235.34	960.783	43.745	26.9264	28.7196	162.714	1.26	1.40076	1.6645	1.30188	-3.15514	-3.85524	-3.76222	-1.26
Ccl2	0.0195974	0.00023707	11.7907	1190.82	421.198	1101.71	198.008	60.3779	37.4299	39.4466	63.5063	3.40862	1.90923	3.2964	0.820294	-0.893174	-1.583	-1.50729	-0.820294
Lcn2	0.0123568	9.92773e-05	11.6022	1806.14	2313.48	2203.13	1781.44	262.102	68.111	129.315	392.044	1.11184	1.469	1.39849	1.09198	-1.67287	-3.61703	-2.6921	-1.09198
Adamts9	0.00104009	6.04764e-07	10.6563	1215.57	894.296	1120.8	936.079	154.112	84.8194	67.448	100.318	1.7112	1.26839	1.59409	1.33427	-1.26839	-2.1299	-2.46052	-1.88778
Csf3	0.0162246	0.000166717	10.2817	780.881	262.929	602.472	139.731	34.5397	44.2026	34.2979	29.537	3.31267	1.74224	2.93846	0.830227	-1.1861	-0.830227	-1.19624	-1.41183
Selp	0.00108762	7.11571e-07	10.1854	459.624	428.157	345.09	242.341	24.5227	41.5944	36.6369	40.9196	2.19471	2.09239	1.78122	1.27129	-2.03356	-1.27129	-1.45438	-1.29488
Cd14	0.0020768	2.71748e-06	9.40907	810.515	886.67	774.037	581.722	58.6234	62.1804	80.8599	140.074	1.50558	1.63514	1.43914	1.02707	-2.28371	-2.19873	-1.81976	-1.02707
Scgb3a1	0.00362917	1.04752e-05	9.04058	2018.91	3693.88	2679.21	2521.44	428.919	173.132	237.443	427.717	1.1174	1.98896	1.52563	1.43807	-1.1174	-2.42623	-1.97052	-1.12145
Tnfsf8	0.000497801	9.579e-08	8.93717	385.768	363.087	253.379	263.312	28.9767	31.6306	38.1439	41.8984	1.9046	1.81719	1.29816	1.35364	-1.83017	-1.70374	-1.43361	-1.29816
Cxcl1	0.028727	0.000522622	8.22764	1301.97	572.747	981.242	301.413	92.6099	44.2105	67.8564	173.232	2.5104	1.32567	2.10238	0.399518	-1.30299	-2.36976	-1.75167	-0.399518
Sele	0.015983	0.000163619	8.11672	377.884	466.548	596.214	160.491	38.7648	33.5581	34.9744	85.4276	1.69031	1.99439	2.3482	0.454858	-1.59481	-1.8029	-1.74326	-0.454858
A130040M12Rik	0.00217793	3.76225e-06	7.31502	623.013	457.436	773.351	461.36	97.5959	74.5475	50.0661	97.4929	1.56003	1.11434	1.87189	1.12666	-1.11434	-1.503	-2.07733	-1.11586
A730049H05Rik	0.000726989	3.07761e-07	7.17653	392.717	263.286	366.309	442.636	60.1169	44.2424	41.693	56.9963	1.64225	1.06539	1.54183	1.81488	-1.06539	-1.50773	-1.59336	-1.1423
Ptgs2	0.0459585	0.00124975	6.25932	1596	1532.98	1736.05	876.921	104.009	164.874	206.123	686.49	1.04054	0.982428	1.1619	0.176604	-2.89913	-2.23447	-1.91234	-0.176604
Plaur	0.00348283	9.38262e-06	5.54179	1008.33	590.582	640.792	585.018	144.518	88.1806	108.159	171.715	1.66965	0.897889	1.01561	0.884232	-1.133	-1.84571	-1.55109	-0.884231
LOC102633179|Gm15737	5.59929e-07	2.1549e-11	5.53393	137.244	143.943	139.94	146.086	27.7768	24.6483	25.0829	25.0757	1.1524	1.22115	1.18046	1.24247	-1.1524	-1.32479	-1.29957	-1.29998
Serpine1	0.00767159	4.10335e-05	5.51285	377.195	202.962	362.152	142.55	50.4514	44.9156	39.8595	47.3729	2.15309	1.25899	2.09438	0.74925	-0.74925	-0.916927	-1.08922	-0.840082
Gpr182	0.00217793	3.58134e-06	4.64909	284.432	329.658	305.207	252.097	69.9471	61.1669	42.7318	84.4681	0.962856	1.17574	1.06456	0.788749	-1.06089	-1.2544	-1.77185	-0.78875
Upp1	0.000610275	1.4453e-07	4.6466	214.865	282.302	231.84	329.678	55.1906	60.0818	52.9558	56.6366	0.919216	1.31302	1.02891	1.53684	-1.04172	-0.919216	-1.10136	-1.00441
Angpt2	0.0182918	0.000206261	4.52804	631.457	600.697	711.945	337.177	173.15	97.6783	74.5045	171.893	1.38592	1.31387	1.559	0.480742	-0.480742	-1.30665	-1.69736	-0.491253
Gm26809	0.000610275	1.8348e-07	4.45391	796.89	614.064	918.049	636.016	174.66	151.55	160.226	171.198	1.28291	0.90692	1.4871	0.957596	-0.906919	-1.11167	-1.03136	-0.935802
Tubb6	0.0049098	1.87065e-05	4.41115	244.749	187.257	214.689	249.753	77.3985	38.3374	37.5017	58.3267	1.0236	0.637322	0.834548	1.0528	-0.637322	-1.65087	-1.68267	-1.04547
Tmem173	0.00273994	5.79371e-06	4.21394	112.334	210.433	166.077	128.802	30.7585	42.1835	33.6248	36.7565	0.706521	1.61209	1.27058	0.903881	-1.16221	-0.706521	-1.03367	-0.9052
AA467197|Mir147	0.00216054	3.24281e-06	3.95765	86.0147	140.701	109.638	79.6202	23.8566	26.432	23.8115	28.6801	0.847991	1.55797	1.19808	0.736542	-1.00221	-0.854309	-1.00493	-0.736542
Lrrc32	0.0210425	0.000280732	3.66083	452.424	181.43	285.618	446.922	109.82	85.3352	66.4399	93.6949	1.6804	0.362138	1.01681	1.66275	-0.362138	-0.726064	-1.08716	-0.591235
Ccl3	0.020594	0.000266302	3.41036	194.619	170.104	284.884	152.22	44.7297	57.8926	94.5929	43.3276	0.697672	0.503435	1.24739	0.343178	-1.42368	-1.05153	-0.343178	-1.46962
Timp1	0.00216589	3.33418e-06	3.38558	117.334	104.309	90.9302	99.8437	33.8179	23.8123	27.1466	38.6881	0.984228	0.814463	0.616435	0.751347	-0.810539	-1.31662	-1.12755	-0.616435
Ccl12	0.046904	0.00130329	3.36283	93.2536	109.164	204.75	60.1859	27.3899	27.9828	27.2016	47.0507	0.809339	1.0366	1.94397	0.177606	-0.958177	-0.92728	-0.968131	-0.177605
Il4ra	0.00765302	3.97613e-05	3.34811	378.31	494.915	438.558	252.819	112.561	105.712	96.6614	143.631	0.989331	1.37694	1.20253	0.407869	-0.759527	-0.850097	-0.979225	-0.407869
Mgat4a	0.0248964	0.00038709	3.33677	489.201	231.487	411.202	365.485	88.0231	88.8801	97.0416	180.831	1.25764	0.178144	1.00706	0.837022	-1.21683	-1.20286	-1.07611	-0.178144
Apln	0.0471509	0.00131894	3.33358	243.815	136.506	243.521	118.339	85.511	52.4444	30.4037	56.9621	1.27723	0.440404	1.27549	0.234374	-0.234374	-0.939695	-1.72624	-0.82048
Pawr	0.0216177	0.000302002	3.28458	247.895	274.354	237.261	174.27	44.1981	68.3071	67.8778	117.898	0.790293	0.936601	0.727037	0.28189	-1.69738	-1.06933	-1.07842	-0.28189
Pvr	0.0018014	2.14915e-06	3.19041	836.519	584.992	735.031	669.862	244.422	223.765	175.409	242.409	1.1455	0.629521	0.958908	0.824968	-0.629521	-0.756912	-1.10818	-0.641455
Ercc1	0.000610275	2.29258e-07	3.1566	318.621	246.549	291.994	276.337	102.501	77.54	87.8565	91.4292	1.00309	0.633118	0.877183	0.797675	-0.633118	-1.03574	-0.855534	-0.798028
Plat	0.0391235	0.000925792	3.15312	1768.69	920.225	1524.09	1342.68	561.337	226.811	475.315	556.793	1.29918	0.35656	1.08445	0.901612	-0.35656	-1.66393	-0.596543	-0.368284
Sod2	0.0135141	0.000122484	3.14416	372.175	466.409	476.608	214.34	124.281	114.532	117.804	108.211	1.18923	1.51484	1.54605	0.393148	-0.393148	-0.511007	-0.470364	-0.592912
Meox1	0.00977998	6.3609e-05	3.13219	421.254	305.073	353.877	329.51	164.783	110.56	76.7367	111.369	0.909828	0.444292	0.658387	0.555463	-0.444293	-1.02003	-1.54687	-1.00952
Adamts4	0.013785	0.000134752	3.12736	194.27	89.3993	144.597	92.2375	41.5805	38.1453	36.5135	41.8129	1.66788	0.548158	1.24187	0.593248	-0.556198	-0.680599	-0.743674	-0.548158
Kit	0.00358679	1.02148e-05	3.12645	174.197	136.605	154.989	108.036	53.8869	39.5531	38.9181	50.2751	1.19096	0.840251	1.02241	0.501749	-0.50175	-0.947894	-0.971242	-0.601841
Pik3r5	0.0386324	0.000894131	3.12037	177.71	187.223	242.12	76.7854	57.3448	48.2266	47.1637	50.0225	1.42121	1.49643	1.8674	0.210585	-0.210585	-0.460418	-0.49257	-0.407671
Pdlim1	0.00449949	1.64506e-05	3.09488	168.584	122.039	163.754	170.291	45.0832	45.53	43.2902	70.3757	0.863221	0.397098	0.821285	0.877759	-1.03958	-1.02536	-1.09813	-0.397098
Zfp52	0.0020768	2.68906e-06	3.07253	225.401	170.815	158.409	190.284	53.172	53.5029	62.4993	73.24	1.06531	0.665257	0.556477	0.820975	-1.01844	-1.00949	-0.785268	-0.556478
Lbp	0.0135141	0.000116027	2.91982	187.793	262.183	164.766	172.086	57.195	56.8018	58.8529	100.459	0.545635	1.02707	0.356907	0.419623	-1.16955	-1.1795	-1.12832	-0.356907
Tnip1	0.02746	0.000474967	2.88702	299.746	414.163	395.017	168.238	113.825	100.527	91.7859	113.075	1.11508	1.58154	1.51325	0.281842	-0.281842	-0.461081	-0.592319	-0.291379
Angptl4	0.0307065	0.00060469	2.83478	332.39	255.079	339.658	168.067	90.6592	62.6887	118.06	111.703	1.2386	0.856667	1.26981	0.254759	-0.635751	-1.168	-0.254758	-0.334614
Igfbp3	0.0094459	5.96525e-05	2.82639	1008.37	1026.12	894.914	698.234	383.953	230.465	292.927	390.866	0.948761	0.973938	0.776556	0.418517	-0.444263	-1.18065	-0.834651	-0.418518
Arrdc3	0.0151158	0.000153578	2.74295	499.139	281.015	340.816	328.757	107.125	130.286	110.132	180.623	1.14763	0.318834	0.59718	0.545207	-1.07252	-0.790128	-1.03258	-0.318834
Hid1	0.00278896	6.33269e-06	2.72746	218.084	189.908	155.676	210.527	77.5051	70.0355	56.7288	79.6547	0.969694	0.770115	0.483357	0.918817	-0.522825	-0.66903	-0.973035	-0.483356
Il1a	0.000343217	4.97752e-08	2.7126	94.6124	81.5827	80.1665	79.1483	34.0275	30.8231	29.2327	29.5026	0.866398	0.652633	0.627368	0.608927	-0.608927	-0.751618	-0.828045	-0.814789
Tmem252	0.0474655	0.00134139	2.65452	1718.4	1214.37	1612.22	1296.77	554.4	327.917	513.746	940.769	0.685006	0.184151	0.592982	0.278863	-0.947063	-1.70466	-1.05694	-0.184151
Ace	0.0277156	0.000484254	2.6112	490.665	505.374	324.377	399.789	100.027	180.707	184.899	206.961	0.921225	0.963837	0.324157	0.625724	-1.37312	-0.519865	-0.486776	-0.324156
4930486L24Rik	0.0136006	0.000130984	2.59319	261.068	162.626	200.303	139.115	74.8339	58.4068	69.9944	85.5151	1.25916	0.576296	0.876917	0.351013	-0.543501	-0.901056	-0.639952	-0.351014
Fmnl2	0.0242524	0.000364011	2.57846	440.401	505.849	506.904	310.295	121.556	146.29	195.514	228.012	0.727444	0.927334	0.93034	0.222265	-1.12975	-0.862543	-0.444105	-0.222265
Ctla2b	0.0474655	0.00134447	2.53202	2056.29	1385.59	1698.55	1713.25	923.759	390.206	608.572	919.564	0.861998	0.292455	0.58626	0.59869	-0.292455	-1.53574	-0.894544	-0.299021
Fam111a	0.0094459	6.03456e-05	2.52016	241.505	138.956	179.567	196.196	91.554	71.3007	66.6181	67.3983	1.09839	0.300969	0.670863	0.79863	-0.300969	-0.661675	-0.759678	-0.742878
Uchl1	0.00531	2.12531e-05	2.49115	160.347	212.658	167.932	173.856	61.8077	73.7829	61.0683	92.8227	0.394323	0.801664	0.461	0.511019	-0.981014	-0.725515	-0.998379	-0.394323
Fkbp1a	0.0095284	6.12393e-05	2.47185	1400.35	862.959	1202.62	1210.97	582.005	411.264	402.242	489.626	0.982553	0.28413	0.762953	0.772924	-0.28413	-0.785096	-0.817099	-0.533481
Ctss	0.0086789	5.14374e-05	2.45627	220.228	199.961	270.733	256.918	123.888	90.516	102.048	73.5348	0.484625	0.345343	0.782499	0.706933	-0.345343	-0.798129	-0.625131	-1.09787
Plekho2	0.00592458	2.4625e-05	2.45614	171.674	117.686	105.716	118.3	47.7039	56.2938	46.7637	55.2863	1.15406	0.609324	0.454569	0.616829	-0.693439	-0.454569	-0.722157	-0.480623
Cp	0.0256751	0.000416983	2.43711	788.288	1344.44	1189.21	818.037	386.056	315.417	444.582	539.849	0.273084	1.0433	0.866292	0.326526	-0.756828	-1.04838	-0.553191	-0.273084
Ccl11	0.0481984	0.00137452	2.41068	160.905	92.8169	165.435	73.5761	49.2994	41.2354	53.4083	49.5771	1.35998	0.566236	1.40004	0.231086	-0.346581	-0.604268	-0.231086	-0.338478
Stra6	0.024703	0.000378379	2.40042	527.037	850.803	717.952	423.259	276.275	288.033	239.379	215.453	0.594015	1.28494	1.04	0.277653	-0.337784	-0.277653	-0.54459	-0.696517
Emp1	0.0353114	0.000774611	2.39272	181.81	105.733	166.763	202.827	80.3185	50.8227	57.7342	84.1739	0.946498	0.164491	0.821861	1.10431	-0.232132	-0.892392	-0.708438	-0.164492
Ctps	0.038843	0.000909571	2.378	138.294	255.942	245.073	139.132	78.977	68.0894	69.7883	100.568	0.229783	1.11786	1.05525	0.238495	-0.578455	-0.792457	-0.756903	-0.229784
Ptpre	0.00830632	4.84742e-05	2.3674	131.407	77.6524	92.9055	89.1008	36.9721	41.438	37.864	46.3566	1.13107	0.372128	0.63086	0.570534	-0.698468	-0.53395	-0.664075	-0.372128
Serping1	0.00531	2.09189e-05	2.3057	146.51	141.497	165.689	115.064	59.011	62.4716	51.5542	73.5793	0.671095	0.620869	0.848574	0.322532	-0.640848	-0.558631	-0.835741	-0.322532
Akap12	0.0101235	6.87828e-05	2.30516	584.708	505.081	584.509	424.045	278.977	184.804	196.92	255.346	0.765534	0.554332	0.765041	0.302034	-0.302035	-0.896184	-0.804575	-0.429729
Lgmn	0.0104205	7.55877e-05	2.28063	225.797	147.211	180.316	194.581	96.017	69.7622	69.3711	92.7745	0.925399	0.308263	0.600904	0.710744	-0.308263	-0.769107	-0.777218	-0.357825
Fosl2	0.0289848	0.000533203	2.27968	459.423	293.177	322.989	216.925	133.903	121.442	130.042	165.236	1.27896	0.630911	0.770626	0.196335	-0.499674	-0.640593	-0.541885	-0.196334
Tyrobp	0.0243686	0.000369365	2.26835	177.459	112.211	222.009	162.211	67.7687	61.4099	77.8492	83.6035	0.87356	0.212292	1.19669	0.743941	-0.515237	-0.657383	-0.315172	-0.212292
Wbp5	0.0430478	0.0010984	2.23453	941.277	828.816	1051.47	588.209	428.285	266.454	343.797	493.29	0.805237	0.621669	0.964957	0.126946	-0.330812	-1.0155	-0.647827	-0.126946
Gngt2	0.0277909	0.00048771	2.22452	187.202	160.935	174.017	265.482	117.832	78.8364	67.8944	90.12	0.442989	0.224874	0.337619	0.947004	-0.224874	-0.804673	-1.02024	-0.611688
Birc3	0.0094459	6.00252e-05	2.22319	529.825	476.169	495.871	381.759	219.994	167.085	202.834	262.213	0.743815	0.589772	0.648263	0.270961	-0.524237	-0.921116	-0.641398	-0.270961
Cpne8	0.0214331	0.000292304	2.22193	365.909	535.695	542.738	313.046	185.111	167.706	210.894	208.699	0.510039	1.05997	1.07881	0.284928	-0.473057	-0.615508	-0.284929	-0.300023
Mt2	0.00925771	5.77181e-05	2.21936	3562.09	3873.54	3907.78	2615.03	1269.58	1608.19	1659.29	1715.5	0.749997	0.870924	0.883622	0.304099	-0.738378	-0.397287	-0.352163	-0.304099
Csf1	0.0459585	0.00124495	2.21135	347.701	318.22	326.471	192.55	131.342	116.135	103.163	184.844	0.882074	0.754253	0.791183	0.0294638	-0.522441	-0.699966	-0.870853	-0.0294633
Icosl	0.00366542	1.15673e-05	2.19352	163.346	221.894	194.306	158.16	93.4462	74.9182	82.7627	83.0395	0.426137	0.868076	0.676534	0.379588	-0.379587	-0.698407	-0.554742	-0.549925
Xbp1	0.026761	0.000452213	2.19018	427.624	516.601	544.136	297.689	173.442	203.307	181.465	243.034	0.668861	0.941568	1.01649	0.146324	-0.633026	-0.403825	-0.567792	-0.146324
Chic2	0.00140663	1.11329e-06	2.18968	427.892	377.101	375.423	345.315	153.813	172.472	177.045	193.735	0.726245	0.543951	0.537517	0.416915	-0.749819	-0.584642	-0.546882	-0.416916
Col4a2	0.00365718	1.08375e-05	2.18208	203.149	157.625	159.563	153.495	91.5143	75.1377	69.0329	72.8758	0.777407	0.411362	0.428995	0.373062	-0.373062	-0.657523	-0.779775	-0.701621
Col4a1	0.0113923	8.85635e-05	2.17469	403.886	308.828	352.426	307.198	192.713	155.171	119.069	169.573	0.731136	0.343994	0.534511	0.336358	-0.336358	-0.648956	-1.03101	-0.520906
Tnf	0.00310286	7.40225e-06	2.15254	114.61	96.0894	121.188	89.2094	50.9705	49.7398	42.912	50.9754	0.765161	0.510878	0.845672	0.403697	-0.403835	-0.439097	-0.652119	-0.403697
4930594C11Rik	0.00955455	6.17751e-05	2.14455	77.3099	59.6151	51.898	57.4673	33.5986	24.8917	25.2867	30.7289	0.888613	0.513637	0.313639	0.460701	-0.31364	-0.746376	-0.723659	-0.442442
Igfbp4	0.0101957	7.06288e-05	2.13169	150.835	252.49	171.64	209.303	88.2078	88.8925	90.4835	93.3911	0.345809	1.08906	0.532223	0.818426	-0.428186	-0.417031	-0.391438	-0.345808
Nus1	0.00140663	1.18629e-06	2.13098	597.064	518.597	606.057	530.769	288.891	234.166	253.243	281.942	0.625317	0.422043	0.646883	0.455513	-0.422044	-0.725041	-0.61205	-0.457173
Vimp	0.00918831	5.69319e-05	2.11957	316.145	315.483	216.22	303.966	126.78	159.106	121.751	132.246	0.769345	0.766321	0.221257	0.712668	-0.548915	-0.221257	-0.607312	-0.488015
Il17ra	0.0459585	0.00125101	2.11188	199.165	208.89	195.647	143.955	61.701	98.8896	77.1758	125.091	0.569666	0.638445	0.543952	0.101321	-1.12093	-0.440407	-0.798077	-0.101321
Fabp4	0.0297138	0.000568547	2.08562	96.2395	101.12	63.2058	67.7106	32.4616	49.4985	39.287	34.8702	0.782908	0.854278	0.176336	0.27566	-0.784988	-0.176335	-0.509668	-0.681724
Fosl1	0.0176075	0.000195762	2.08555	103.62	69.4824	78.3166	79.8455	44.124	48.2947	31.9023	35.0062	0.838977	0.26239	0.435062	0.462954	-0.392693	-0.262391	-0.860595	-0.726648
Eif4ebp1	0.00688974	3.36745e-05	2.08341	238.764	195.655	206.15	170.307	104.285	111.858	91.447	81.6059	0.790681	0.503411	0.578791	0.303237	-0.404372	-0.303237	-0.593893	-0.758156
Ptges	0.00227078	4.28217e-06	2.06593	125.19	107.935	115.507	93.886	59.6954	52.2737	51.6428	49.916	0.741777	0.527829	0.625638	0.326646	-0.326646	-0.518179	-0.535699	-0.584762
Gm26603	0.0224782	0.000320079	2.06198	213.367	255.261	271.976	312.258	148.481	91.0872	137.006	138.088	0.261532	0.520165	0.611671	0.810931	-0.261532	-0.966486	-0.377573	-0.36622
Chst1	0.0357708	0.000799833	2.06048	128.614	66.2936	107.477	86.7419	44.558	38.6518	48.9734	52.2844	1.12735	0.171245	0.868329	0.559105	-0.40194	-0.607088	-0.265626	-0.171245
Cdc42ep3	0.0136006	0.000132426	2.05119	865.645	660.829	673.913	546.787	290.511	308.015	330.044	403.2	0.882538	0.49304	0.521324	0.219741	-0.692646	-0.608234	-0.508579	-0.21974
Tnfrsf1a	0.0135141	0.000122895	2.04811	250.061	220.669	179.419	173.675	87.8555	122.219	88.2709	103.099	0.779351	0.598954	0.300402	0.25346	-0.729724	-0.25346	-0.72292	-0.498905
Birc2	0.0275097	0.000478231	2.03751	325.282	403.592	420.545	257.552	170.836	135.063	173.24	206.402	0.496531	0.807737	0.867101	0.159705	-0.432548	-0.771529	-0.412385	-0.159706
Gapdh	0.0112318	8.64518e-05	2.03297	131.697	107.663	173.986	136.262	59.7586	65.7445	66.3075	75.5417	0.546286	0.255591	0.948035	0.595451	-0.593718	-0.455995	-0.443693	-0.25559
Man1a	0.000878192	4.05569e-07	2.02794	191.743	172.994	169.167	202.254	91.6022	87.59	86.3157	96.8937	0.582715	0.434266	0.401986	0.659705	-0.483006	-0.547623	-0.568765	-0.401986
Uchl3	0.0400438	0.000967807	2.02687	98.0187	87.8848	73.727	82.7322	49.8407	31.8835	33.7384	58.0694	0.58307	0.425627	0.172207	0.338461	-0.392661	-1.03718	-0.955597	-0.172207
Il2rg|Gm20489	0.0118748	9.32286e-05	2.02687	656.768	732.68	612.718	787.145	387.962	330.526	265.568	403.806	0.400942	0.558742	0.300781	0.662188	-0.358526	-0.589678	-0.905363	-0.300781
Kdm6b	0.0106551	7.91422e-05	2.025	417.581	353.316	362.04	306.115	169.864	157.672	159.27	227.959	0.660634	0.419538	0.454727	0.212649	-0.637045	-0.744494	-0.729947	-0.212648
Dcn	0.00715883	3.59757e-05	2.02454	94.8985	70.4546	98.7715	105.639	41.5501	44.5059	45.8873	48.9366	0.692581	0.26289	0.750291	0.847265	-0.498953	-0.399808	-0.355708	-0.26289
Hilpda	0.0402788	0.000978137	2.02344	246.588	144.753	167.395	156.24	111.867	80.2771	68.0818	91.085	0.95441	0.185905	0.395565	0.296078	-0.185904	-0.66463	-0.90235	-0.482404
Rapgef5	0.0248898	0.00038603	1.97695	1006.03	753.451	771.049	866.325	496.124	319.371	397.314	526.539	0.675577	0.258486	0.291796	0.459882	-0.344325	-0.979795	-0.664747	-0.258486
Ccl4	0.00366542	1.14387e-05	1.96577	154.968	142.245	152.751	169.636	76.1043	66.0493	90.8212	83.7885	0.447234	0.323638	0.426444	0.577707	-0.578689	-0.783125	-0.323638	-0.439915
Smad1	0.00647827	3.056e-05	1.95998	267.71	230.429	229.711	190.271	106.805	109.207	114.998	136.213	0.733711	0.517364	0.512862	0.241098	-0.591976	-0.559899	-0.485355	-0.241097
Tnfaip3	0.0443567	0.00116252	1.95382	251.886	200.677	241.402	149.05	100.693	96.9243	90.7982	140.841	0.797837	0.469941	0.736506	0.0408654	-0.524977	-0.580004	-0.674199	-0.0408649
Bcl6b	0.0135141	0.000120203	1.95313	504.365	345.169	388.06	343.385	226.646	216.301	177.994	182.691	0.854331	0.307169	0.476144	0.299693	-0.299694	-0.367096	-0.648311	-0.610727
Itga5	0.00647827	2.98006e-05	1.95008	200.863	195.351	219.353	225.547	118.796	116.281	84.5087	114.995	0.398941	0.358793	0.525981	0.566155	-0.358794	-0.389665	-0.850102	-0.405698
Ifitm2	0.0062993	2.83643e-05	1.95007	2273.12	2394.08	2921.33	2488.39	1261.53	1273.34	1104.91	1541.31	0.28026	0.355053	0.642208	0.410793	-0.569241	-0.555804	-0.760494	-0.28026
Lgals1	0.0258094	0.000429097	1.92945	143.688	80.0629	109.235	103.238	50.1162	61.5059	58.2931	52.096	1.03394	0.190205	0.638433	0.556978	-0.485652	-0.190205	-0.267605	-0.429757
Cebpb	0.0102342	7.16834e-05	1.92903	191.23	134.173	185.375	154.81	73.342	88.5212	87.202	93.927	0.76846	0.257238	0.723594	0.463651	-0.614139	-0.342756	-0.364418	-0.257239
Trp53i11	0.0302865	0.000586289	1.91789	263.415	162.846	203.674	172.569	127.727	87.0871	97.6237	102.62	0.869056	0.175221	0.497979	0.258892	-0.175221	-0.727752	-0.56298	-0.490977
Ralb	0.0133917	0.000110429	1.91717	268.044	210.25	259.481	236.516	132.7	123.903	100.838	154.415	0.573011	0.222647	0.526169	0.39248	-0.441284	-0.540251	-0.837424	-0.222647
Synpo	0.00150931	1.3984e-06	1.90654	77.9726	72.0772	85.2435	67.061	38.3122	38.5563	40.6044	40.5397	0.579411	0.465987	0.708034	0.361918	-0.445753	-0.43659	-0.361918	-0.36422
Sbno2	0.0356351	0.000795427	1.90417	250.366	240.107	254.727	151.89	97.4531	111.674	124.83	130.224	0.832028	0.771668	0.856942	0.111014	-0.529229	-0.332722	-0.172044	-0.111014
Itm2c	0.0256627	0.000415794	1.89867	345.963	293.773	423.991	279.054	189.341	155.179	149.107	211.209	0.511013	0.275095	0.804426	0.200935	-0.358617	-0.64567	-0.70326	-0.200935
Gimap5	0.0318806	0.000640458	1.8941	295.355	234.142	293.21	259.605	167.429	127.721	106.377	179.789	0.525606	0.19054	0.51509	0.339472	-0.293293	-0.683852	-0.947663	-0.190539
Lcp2	0.0126534	0.00010275	1.88396	119.871	98.9309	121.196	81.3832	55.7708	50.5341	55.3809	59.4875	0.784748	0.507761	0.800606	0.226071	-0.319148	-0.461403	-0.329271	-0.226072
Lix1l	0.0370981	0.000838903	1.88061	433.005	558.217	469.786	292.474	227.408	234.273	215.652	231.105	0.726134	1.09258	0.843752	0.160058	-0.20297	-0.160059	-0.279545	-0.179699
Pgm1	0.000343217	5.28352e-08	1.86949	267.177	251.29	242.237	251.198	134.645	131.662	130.894	144.134	0.515878	0.427434	0.374503	0.426908	-0.472761	-0.505078	-0.513514	-0.374503
Rnf125	0.0214746	0.000295045	1.86228	1592.72	1464.68	1619.14	1284.22	745.468	667.639	757.373	1069.91	0.442302	0.321389	0.466034	0.131701	-0.652975	-0.812055	-0.630119	-0.131702
Donson	0.03544	0.000787848	1.85744	139.328	106.611	151.461	84.5594	64.8464	64.5028	60.1307	63.5451	0.911919	0.525788	1.03238	0.19147	-0.191469	-0.199135	-0.300394	-0.220715
Nuak2	0.0423624	0.00106623	1.85734	58.0072	81.7368	66.588	42.8908	29.9592	31.6817	33.5353	35.7478	0.56697	1.06172	0.766001	0.131408	-0.386261	-0.305612	-0.223581	-0.131408
Trib1	0.00658358	3.16255e-05	1.8496	113.949	89.1476	113.108	90.985	61.7177	49.558	55.1218	52.9814	0.619377	0.265256	0.60869	0.29469	-0.265256	-0.581821	-0.428317	-0.485453
Cxcl16	0.0136006	0.000132214	1.84908	119.549	93.8175	112.798	115.985	63.8254	72.9051	50.1405	53.7981	0.531596	0.181918	0.447733	0.487924	-0.373808	-0.181918	-0.721962	-0.620383
Nfkb2	0.0209908	0.000277088	1.84309	193.607	166.636	209.552	155.48	106.282	77.6197	94.176	117.246	0.519994	0.303569	0.63417	0.203594	-0.345243	-0.798639	-0.519703	-0.203594
Zfp948	0.0398277	0.000957986	1.84059	185.485	216.452	243.721	254.398	110.917	113.588	100.961	170.513	0.0607104	0.283453	0.454637	0.516494	-0.681106	-0.646788	-0.816789	-0.0607104
Nek6	0.00217793	3.77182e-06	1.83156	113.236	111.243	107.354	109.052	71.3748	57.1018	57.1236	56.2889	0.371404	0.345785	0.294446	0.317088	-0.294446	-0.616326	-0.615774	-0.63701
Tnfaip8l1	0.0151158	0.000152876	1.82798	158.759	131.558	155.288	131.546	79.6495	66.1935	72.9241	99.3838	0.473517	0.202371	0.441621	0.20224	-0.521585	-0.788562	-0.648855	-0.20224
Nucb2	0.00799888	4.52718e-05	1.82797	556.589	614.399	506.494	558.197	271.468	303.815	278.872	376.481	0.35005	0.492613	0.213984	0.354213	-0.685781	-0.523368	-0.646961	-0.213984
Plin2	0.0296712	0.000564843	1.82413	222.14	170.561	201.12	127.82	98.3441	102.466	94.6987	92.1872	0.95684	0.575656	0.813425	0.159489	-0.218719	-0.159489	-0.273214	-0.311992
Galnt1	0.00555202	2.24354e-05	1.81757	297.59	281.756	241.576	272.2	150.917	143.48	132.317	176.33	0.52795	0.449071	0.227098	0.399287	-0.451621	-0.524525	-0.641383	-0.227097
Ccl7	0.0277801	0.000486452	1.81488	94.7437	85.0236	89.5776	66.9581	42.4859	42.8541	40.5743	60.2852	0.576498	0.420332	0.495606	0.0757275	-0.580547	-0.5681	-0.646967	-0.075727
Atp1b3	0.00273994	6.01048e-06	1.81292	494.429	595.145	506.615	530.61	282.033	279.324	277.41	335.071	0.280647	0.548127	0.315776	0.382538	-0.529249	-0.543176	-0.553094	-0.280647
Daam1	0.0283806	0.00050852	1.81109	276.662	206.346	235.227	193.427	141.983	106.864	106.802	148.984	0.70465	0.281591	0.470579	0.188318	-0.25775	-0.66769	-0.668538	-0.188318
Mrpl52	0.0289848	0.000533136	1.80928	303.445	384.566	323.654	382.654	227.855	210.762	141.896	197.921	0.20666	0.548457	0.299676	0.541265	-0.206661	-0.31916	-0.889936	-0.409852
Sema6d	0.0456707	0.00122398	1.80923	413.839	295.413	346.821	339.801	257.527	165.674	151.695	207.762	0.585342	0.0990038	0.330462	0.300961	-0.0990038	-0.735378	-0.862552	-0.408799
Gm3222	0.0220387	0.000311097	1.80865	624.723	629.809	725.483	663.255	266.509	400.087	400.691	414.106	0.296608	0.308306	0.512332	0.382955	-0.932423	-0.346293	-0.344119	-0.296608
Inhbb	0.0094459	5.98377e-05	1.7961	102.485	72.3624	84.0431	86.4935	52.8576	43.0164	49.9227	45.6353	0.728672	0.226564	0.442454	0.483917	-0.226564	-0.523787	-0.308979	-0.438525
Wsb2	0.0210939	0.000282508	1.78581	230.23	149.276	173.279	207.04	106.819	118.626	96.8973	98.7353	0.790875	0.165781	0.380896	0.637713	-0.317029	-0.165781	-0.45767	-0.43056
Nid1	0.0135141	0.000116628	1.77292	293.586	259.204	234.098	278.148	179.723	132.953	130.343	161.03	0.517339	0.337643	0.190667	0.439405	-0.190668	-0.62553	-0.654137	-0.349115
Rhoc	0.00140663	1.07915e-06	1.77057	240.054	254.349	241.259	257.528	151.633	124.898	141.869	143.668	0.331387	0.414842	0.338616	0.432757	-0.331388	-0.611215	-0.427415	-0.409227
Mgp	0.029375	0.000546828	1.76937	2067.59	2474.9	1840.87	1696.29	898.636	1326.78	1154.23	1184.67	0.462791	0.722214	0.295229	0.177224	-0.739347	-0.177223	-0.378226	-0.340675
Gm5068	0.0191729	0.000229478	1.76147	208.398	155.278	246.454	200.86	113.709	114.307	104.89	122.049	0.59818	0.173699	0.840162	0.545033	-0.275817	-0.268245	-0.392282	-0.173699
Odc1	0.0294363	0.000554498	1.75918	181.674	134.302	137.041	111.687	74.2814	83.2549	70.0737	89.9793	0.857785	0.421917	0.451043	0.155899	-0.432491	-0.267957	-0.516618	-0.155899
Gm24718	0.026761	0.000453157	1.75679	79.6115	77.3491	99.0217	65.9149	37.4425	48.7989	52.4465	44.0323	0.437252	0.39566	0.752019	0.164878	-0.65105	-0.268877	-0.164878	-0.417163
Ptpn12	0.0135141	0.000114472	1.75386	1042.45	991.94	1066.31	972.629	491.426	537.989	581.46	737.294	0.299838	0.228189	0.332492	0.199825	-0.785089	-0.654488	-0.542384	-0.199824
Cd63|Cd63-ps	0.00626677	2.79766e-05	1.75209	361.241	276.705	296.542	359.327	178.218	180.028	178.168	197.718	0.627065	0.242454	0.342338	0.619401	-0.39225	-0.377678	-0.392657	-0.242454
Sash1	0.038843	0.000910382	1.75184	649.807	494.997	650.389	646.119	285.14	295.922	392.013	433.867	0.487674	0.0950832	0.488966	0.479464	-0.700669	-0.647119	-0.241435	-0.0950832
Slc12a2	0.0135141	0.000123931	1.75145	304.336	357.181	305.9	342.547	180.488	162.815	174.792	235.657	0.184488	0.415479	0.191885	0.355124	-0.569272	-0.717944	-0.615535	-0.184488
Pla1a	0.037531	0.000855079	1.75017	97.5009	116.45	68.5654	104.652	53.7531	53.5287	49.6053	60.8366	0.594205	0.850432	0.0862708	0.696324	-0.264862	-0.270897	-0.380717	-0.0862708
Slc4a7	0.0120308	9.49165e-05	1.74621	70.9879	76.9596	76.9592	82.4607	34.7581	45.5671	46.9519	50.1425	0.25077	0.367298	0.36729	0.466902	-0.779454	-0.388812	-0.345622	-0.25077
Gapdh|Gm12070|Gm7293|Gm20899|Gm2574|Gm3839|Gm3272|Gm5177|Gm5559	0.000909468	4.66004e-07	1.74395	1821	1860.66	1875.94	1851.02	1070.28	1151.14	961.323	1073.93	0.330834	0.361918	0.373719	0.354419	-0.435911	-0.330834	-0.590805	-0.430997
Gm19703	0.0064037	2.90809e-05	1.74107	290.486	310.388	365.702	357.287	199.779	165.91	202.59	190.927	0.259954	0.355557	0.592155	0.558567	-0.280113	-0.548114	-0.259954	-0.34549
Mapk6	0.0323415	0.000665076	1.73913	342.011	237.232	247.719	275.85	183.36	176.112	129.206	145.258	0.713554	0.185811	0.248214	0.403398	-0.185811	-0.243999	-0.690814	-0.521865
Fam174b	0.0206194	0.000267424	1.73186	118.872	119.652	100.46	103.338	66.8217	65.6222	49.6404	75.4036	0.44975	0.459179	0.206956	0.247707	-0.381272	-0.407405	-0.810075	-0.206956
Lilrb4	0.0283806	0.000505454	1.72591	47.7229	61.7365	44.9046	44.3948	29.5524	32.6869	22.8211	30.027	0.32513	0.696574	0.237311	0.220839	-0.366274	-0.220839	-0.73918	-0.34329
Etf1	0.00206649	2.54494e-06	1.72175	391.847	380.197	357.65	325.963	207.276	199.124	225.766	212.098	0.530523	0.486982	0.398782	0.26494	-0.388215	-0.446096	-0.26494	-0.355033
Gpr55	0.0228497	0.000331062	1.72142	64.7752	42.7249	62.6695	53.8281	35.5973	29.8867	31.846	31.3804	0.732019	0.131653	0.684341	0.464937	-0.131653	-0.383919	-0.292309	-0.313561
Pgk1|Gm5537	0.0106551	7.88595e-05	1.72131	327.365	347.981	296.626	316.134	195.987	198.982	149.876	208.189	0.397629	0.485738	0.255375	0.347267	-0.342514	-0.32063	-0.729504	-0.255375
Irak2	0.0323415	0.000660956	1.71278	233.452	220.93	265.27	205.96	130.054	108.275	132.872	174.999	0.298269	0.218733	0.482604	0.11751	-0.545746	-0.810155	-0.514821	-0.11751
Asap2	0.0133917	0.000110807	1.71121	150.016	169.306	149.709	192.811	81.7789	98.97	96.7808	109.155	0.230843	0.405363	0.227896	0.592919	-0.644469	-0.369206	-0.401476	-0.227896
Slc20a1	0.0135141	0.000118448	1.70817	175.985	152.823	164.913	194.487	94.1326	106.752	85.9273	117.337	0.3942	0.190601	0.30045	0.538416	-0.50849	-0.326987	-0.640068	-0.190602
Gnl3	0.0252605	0.000404417	1.70018	205.159	290.983	285.439	227.747	144.633	164.719	126.558	154.043	0.158367	0.662559	0.634808	0.309062	-0.345981	-0.158367	-0.538572	-0.255038
Cerk	0.0456311	0.00122051	1.69691	100.434	75.6186	79.9221	58.4362	49.4965	39.3149	46.0073	47.7819	0.901083	0.491647	0.571499	0.119768	-0.119767	-0.452017	-0.225232	-0.170629
Sema3f	0.0101235	6.896e-05	1.69631	120.776	122.123	108.016	127.445	60.6002	79.8232	64.6	78.4747	0.379274	0.395268	0.218183	0.456809	-0.615669	-0.218183	-0.523456	-0.242764
Atrnl1	0.0141911	0.000139813	1.69432	161.666	169.583	158.35	193.142	116.45	86.4093	90.7583	111.409	0.2516	0.320577	0.221702	0.508244	-0.221701	-0.652157	-0.581313	-0.285543
Sox4	0.03985	0.000960056	1.6933	104.067	74.5964	95.8133	102.956	62.1573	65.6478	45.226	50.4748	0.572517	0.0921793	0.4533	0.557026	-0.171002	-0.0921793	-0.629774	-0.471362
Dhx40	0.00216054	3.19744e-06	1.69296	253.986	270.169	266.873	220.446	146.025	148.581	146.749	154.349	0.46144	0.550551	0.532844	0.257115	-0.337098	-0.312059	-0.329956	-0.257114
Etv6	0.0176075	0.000195665	1.69164	353.419	432.832	443.016	317.952	239.516	230.326	200.151	238.3	0.356914	0.649342	0.682893	0.204344	-0.204343	-0.260791	-0.463374	-0.211686
Abi3	0.019378	0.000232998	1.68815	199.557	144.424	172.169	207.547	108.874	117.686	96.254	102.817	0.614178	0.147686	0.401201	0.670813	-0.259964	-0.147687	-0.437705	-0.34254
St3gal1	0.0106551	7.91158e-05	1.67891	1002.12	989.35	1061.57	789.95	518.642	562.883	562.72	636.989	0.498471	0.479966	0.581618	0.155246	-0.451776	-0.333679	-0.334097	-0.155246
Relb	0.0270689	0.000464621	1.67156	147.137	145.712	150.604	108.371	74.6801	79.5944	76.1816	98.9791	0.506574	0.492534	0.540166	0.0653939	-0.471795	-0.379852	-0.443076	-0.0653939
Clic1	0.0135141	0.000118697	1.67133	697.794	570.665	649.194	732.167	419.567	404.998	329.855	432.784	0.489656	0.199498	0.385504	0.559028	-0.244246	-0.295229	-0.591313	-0.199498
Tuba1c	0.00912035	5.61598e-05	1.66451	1231.79	1121.29	1297.87	1269.88	770.543	630.673	711.737	857.41	0.32915	0.193555	0.404538	0.373082	-0.347663	-0.636647	-0.462194	-0.193554
Ctla2a	0.0118637	9.26849e-05	1.66356	2469.24	2011.76	2256.16	2375.15	1536.59	1175.97	1281.21	1501.32	0.489975	0.194365	0.359776	0.433926	-0.194365	-0.580237	-0.456587	-0.227864
Gm10327	0.00407026	1.31582e-05	1.66253	1225.56	1346.8	1376.61	1399.61	775.26	828.7	716.217	904.66	0.218997	0.355094	0.38668	0.410583	-0.441691	-0.345522	-0.555974	-0.218996
Mir21a|Vmp1	0.010209	7.11143e-05	1.66129	197.143	197.199	238.195	169.555	116.6	119.54	114.314	129.371	0.412609	0.413015	0.685507	0.195122	-0.345068	-0.309141	-0.373633	-0.195122
Ppap2a	0.0321914	0.000651658	1.6594	255.284	207.77	202.967	310.895	144.038	138.512	138.449	159.804	0.503327	0.206212	0.172472	0.787651	-0.322329	-0.378767	-0.379422	-0.172472
Crp	0.0401448	0.000971793	1.65896	33.2491	55.4879	37.3085	38.6132	25.2127	23.5139	25.1914	23.4956	0.199584	0.938441	0.365773	0.415363	-0.199584	-0.300219	-0.200804	-0.301341
Nop16	0.0135141	0.000122313	1.65313	171.722	155.744	145.234	118.403	85.0021	88.7281	91.9346	88.8116	0.71888	0.577985	0.477186	0.182515	-0.295625	-0.233732	-0.182515	-0.232376
Lpin3	0.0135343	0.000125863	1.64871	57.8656	51.4884	46.677	66.87	34.6388	31.5219	33.6859	34.219	0.525154	0.356696	0.215161	0.733808	-0.215161	-0.351196	-0.255405	-0.232754
Tnfrsf10b	0.00325664	8.64793e-06	1.64246	139.475	136.312	148.395	157.753	89.5685	86.8177	80.2811	97.9648	0.271379	0.238291	0.360814	0.449039	-0.367562	-0.412565	-0.525493	-0.23829
Rela	0.00354086	9.8115e-06	1.6423	806.06	736.697	759.409	632.98	442.869	430.045	444.689	463.308	0.573823	0.444007	0.487813	0.225095	-0.290185	-0.332577	-0.284268	-0.225095
Ly86	0.0242524	0.000363144	1.64006	56.8647	52.5014	56.2309	75.1332	34.4974	40.0121	38.9706	32.4094	0.311138	0.19596	0.294966	0.713055	-0.409907	-0.195961	-0.234009	-0.499983
Ms4a6b	0.0291333	0.000539298	1.63546	55.3952	44.101	40.5041	38.6917	25.4046	26.6267	24.6639	32.0762	0.652998	0.32405	0.201306	0.135261	-0.471673	-0.403887	-0.514361	-0.135261
Eif2ak4	0.0297138	0.000568271	1.62964	174.501	154.108	147.69	181.958	113.511	83.2655	91.036	119.086	0.395948	0.216657	0.155281	0.456313	-0.224456	-0.671498	-0.542779	-0.155281
Tnfaip1	0.0191556	0.000227779	1.62943	605.133	514.725	567.569	540.521	415.408	329.203	284.118	348.876	0.388085	0.154636	0.295629	0.225184	-0.154636	-0.490188	-0.702675	-0.406451
Pdlim7	0.0459585	0.00125579	1.62157	275.071	197.693	195.599	272.7	164.154	151.256	131.168	128.812	0.618329	0.141783	0.126424	0.605842	-0.126424	-0.244482	-0.450059	-0.476208
Myh9	0.00366542	1.15521e-05	1.62135	708.532	698.861	735.553	603.17	457.087	395.816	410.282	428.274	0.432316	0.412488	0.486313	0.200048	-0.200047	-0.407688	-0.355901	-0.293982
Cd53	0.0417123	0.00103221	1.61688	70.6019	64.5214	95.3248	73.0231	53.5014	41.3317	41.385	50.6969	0.265029	0.135099	0.698175	0.313675	-0.135099	-0.50743	-0.505568	-0.21278
Pxdc1	0.00881658	5.36107e-05	1.6135	241.382	197.35	203.723	204.378	141.931	115.421	126.591	141.117	0.528345	0.237781	0.283636	0.288268	-0.237781	-0.536071	-0.402798	-0.246079
Fam43a	0.00626677	2.76771e-05	1.58869	713.788	627.577	632.36	555.555	407.286	384.169	422.756	373.471	0.558617	0.372913	0.383868	0.197052	-0.250837	-0.335135	-0.197053	-0.375882
Pnp	0.00626677	2.79207e-05	1.58778	205.059	190.944	185.239	204.648	142.232	110.306	122.747	121.27	0.337221	0.234338	0.190574	0.334327	-0.190574	-0.557305	-0.403125	-0.420595
Gm4609	0.0112571	8.70795e-05	1.58768	54.3103	47.1652	61.8746	52.3879	36.1398	29.9621	34.6036	34.8752	0.395571	0.192069	0.583692	0.343579	-0.192068	-0.462517	-0.254731	-0.243455
Gm10481	0.0179766	0.000201324	1.58193	1876.7	1774.89	2048.07	2218.44	1211.06	1403.06	1062.21	1338.94	0.250043	0.169576	0.376108	0.491394	-0.381883	-0.169575	-0.571087	-0.237063
Mapkapk2	0.0133345	0.000109307	1.57861	340.801	317.26	329.203	255.828	192.514	193.302	184.943	213.055	0.545731	0.442468	0.49578	0.131974	-0.278236	-0.27234	-0.336116	-0.131974
Igfbp7	0.00426402	1.41128e-05	1.57689	3558.13	3424.9	3374.99	3560.7	2452.62	2042.57	2012.02	2349.79	0.306516	0.251458	0.230281	0.307556	-0.23028	-0.494223	-0.515957	-0.292075
Msn	0.00325664	8.45086e-06	1.57641	1172.6	1137.6	1151.92	1079.95	801.048	705.5	648.134	733.62	0.33425	0.290532	0.308579	0.2155	-0.2155	-0.398742	-0.521095	-0.342356
Nars	0.0172028	0.000183389	1.5739	625.768	618.078	594.355	548.463	459.936	379.317	356.098	330.727	0.317214	0.299375	0.24291	0.126981	-0.126982	-0.405009	-0.49614	-0.602775
Tlr4	0.0197109	0.000245626	1.57168	77.2431	60.2265	66.3161	54.2676	42.1846	37.9756	39.9031	42.9221	0.678499	0.319491	0.458452	0.169185	-0.19419	-0.345833	-0.274404	-0.169185
Gm3839	0.00431637	1.45214e-05	1.57046	2112.08	2114.24	2166.26	2350.14	1399.52	1467.77	1223.54	1486.98	0.253141	0.254612	0.289681	0.40722	-0.340596	-0.271896	-0.534469	-0.253141
Abca4	0.0190619	0.000225161	1.56661	63.0392	58.4855	70.7581	49.8933	38.5062	37.8145	36.0193	41.2016	0.475476	0.367307	0.642122	0.138072	-0.235681	-0.261832	-0.332004	-0.138072
Tram2	0.0214331	0.000292694	1.56378	140.288	145.135	175.936	140.839	88.9094	86.4097	96.9671	113.248	0.154448	0.203456	0.481112	0.160112	-0.503532	-0.544674	-0.378372	-0.154448
Pprc1	0.0474655	0.00134258	1.56145	110.581	133.716	113.942	99.0339	75.2596	90.5836	61.7069	66.7238	0.223442	0.497515	0.266647	0.0643368	-0.331711	-0.0643368	-0.618155	-0.505384
Ppp1r9b	0.00216054	3.09189e-06	1.55795	162.221	164.852	164.116	142.379	105.596	98.4948	99.0089	103.004	0.403818	0.427028	0.420573	0.215592	-0.215592	-0.316024	-0.308513	-0.251448
Gm7665	0.0214331	0.00029365	1.55681	28.5032	31.1925	38.5085	39.1045	21.4963	22.0637	20.9927	22.8914	0.158157	0.288236	0.592213	0.614371	-0.248878	-0.211291	-0.283079	-0.158157
Cd82	0.0104134	7.47517e-05	1.55619	107.537	99.3934	115.102	94.5369	75.6202	66.0079	59.8065	66.4304	0.346943	0.233326	0.445013	0.161053	-0.161052	-0.357187	-0.499523	-0.347981
Rps2-ps6	0.0456311	0.0012202	1.55324	421.158	327.891	435.417	485.691	256.364	245.216	252.762	315.765	0.388329	0.0271835	0.436363	0.594005	-0.327839	-0.391983	-0.348252	-0.0271835
Txnip	0.0427133	0.00108329	1.55131	1053.35	1143.22	1038.88	827.501	674.957	528.125	698.963	717.423	0.451115	0.569242	0.431161	0.102968	-0.190997	-0.544913	-0.140577	-0.102968
Acsl4	0.00767159	4.22197e-05	1.55111	119.153	120.779	101.783	113.22	66.4741	82.0963	71.2118	73.7225	0.382376	0.401929	0.155052	0.308687	-0.459575	-0.155052	-0.360253	-0.310263
Llph|Llph-ps2|Llph-ps1	0.0294251	0.000550601	1.54604	430.954	414.36	310.049	347.661	241.598	250.376	214.236	259.979	0.602088	0.545441	0.127051	0.292235	-0.232839	-0.181352	-0.406242	-0.127052
Myc	0.00606857	2.56905e-05	1.54563	102.333	106.693	121.136	103.614	70.8904	66.85	65.4845	77.3733	0.201681	0.26187	0.445035	0.21963	-0.327927	-0.412589	-0.442364	-0.201681
Wsb1	0.0396407	0.000947387	1.54107	295.444	270.126	306.666	219.786	158.237	159.307	191.067	198.01	0.502052	0.372801	0.555837	0.075263	-0.398746	-0.389021	-0.126755	-0.0752625
Ifitm3	0.0228745	0.00033402	1.54056	2767.16	3309.53	3277.49	3017.24	2017.46	2184.06	1646.9	2215.66	0.160336	0.418556	0.404519	0.285161	-0.295528	-0.181059	-0.58832	-0.160336
Actr3|Gm8822	0.00731183	3.77073e-05	1.53902	1147.19	1090.25	1164.82	989.202	735.657	648.726	682.495	788.665	0.377198	0.303754	0.399197	0.163426	-0.263805	-0.44523	-0.372021	-0.163427
Vapa	0.0464127	0.00127356	1.52879	300.958	307.864	294.76	247.84	164.295	161.754	203.729	228.866	0.337607	0.370339	0.307585	0.0574522	-0.535663	-0.558151	-0.225305	-0.0574522
Rbbp8	0.0258094	0.000428731	1.52877	102.769	92.2628	100.578	100.021	66.4401	53.2561	63.3412	77.9163	0.2775	0.121912	0.246411	0.2384	-0.351782	-0.670891	-0.420694	-0.121912
Cycs	0.0283806	0.000506579	1.52692	147.78	154.974	146.596	192.906	106.189	92.9561	100.644	119.931	0.156428	0.225001	0.144824	0.540877	-0.320386	-0.512403	-0.397768	-0.144824
Ern1	0.0270288	0.000462621	1.52533	306.489	277.865	324.789	280.969	173.79	169.455	225.913	215.79	0.290761	0.149307	0.374429	0.165334	-0.527729	-0.564171	-0.149308	-0.215449
Asns	0.00767159	4.1894e-05	1.5231	90.8795	106.019	104.605	87.0172	65.6723	66.5225	59.4135	62.7846	0.256383	0.478685	0.459302	0.193729	-0.212286	-0.193729	-0.356781	-0.277162
Pdia6	0.028727	0.000522933	1.52093	199.364	226.562	177.846	195.154	131.911	153.747	110.836	130.331	0.269813	0.454315	0.105033	0.239024	-0.32603	-0.105033	-0.577159	-0.343407
Eif1a	0.0248898	0.000383432	1.51998	184.909	231.442	170.383	181.197	116.923	124.957	119.798	141.421	0.252427	0.576263	0.134392	0.223173	-0.408831	-0.312951	-0.373785	-0.134392
Stx6	0.0135343	0.000127063	1.51975	160.201	169.324	153.835	141.903	115.923	89.4243	106.954	100.12	0.320852	0.400755	0.262349	0.14587	-0.14587	-0.520293	-0.262039	-0.357296
Serp1	0.0373851	0.000850316	1.51858	297.799	301.937	265.813	218.697	187.35	152.534	181.579	189.421	0.549074	0.568982	0.385149	0.103671	-0.119531	-0.416134	-0.164667	-0.103671
Cmip	0.0364879	0.000821483	1.51851	121.098	128.561	137.595	152.059	72.3767	103.397	93.3161	87.7257	0.113995	0.200266	0.298245	0.442443	-0.628589	-0.113995	-0.261988	-0.351113
C5ar1	0.00876511	5.28872e-05	1.51653	49.8279	41.0063	49.5371	41.1973	29.5147	28.5247	30.7282	30.4735	0.489251	0.20814	0.480806	0.214848	-0.266268	-0.315492	-0.20814	-0.220148
Ndfip1	0.00799888	4.58679e-05	1.51469	419.809	429.349	369.052	357.787	262.442	244.791	282.58	249.064	0.400853	0.433269	0.214942	0.17022	-0.276885	-0.377329	-0.17022	-0.352367
Abcb1b	0.0309698	0.000615466	1.51339	41.6337	38.5613	45.777	48.6013	25.3487	32.4642	32.0891	25.7853	0.23475	0.124153	0.371619	0.457991	-0.481092	-0.124153	-0.140918	-0.456451
Tbrg1	0.0257693	0.000425165	1.50955	410.37	498.157	367.231	434.164	252.858	280.673	277.842	318.325	0.263331	0.543005	0.103094	0.344644	-0.43527	-0.284704	-0.299333	-0.103095
Arpc3	0.0173494	0.000186954	1.50616	939.905	785.231	903.747	855.863	567.105	506.788	577.641	668.198	0.375818	0.11642	0.319222	0.240684	-0.353082	-0.515313	-0.326525	-0.116421
Cnn3	0.00366542	1.11822e-05	1.50445	639.001	606.245	639.92	581.522	392.17	434.251	437.676	377.541	0.34097	0.265054	0.343043	0.204985	-0.363371	-0.216319	-0.204984	-0.418216
Txnrd1	0.00903109	5.52626e-05	1.50395	155.08	166.388	138.431	147.504	101.442	89.5864	107.19	105.722	0.34834	0.449883	0.184498	0.276085	-0.264017	-0.443318	-0.184498	-0.204394
Mvp	0.0289848	0.000532613	1.50256	147.933	200.373	171.83	167.726	131.892	113.468	106.205	105.448	0.0827908	0.520535	0.298826	0.26395	-0.0827913	-0.299865	-0.395308	-0.405619
Sdcbp	0.00767159	4.17295e-05	1.49899	513.156	592.484	612.234	590.26	363.13	358.474	410.822	406.929	0.160441	0.367819	0.415126	0.362393	-0.338471	-0.357088	-0.160442	-0.174181
A030001D20Rik	0.0048167	1.81664e-05	1.49591	667.498	570.846	677.673	668.384	440.43	443.145	438.097	403.084	0.408324	0.182661	0.430149	0.410237	-0.191527	-0.182661	-0.199189	-0.31936
Nfkbie	0.00444769	1.59188e-05	1.49583	54.0032	55.2843	48.7986	55.1438	32.1726	37.5511	36.287	36.6045	0.335198	0.369022	0.188993	0.365353	-0.412014	-0.188993	-0.238392	-0.225828
Sema4c	0.028576	0.000514684	1.49441	168.537	129.347	144.663	147.902	112.649	102.335	85.6957	94.6671	0.481528	0.099709	0.261158	0.293097	-0.0997086	-0.238238	-0.494246	-0.350606
Rps6ka3	0.0398729	0.000962142	1.49302	314.234	381.463	274.4	308.285	191.154	198.403	219.913	244.678	0.278258	0.55796	0.0826988	0.250685	-0.43885	-0.385145	-0.236646	-0.0826993
1110008P14Rik	0.019699	0.000243183	1.48811	110.911	93.8669	120.139	116.904	75.3127	65.3885	76.4461	79.2031	0.363249	0.12253	0.478551	0.439162	-0.195194	-0.399051	-0.173645	-0.12253
Ikbke	0.0386581	0.000901586	1.4787	53.3635	60.9099	58.0564	48.9257	36.5238	35.7945	45.3286	32.5861	0.180345	0.37117	0.301947	0.0550842	-0.36667	-0.395768	-0.0550842	-0.531251
Hcls1	0.0424547	0.00107079	1.47535	74.0541	72.7422	75.4737	84.7852	60.2471	44.2246	46.4133	58.8336	0.161738	0.135951	0.189132	0.35697	-0.135951	-0.581994	-0.512303	-0.170202
Pgs1	0.0294251	0.000552626	1.4732	81.5857	59.2579	75.4031	77.8184	50.5202	47.6496	53.4306	46.8242	0.535979	0.0746708	0.422287	0.467775	-0.155476	-0.239871	-0.0746713	-0.265083
Map1b	0.00841872	4.95714e-05	1.46581	139.155	165.301	144.264	165.577	97.5141	106.662	104.916	109.07	0.175723	0.424123	0.227743	0.426535	-0.337289	-0.207922	-0.231735	-0.175723
Cpm	0.0238693	0.000351847	1.46448	72.5861	60.5271	75.5739	65.7206	42.1865	44.3845	53.0778	47.7341	0.35685	0.0947371	0.415044	0.213501	-0.426063	-0.352788	-0.0947371	-0.247825
Gimap9	0.0364411	0.000819027	1.4621	121.225	97.0768	111.575	124.952	87.1726	72.9708	67.8322	83.2039	0.398118	0.0776257	0.278445	0.4418	-0.0776257	-0.334182	-0.439531	-0.14485
Ifrd1	0.0407104	0.000994886	1.4617	187.262	181.588	198.7	158.823	119.854	105.45	126.521	147.011	0.293387	0.249	0.378926	0.0557485	-0.350392	-0.535117	-0.272288	-0.0557485
Mob3a	0.00626677	2.78603e-05	1.46064	110.461	108.931	115.416	98.6612	67.7079	75.4823	78.9118	74.6403	0.324109	0.303978	0.387405	0.161121	-0.382039	-0.225224	-0.161121	-0.241408
Adamts1	0.019378	0.000233425	1.45706	1011.86	846.865	860.691	917.21	582.79	576.292	621.216	719.357	0.374515	0.117712	0.141075	0.232832	-0.421444	-0.437621	-0.329326	-0.117712
Mamstr	0.0454634	0.00121252	1.45643	184.98	187.014	159.08	160.137	114.658	130.655	97.4416	134.176	0.340429	0.356208	0.122814	0.132371	-0.349595	-0.16117	-0.584328	-0.122814
Tlr2	0.0256395	0.000414431	1.45545	65.7431	53.6856	74.1138	62.5804	41.5567	42.4223	46.4108	44.5865	0.397342	0.105036	0.570243	0.326213	-0.264418	-0.234674	-0.105037	-0.162889
S100a11|Gm12854|Gm5068	0.0111088	8.294e-05	1.45178	2224.64	2662.36	2436.06	2317.53	1754.27	1736.54	1663.69	1485.18	0.171349	0.430484	0.302326	0.230366	-0.17135	-0.186005	-0.247837	-0.411585
Msr1	0.0121815	9.70428e-05	1.45074	38.5845	36.9	40.1304	35.2374	25.0079	27.2829	23.1476	28.7796	0.276945	0.212543	0.333621	0.146031	-0.348694	-0.223078	-0.460217	-0.146031
Sgpl1	0.0366767	0.000827146	1.44865	84.6049	66.2381	77.011	69.5104	43.5216	56.817	51.6117	53.3732	0.46375	0.110669	0.328074	0.180237	-0.495261	-0.110669	-0.249294	-0.200877
Ppp1r18	0.0220387	0.000310646	1.44133	212.959	163.352	192.967	175.091	119.902	123.687	133.947	137.1	0.508972	0.12638	0.366745	0.226497	-0.319756	-0.27491	-0.159944	-0.126381
Tbc1d23	0.0214253	0.000290244	1.43831	171.177	137.313	130.538	153.524	98.5019	109.022	103.497	99.0323	0.520942	0.20293	0.129924	0.363922	-0.276319	-0.129924	-0.204953	-0.268571
Tgfb1	0.0309698	0.000616202	1.43823	401.501	320.872	310.766	357.547	266.53	214.033	239.949	244.415	0.48034	0.156938	0.110767	0.31307	-0.110766	-0.427229	-0.262335	-0.235728
Phyhd1|Lrrc8a	0.0123568	9.93909e-05	1.43597	85.0115	76.3504	83.4147	70.9035	52.3215	52.684	60.5836	54.0629	0.375265	0.220243	0.347909	0.113464	-0.324988	-0.315029	-0.113464	-0.277753
Cdc37l1	0.0259545	0.000432508	1.43513	254.371	247.055	263.579	249.403	198.815	149.063	168.755	194.731	0.198808	0.156703	0.250108	0.17035	-0.156703	-0.572201	-0.393194	-0.186642
Tacc1	0.0403909	0.000983969	1.43477	571.204	735.611	625.832	567.585	383.689	415.075	481.364	459.429	0.128024	0.49296	0.259794	0.118855	-0.446046	-0.332612	-0.118854	-0.18614
Morf4l2	0.020455	0.000263717	1.42876	259.593	302.782	268.919	312.792	201.402	221.025	178.864	199.267	0.116019	0.338047	0.166939	0.384971	-0.250153	-0.116019	-0.421364	-0.265532
Ctsb	0.0167705	0.000175553	1.42631	436.137	385.358	422.687	411.438	332.675	295.09	262.583	273.973	0.284623	0.106044	0.239431	0.200517	-0.106044	-0.279001	-0.447383	-0.386126
Cflar	0.0283806	0.00050898	1.4234	321.872	270.621	245.563	275.295	198.229	174.45	211.745	195.904	0.497277	0.247067	0.106883	0.27177	-0.202043	-0.386398	-0.106883	-0.219059
Ybx3	0.0305447	0.000594557	1.42115	655.035	730.495	647.557	765.477	529.922	515.525	414.072	514.034	0.161179	0.31848	0.144613	0.385965	-0.144613	-0.184352	-0.500514	-0.188529
Bcl2a1d|Bcl2a1a|Bcl2a1b	0.0180599	0.000202951	1.41918	83.8665	78.745	81.3754	85.285	65.8958	50.17	58.7959	58.1275	0.219407	0.128501	0.175904	0.243604	-0.128501	-0.521863	-0.292974	-0.309467
Lrrc59	0.0213117	0.000286245	1.41484	228.498	207.038	214.731	192.638	150.796	170.337	137.656	138.118	0.33504	0.192755	0.245389	0.0887508	-0.264542	-0.0887504	-0.396077	-0.391244
Rabgef1	0.0135116	0.000112327	1.41463	160.721	150.035	178.972	172.211	104.997	120.716	121.477	120.533	0.251569	0.152304	0.406744	0.351187	-0.362648	-0.161371	-0.152304	-0.163564
Nab2	0.0151158	0.000153064	1.41386	174.909	148.299	149.343	135.759	110.138	102.761	109.842	105.864	0.516422	0.278327	0.288442	0.150867	-0.150867	-0.250897	-0.154749	-0.207978
Fbxl5	0.0043611	1.51054e-05	1.41123	102.603	103.688	91.0448	100.447	72.2669	72.7786	66.1315	70.5248	0.333954	0.349125	0.161531	0.303324	-0.17171	-0.161531	-0.299708	-0.206915
Ptges3|Gm9769|Gm11893	0.0321914	0.000651499	1.41077	646.617	676.204	770.153	634.381	420.294	482.689	484.054	549.183	0.131595	0.196142	0.383827	0.104032	-0.489918	-0.290224	-0.286148	-0.104032
Mnda|Ifi204	0.0378395	0.000863563	1.40972	72.72	96.9577	97.1489	95.9631	64.8228	60.8375	64.2821	65.6532	0.0737429	0.488747	0.491589	0.473871	-0.0921063	-0.183648	-0.104191	-0.0737424
Tpm3-rs7	0.0434687	0.00111583	1.40854	217.835	202.707	266.053	211.581	167.205	137.798	166.867	164.246	0.242727	0.138891	0.531206	0.200706	-0.138891	-0.41795	-0.141806	-0.164645
Gm3200	0.0045994	1.71698e-05	1.40792	730.202	650.834	728.888	738.226	521.743	503.124	474.259	522.769	0.324063	0.158058	0.321466	0.339832	-0.160891	-0.213318	-0.298556	-0.158058
Hmgn5	0.0478071	0.00135763	1.40693	121.196	132.475	153.579	136.866	107.559	95.6282	81.2757	103.032	0.0861049	0.214486	0.427746	0.261533	-0.0861053	-0.255728	-0.49034	-0.14815
Magt1	0.0410362	0.00100601	1.40581	202.172	217.69	183.293	215.176	145.57	166.056	122.493	150.092	0.212671	0.319361	0.0712376	0.302605	-0.261198	-0.071238	-0.510216	-0.217069
Hrct1	0.0417204	0.00103575	1.40491	360.716	381.118	395.968	294.291	274.222	253.509	255.762	231.281	0.344569	0.423943	0.479091	0.05095	-0.0509491	-0.164256	-0.151491	-0.296648
Rai14	0.0197728	0.000247312	1.40318	563.001	465.781	515.853	544.542	389.361	330.251	396.336	372.853	0.389948	0.116464	0.26377	0.341854	-0.142079	-0.379626	-0.116464	-0.204582
5430416N02Rik	0.0348479	0.000760421	1.40225	139.259	128.763	159.547	142.709	103.114	108.011	86.4281	109.701	0.228623	0.11557	0.424832	0.263928	-0.204906	-0.13797	-0.459578	-0.11557
Dnajc21	0.0293062	0.000543627	1.40202	258.712	246.582	212.864	262.163	154.099	187.141	170.726	187.138	0.374318	0.305041	0.0929027	0.393435	-0.373165	-0.0929031	-0.225347	-0.0929217
Arpc1b|Gm5637	0.0291333	0.000538628	1.40159	454.5	358.16	392.449	448.33	302.154	271.723	284.558	317.677	0.4302	0.0865221	0.218423	0.410479	-0.158795	-0.311947	-0.245361	-0.0865231
Rassf4	0.0216177	0.000301535	1.39781	66.5541	56.5455	65.3697	52.863	45.5007	42.8402	41.453	42.1579	0.440455	0.205338	0.414549	0.108186	-0.108186	-0.195109	-0.242596	-0.218268
Cyb561	0.0344297	0.000745995	1.39477	152.008	185.019	139.672	148.276	104.644	108.68	121.875	111.038	0.220425	0.50395	0.0983205	0.184566	-0.318233	-0.263641	-0.0983205	-0.232667
Jak3|Insl3	0.0380866	0.000875065	1.39395	165.1	179.98	204.566	162.444	138.148	111.84	125.77	134.587	0.140262	0.264758	0.449486	0.116864	-0.116863	-0.421641	-0.252289	-0.154534
Ero1l	0.0209908	0.000276711	1.39389	333.779	316.852	270.083	291.327	197.711	215.938	233.7	220.935	0.409864	0.334779	0.104373	0.21361	-0.345637	-0.218411	-0.104373	-0.185406
Slc46a3	0.04978	0.00144451	1.39161	340.634	349.016	334.487	268.075	219.64	211.382	261.736	233.916	0.362846	0.397921	0.336575	0.0172625	-0.270231	-0.32552	-0.0172634	-0.179385
Fam102b	0.0135343	0.000126379	1.39041	64.6995	65.6656	73.4971	59.1413	44.4082	47.7125	46.8368	49.7908	0.253732	0.275116	0.437665	0.124145	-0.289195	-0.185655	-0.212378	-0.124145
Casp8	0.0276216	0.00048155	1.389	281.204	310.353	252.068	274.104	208.749	223.969	190.114	182.252	0.243063	0.385354	0.0852575	0.206165	-0.186785	-0.0852571	-0.321692	-0.382623
Patl1	0.0307638	0.000607368	1.38765	321.247	258.762	270.729	248.99	187.684	215.038	186.27	201.025	0.473344	0.161287	0.226508	0.105751	-0.302036	-0.105751	-0.312945	-0.202967
Pola2	0.02746	0.000475561	1.3841	114.962	91.5014	90.6025	106.798	76.6721	73.0642	69.6712	71.0599	0.463963	0.134667	0.120424	0.35768	-0.120424	-0.189962	-0.258564	-0.230091
Igfbp6	0.0272824	0.000470386	1.38251	47.8153	60.1946	59.2982	52.6011	36.9945	39.6181	39.2057	42.7669	0.0804887	0.412652	0.391005	0.218111	-0.289673	-0.190824	-0.20592	-0.0804892
Rph3al	0.0358735	0.000803509	1.37901	88.5362	79.1819	82.9599	79.9482	64.4717	49.8114	64.8366	61.7497	0.305278	0.14418	0.211424	0.158076	-0.152325	-0.524515	-0.144181	-0.214558
Nsmce1	0.00707634	3.51312e-05	1.37866	259.476	293.519	280.813	251.241	197.915	187.276	199.44	201.203	0.206738	0.384591	0.320747	0.160211	-0.183982	-0.263696	-0.172908	-0.160211
Dbi	0.014764	0.000147179	1.37818	127.989	120.549	122.528	115.167	79.6185	93.6144	83.9288	96.4738	0.280049	0.193649	0.217141	0.12776	-0.404793	-0.171168	-0.328732	-0.12776
Qsox1	0.0456707	0.00122828	1.37588	197.905	222.583	179.397	192.843	132.892	129.846	148.685	165.748	0.198733	0.368273	0.0570827	0.161357	-0.37582	-0.409267	-0.213816	-0.0570822
Ppa1	0.0471509	0.00131792	1.37455	86.2774	85.6521	78.5008	85.2001	70.6379	64.5813	51.021	59.4864	0.212407	0.201914	0.0761328	0.194281	-0.0761323	-0.205459	-0.545485	-0.324016
Eif1ad	0.0438526	0.00113749	1.3741	111.729	101.707	98.4184	87.8543	76.5754	80.2221	63.8634	70.2503	0.412372	0.276784	0.229372	0.065557	-0.132675	-0.0655565	-0.394568	-0.257051
Shc1	0.0190499	0.000222141	1.37358	140.788	127.069	115.962	121.738	96.6477	92.7978	95.0184	83.2528	0.411293	0.263389	0.131421	0.201554	-0.131421	-0.190066	-0.15595	-0.346657
St6galnac2	0.0168532	0.000177067	1.36508	409.772	338.685	368.661	329.664	257.481	265.334	263.138	270.195	0.457324	0.182447	0.304797	0.143498	-0.21303	-0.169687	-0.181679	-0.143498
Gde1	0.0135141	0.000120111	1.36306	360.531	340.505	349.307	323.651	243.255	229.689	276.955	259.827	0.268081	0.185634	0.222452	0.112393	-0.299574	-0.382364	-0.112393	-0.204494
Shank3	0.0228745	0.00033387	1.35891	480.634	387.253	462.964	444.477	340.124	324.971	337.627	300.967	0.40527	0.0936079	0.351231	0.29244	-0.0936079	-0.15936	-0.104238	-0.270063
C1qc	0.0135141	0.000124823	1.35877	60.3973	53.409	56.7916	64.3604	40.3337	44.6528	43.4555	44.1962	0.306567	0.129166	0.217761	0.398257	-0.27593	-0.129167	-0.168376	-0.143993
Anxa7	0.0173494	0.000186376	1.35779	304.315	326.942	334.577	318.61	210.357	232.888	244.622	260.387	0.112454	0.215921	0.249228	0.178681	-0.420273	-0.273473	-0.202556	-0.112454
Itgb3	0.0340718	0.000734306	1.35731	50.5274	43.0169	54.5837	46.7617	34.0843	35.0675	34.3661	39.7937	0.288345	0.0561829	0.399749	0.176607	-0.279615	-0.238586	-0.267737	-0.0561824
Tes	0.0323415	0.000664183	1.3566	129.516	123.651	127.846	124.279	93.3314	78.4884	99.7462	102.819	0.199939	0.133083	0.181217	0.140391	-0.272762	-0.522645	-0.176862	-0.133084
Gnai3	0.0459585	0.00124813	1.35624	380.231	397.133	385.555	404.817	255.634	306.4	261.979	339.473	0.081789	0.144537	0.101849	0.172181	-0.491006	-0.229669	-0.455633	-0.081789
Cdr2	0.0297174	0.000570697	1.35609	72.4773	61.3395	66.3932	70.41	53.1528	46.9216	45.062	54.6817	0.323592	0.0828795	0.197098	0.281842	-0.123793	-0.303686	-0.362027	-0.0828795
Ruvbl1	0.019699	0.000243461	1.35547	234.457	210.762	220.311	203.98	162.444	171.785	165.993	142.017	0.324808	0.171099	0.235029	0.12391	-0.204574	-0.12391	-0.173389	-0.398448
Stab1	0.0436953	0.00113005	1.34936	167.642	141.876	151.337	187.619	128.275	119.099	114.224	116.732	0.313443	0.0726919	0.165823	0.475873	-0.0726919	-0.179781	-0.240077	-0.208739
Kti12	0.0286912	0.000518968	1.34768	147.695	148.925	152.763	125.438	108.56	95.6219	110.739	111.15	0.322885	0.334854	0.371559	0.0872345	-0.121245	-0.304323	-0.0925703	-0.0872345
Ptprk	0.0452364	0.00120473	1.34754	465.723	455.787	481.915	427.193	381.955	321.644	292.774	368.468	0.205324	0.174212	0.254631	0.0807428	-0.0807438	-0.328682	-0.464361	-0.132608
Reps1	0.0354338	0.000780635	1.34625	74.018	76.4583	72.2922	86.0979	50.1436	62.3152	57.0653	60.14	0.141164	0.187961	0.107128	0.359265	-0.420648	-0.107128	-0.234098	-0.158388
Manf	0.00767159	4.17679e-05	1.34589	122.038	139.769	123.364	125.723	90.3993	97.416	93.4078	98.0154	0.158127	0.353834	0.173717	0.201038	-0.274822	-0.166976	-0.227592	-0.158127
Spop	0.0112262	8.55444e-05	1.34312	660.124	665.567	590.209	605.764	442.763	504.658	457.108	472.59	0.274469	0.286318	0.112959	0.150488	-0.301732	-0.11296	-0.255731	-0.207679
Ms4a6c	0.0177156	0.000197719	1.34265	39.2449	35.1495	37.236	33.1584	29.0568	25.0746	26.357	27.2915	0.338381	0.179381	0.262574	0.0952501	-0.0952506	-0.3079	-0.235939	-0.185674
Slc39a6	0.0457365	0.00123565	1.34148	66.3084	60.0996	62.3693	56.5087	47.583	44.1274	39.7799	51.9244	0.29175	0.149914	0.203393	0.0610313	-0.186996	-0.295767	-0.445405	-0.0610313
Rara	0.0250229	0.000398742	1.34007	94.5795	81.0545	92.0976	84.7045	69.0567	65.9933	69.5146	58.5378	0.333423	0.110788	0.29506	0.174335	-0.120322	-0.185784	-0.110788	-0.358735
Ssr2	0.0323415	0.000665898	1.33917	636.606	776.902	723.858	733.089	587.069	555.47	489.835	510.866	0.0584354	0.345768	0.243741	0.262023	-0.0584354	-0.138257	-0.319668	-0.259021
Tcp1	0.0238693	0.000351146	1.33849	280.449	307.15	306.469	336.289	242.197	211.157	220.164	245.653	0.0955572	0.226762	0.223563	0.357521	-0.115999	-0.313865	-0.253603	-0.0955572
Rasip1	0.0225359	0.000322517	1.33809	941.413	904.386	994.879	799.127	705.05	701.426	646.218	660.685	0.326753	0.268863	0.406446	0.0903492	-0.0903502	-0.097784	-0.216055	-0.184114
Map4k4	0.0459585	0.00125397	1.33539	333.764	401.149	355.055	359.196	292.613	232.166	277.658	284.67	0.0949163	0.360229	0.184133	0.20086	-0.0949173	-0.428755	-0.170604	-0.134621
Arf4	0.0210425	0.000280867	1.33497	422.029	436.03	414.044	370.101	331.045	286.808	292.385	319.821	0.269871	0.316955	0.242312	0.0804453	-0.0804443	-0.287388	-0.259603	-0.130209
5430417L22Rik	0.00767159	4.2213e-05	1.33456	139.829	141.384	157.494	156.771	107.857	113.391	114.654	109.739	0.143189	0.159146	0.314823	0.308183	-0.231359	-0.159175	-0.143189	-0.206396
Prkab1	0.028727	0.000521679	1.33399	438.005	378.836	409.359	340.339	299.43	293.926	291.575	284.482	0.456354	0.24698	0.35877	0.0923767	-0.0923777	-0.119143	-0.130726	-0.166255
Stau1	0.0250229	0.000398818	1.32325	400.424	449.808	430.584	449.426	294.233	363.151	325.368	326.993	0.0704794	0.23826	0.175247	0.237036	-0.374089	-0.0704794	-0.228977	-0.221789
Timeless	0.00984055	6.47604e-05	1.32164	78.9225	69.2149	77.9168	71.6136	56.2641	53.5328	57.2752	57.91	0.31799	0.128635	0.299487	0.177786	-0.170233	-0.242023	-0.144537	-0.128635
Uso1	0.0242524	0.000363696	1.32152	267.091	316.169	271.456	268.76	214.039	226.493	196.581	211.963	0.118933	0.362299	0.142319	0.127922	-0.200523	-0.118933	-0.323275	-0.214583
Sh3bp5	0.0289848	0.000532904	1.32095	119.591	115.363	138.052	134.05	104.917	93.2059	93.102	92.1045	0.120393	0.0684676	0.327499	0.285056	-0.0684681	-0.239219	-0.240828	-0.256369
Iars	0.0176075	0.000194823	1.32028	138.926	158.125	145.176	145.731	106.346	108.947	106.927	123.463	0.0851178	0.271864	0.148603	0.154106	-0.300433	-0.265571	-0.292573	-0.0851183
Psmd1	0.0402474	0.000975827	1.31559	325.732	361.578	352.632	362.567	278.795	284.499	227.469	278.613	0.0976295	0.248252	0.212108	0.252192	-0.126852	-0.0976295	-0.420384	-0.12779
Cct6a	0.0195974	0.000237577	1.31479	144.821	146.025	130.036	157.979	107.396	105.039	111.583	115.495	0.240901	0.252843	0.0855379	0.366363	-0.190429	-0.222451	-0.135255	-0.0855374
Swap70	0.0256996	0.000422327	1.31414	260.418	268.45	300.604	286.031	226.31	225.34	203.941	193.79	0.101263	0.145089	0.308296	0.236606	-0.101264	-0.107461	-0.251414	-0.325071
Optn	0.00325664	8.51844e-06	1.30944	135.679	132.378	137.257	141.22	100.788	101.927	105.737	109.017	0.175595	0.140058	0.192273	0.233344	-0.253274	-0.237065	-0.184118	-0.140057
Gtf2b	0.0412816	0.00101679	1.3082	191.124	159.897	164.329	172.05	125.234	145.074	120.038	135.271	0.327542	0.0701757	0.109625	0.175863	-0.282338	-0.0701757	-0.343479	-0.171114
Bcar1	0.0146178	0.000144716	1.30378	165.124	150.224	151.836	167.355	124.323	130.089	117.435	114.855	0.240244	0.103807	0.119209	0.259604	-0.169211	-0.103807	-0.251436	-0.28349
Ptpn23	0.041144	0.00101181	1.30155	92.0315	92.2269	80.6903	91.1981	59.6736	73.0457	69.9879	71.3442	0.26153	0.26459	0.0717978	0.248405	-0.363506	-0.0717978	-0.133492	-0.105802
Zyx	0.0290688	0.000535867	1.30055	309.202	292.038	282.55	327.92	259.066	228.586	217.734	226.801	0.192637	0.110246	0.0625915	0.27743	-0.0625906	-0.243174	-0.313343	-0.254487
Shisa5	0.0250229	0.000393032	1.29754	117.538	106.893	113.484	109.104	95.7449	82.1118	79.323	88.0039	0.216408	0.079453	0.165772	0.108989	-0.0794525	-0.301058	-0.350909	-0.201081
Gm14005	0.0417204	0.00103884	1.2973	61.1521	49.0819	56.716	55.1558	45.8003	39.9293	44.1695	41.0373	0.367128	0.0499177	0.258482	0.218239	-0.0499172	-0.247825	-0.102223	-0.208337
Gm15849	0.0439818	0.00114423	1.2959	49.8881	48.0795	47.6641	53.531	36.7331	34.4873	43.5054	39.3744	0.131649	0.0783725	0.0658541	0.233327	-0.309969	-0.400985	-0.0658541	-0.209789
Bcl2a1b|Bcl2a1a	0.0391235	0.00092599	1.29398	42.3773	34.3432	37.3083	37.9224	28.1531	27.6328	31.9012	29.5941	0.356474	0.0532069	0.172679	0.196235	-0.233522	-0.260437	-0.0532064	-0.16151
Rars	0.0190619	0.000224331	1.29342	270.673	299.221	297.624	291.714	238.098	225.267	203.17	230.568	0.0924983	0.237161	0.229438	0.200502	-0.0924983	-0.172419	-0.321362	-0.138863
Baz1a	0.0417204	0.00103408	1.29276	132.719	141.252	133.344	126.233	115.446	91.2833	106.811	100.372	0.136725	0.226624	0.1435	0.0644336	-0.0644336	-0.403228	-0.176591	-0.266293
Pxn	0.0228399	0.000329625	1.29249	398.617	380.65	376.54	328.67	279.826	278.899	297.618	289.704	0.349954	0.283416	0.267752	0.0715885	-0.160521	-0.165308	-0.0715885	-0.110469
Prmt1	0.0250229	0.000397466	1.29216	105.25	114.765	117.762	110.274	93.2764	90.962	78.6302	84.3386	0.0871186	0.211984	0.249166	0.154395	-0.0871191	-0.123367	-0.333548	-0.232439
LOC102637749	0.0354338	0.000780007	1.29158	64.0922	57.3931	63.068	68.0365	45.8056	45.6162	51.7666	52.4377	0.224407	0.0651364	0.201167	0.310569	-0.260216	-0.266193	-0.0837192	-0.0651364
Actg-ps1|Gm23812|Gm23374|Actg1|Gm23419|Gm25032	0.0322825	0.000656371	1.29127	536.997	441.019	473.737	486.596	348.815	371.073	377.595	401.78	0.35129	0.0672169	0.170462	0.2091	-0.271163	-0.181922	-0.156785	-0.0672169
Rab6a	0.0214331	0.000292878	1.29084	301.895	289.25	316.504	318.336	250.913	213.281	247.001	239.738	0.164293	0.102566	0.232471	0.240796	-0.102565	-0.336998	-0.125237	-0.168294
Mctp2	0.0135141	0.000121912	1.2876	35.9328	32.8696	34.4289	31.6375	26.9292	27.0667	26.2268	24.4842	0.296224	0.167676	0.234543	0.112559	-0.119905	-0.112559	-0.158032	-0.257223
Tmem185b	0.0382309	0.000879853	1.2875	49.7604	48.8914	52.5434	52.112	37.127	44.5499	35.8452	40.8894	0.0924954	0.0670781	0.171008	0.159113	-0.330031	-0.0670781	-0.380721	-0.190775
Pecam1	0.0158967	0.000162124	1.28378	1759.26	1684.31	1559.75	1564.03	1312.27	1289.58	1193.19	1317.95	0.295167	0.23235	0.121506	0.125463	-0.127745	-0.152902	-0.264977	-0.121506
Cct2	0.042346	0.00106419	1.28221	577.125	553.384	547.482	606.599	465.782	495.485	399.766	425.319	0.148056	0.0874538	0.0719843	0.219917	-0.161171	-0.0719852	-0.381671	-0.292283
Nckap1l	0.0474655	0.00134338	1.2773	44.5415	40.7336	51.8165	46.3713	33.6647	35.9893	36.2823	37.2586	0.193254	0.0643239	0.411516	0.251336	-0.210659	-0.11433	-0.102632	-0.0643239
Pitpna	0.0250229	0.000392523	1.27372	670.237	629.093	622.289	599.89	482.753	451.912	519.234	527.927	0.252154	0.160756	0.145068	0.0921803	-0.221233	-0.316476	-0.116133	-0.0921793
Mesdc1	0.0460996	0.0012632	1.2694	61.209	57.1098	58.6489	70.9961	50.7376	48.1526	46.4106	49.4376	0.185347	0.085341	0.123707	0.399344	-0.085341	-0.160784	-0.213943	-0.122789
Trav6d-4	0.0330164	0.000690821	1.26805	41.4789	40.6171	36.6474	35.9223	30.0287	28.1928	31.9266	31.737	0.292558	0.262267	0.113891	0.0850587	-0.173478	-0.264492	-0.0850587	-0.0936537
Tpd52l2	0.0283806	0.000507898	1.26586	220.439	206.539	201.546	183.122	153.522	164.454	166.429	155.749	0.336525	0.242563	0.207253	0.0689502	-0.185409	-0.0861716	-0.0689502	-0.164627
Nap1l4	0.0495588	0.00143237	1.26539	302.822	275.556	258.06	251.913	222.134	223.906	194.617	218.577	0.350558	0.214437	0.119797	0.0850182	-0.096477	-0.0850177	-0.287273	-0.11977
Soat2	0.0388753	0.000912635	1.26207	40.143	39.5378	44.6923	37.3729	32.6669	31.1652	34.3036	29.92	0.164974	0.143057	0.319851	0.0618172	-0.132343	-0.200238	-0.0618167	-0.259064
Gpr65	0.0135141	0.000115803	1.26194	36.7885	34.3227	34.46	31.9215	26.8839	26.6102	27.1153	28.235	0.293251	0.193159	0.198916	0.0885205	-0.159262	-0.174027	-0.146896	-0.0885205
Chd7	0.042719	0.00108836	1.26038	80.7984	86.2723	76.4014	73.5802	56.7026	66.147	64.3798	64.3075	0.211829	0.306401	0.131103	0.0768208	-0.299081	-0.0768204	-0.115889	-0.117509
Abca5	0.0403071	0.000980376	1.25993	93.7279	96.325	89.2733	100.68	68.9279	77.5029	72.5042	83.141	0.121584	0.161016	0.0513344	0.224809	-0.321806	-0.152644	-0.24883	-0.0513349
Pfn1	0.0228497	0.000331524	1.25614	731.636	683.996	705.132	763.857	571.049	602.969	528.178	595.287	0.188091	0.0909519	0.134857	0.250266	-0.16942	-0.0909519	-0.282013	-0.109451
Usp31	0.0348479	0.000759798	1.25531	102.475	104.447	101.565	91.2918	82.2154	85.8078	74.9898	75.5456	0.211407	0.238906	0.19853	0.0446887	-0.106389	-0.0446887	-0.239101	-0.228449
Rexo2	0.0424795	0.00107409	1.25327	490.387	465.957	508.497	535.266	389.342	420.02	362.305	425.498	0.139248	0.0655222	0.191566	0.265581	-0.193638	-0.084218	-0.297471	-0.0655232
Eif3d	0.0386581	0.000898919	1.25292	391.679	417.672	384.689	383.911	297.444	344.45	330.139	289.853	0.107138	0.199839	0.0811596	0.0782385	-0.289914	-0.0782385	-0.13946	-0.32721
Magoh	0.0391235	0.000925982	1.25232	196.021	202.725	188.278	186.538	140.735	171.986	150.824	155.434	0.130126	0.178642	0.0719814	0.0585904	-0.3479	-0.0585904	-0.248016	-0.204577
Gm17134	0.0424547	0.00107182	1.25182	548.437	552.76	512.956	552.846	380.405	460.611	445.113	448.873	0.174135	0.185462	0.0776444	0.185686	-0.353656	-0.0776434	-0.127019	-0.114883
H2afj	0.0421622	0.0010547	1.24973	48.3742	52.55	54.4336	52.5568	40.8083	41.4442	46.1486	38.1982	0.0339756	0.153429	0.204235	0.153616	-0.2114	-0.189092	-0.0339751	-0.306756
Flnb	0.0216177	0.000300476	1.24096	608.031	658.824	644.662	682.978	534.864	511.487	551.777	492.678	0.0700293	0.185777	0.154427	0.237723	-0.114944	-0.179418	-0.0700293	-0.233472
Eed	0.0270288	0.000459404	1.23728	225.524	216.102	196.267	215.753	177.042	165.015	181.148	166.4	0.258285	0.196717	0.0578256	0.194387	-0.0908995	-0.192394	-0.057826	-0.180342
Wipi2	0.0482264	0.00138082	1.23506	122.912	121.64	128.018	117.213	102.053	108.504	88.7492	98.1133	0.124183	0.109179	0.182905	0.0556965	-0.144115	-0.0556965	-0.345634	-0.200918
Cgnl1	0.0442754	0.00115868	1.23471	871.951	836.288	790.766	862.844	705.448	736.294	615.908	669.164	0.192481	0.132233	0.0514841	0.177333	-0.113226	-0.0514851	-0.309052	-0.189406
Msmo1	0.022734	0.000326346	1.23201	80.9779	88.8419	88.7538	82.0188	68.5784	67.1207	73.7976	66.9189	0.0669775	0.200689	0.199259	0.0854039	-0.172797	-0.203794	-0.066977	-0.208136
Ppil3	0.0385995	0.000891307	1.22814	84.0292	80.119	73.8568	80.8708	69.9339	60.3822	64.02	65.3805	0.22553	0.156783	0.0393696	0.170258	-0.0393696	-0.251237	-0.166839	-0.136501
Gorasp2	0.0444943	0.00116974	1.22757	119.621	119.092	106.324	111.004	95.7496	97.2714	84.4668	94.1154	0.234201	0.227796	0.064187	0.126343	-0.0869369	-0.064187	-0.267818	-0.111772
Gm16175	0.0190499	0.000220375	1.22634	39.1912	41.6981	40.5849	42.1022	35.2495	32.2265	31.6641	34.3235	0.0764632	0.165914	0.126876	0.179828	-0.0764632	-0.20582	-0.231221	-0.11487
LOC102638481	0.0325586	0.000675381	1.2254	151.317	142.349	150.57	144.32	121.485	130.44	110.197	118.874	0.151166	0.0630236	0.144025	0.0828581	-0.165633	-0.063024	-0.306324	-0.196973
F11r	0.0396618	0.000949417	1.22508	756.033	661.852	645.385	640.212	555.466	561.677	531.824	553.197	0.334304	0.142365	0.106016	0.0944042	-0.110447	-0.0944042	-0.173195	-0.116352
Spi1|LOC100862024	0.0456707	0.00122859	1.22502	61.6414	59.5134	71.7043	61.4953	51.9162	52.9955	51.5199	50.6739	0.134357	0.083673	0.352518	0.130934	-0.113358	-0.083673	-0.124413	-0.1483
Cmpk1	0.0468339	0.00129761	1.22124	225.382	209.979	191.612	224.998	169.862	179.014	180.046	167.54	0.279093	0.176963	0.0449114	0.276635	-0.128912	-0.0532064	-0.0449114	-0.148776
Olfr318	0.0470018	0.00130782	1.21437	95.3597	104.113	100.721	94.2109	75.3725	85.5346	77.9338	86.2184	0.0814357	0.208133	0.160349	0.0639491	-0.257907	-0.0754366	-0.209695	-0.0639496
Ncor2	0.0466492	0.00128903	1.21161	193.677	182.204	185.218	179.517	138.257	151.428	163.192	159.359	0.178305	0.0902109	0.113877	0.0687757	-0.307996	-0.176716	-0.0687761	-0.103066
Set	0.0387447	0.000905097	1.21151	91.8943	104.988	98.0969	106.883	84.7651	84.8929	81.2008	80.3584	0.0571661	0.249341	0.151399	0.27515	-0.0593386	-0.0571661	-0.121315	-0.13636
Itgb1bp1	0.0354338	0.0007815	1.20901	67.572	76.357	65.6497	67.8306	56.2878	55.85	58.7357	58.2386	0.121913	0.298248	0.0802755	0.127423	-0.14169	-0.152955	-0.0802755	-0.0925365
Pdcd6ip	0.020455	0.000263678	1.20168	507.266	486.415	507.861	508.405	408.133	428.284	395.892	441.508	0.130429	0.0698738	0.13212	0.133664	-0.183275	-0.113747	-0.227205	-0.0698738
Fam96b	0.0196709	0.000239982	1.20067	210.419	236.322	225.026	224.24	188.559	181.653	190.056	185.47	0.0734196	0.240905	0.170245	0.165197	-0.0848331	-0.138663	-0.0734196	-0.108665
Dhx15	0.0464746	0.00128063	1.19881	497.81	493.089	426.381	479.133	394.334	406.46	385.598	392.853	0.257968	0.244221	0.0345154	0.202799	-0.0782089	-0.0345154	-0.110533	-0.0836401
Rps6|Rps6-ps4|Rps6-ps1|Gm16409|Rps6-ps3|Gm8172|Gm11263|Gm14138	0.0380606	0.000873003	1.19303	3126.05	3060.61	3190.02	2953.44	2596.08	2386.14	2625.86	2735.45	0.137253	0.106732	0.16648	0.0553083	-0.130754	-0.252405	-0.114298	-0.0553083
Gpx1	0.0414874	0.00102345	1.18637	1635.18	1804.65	1711.57	1773.76	1383.71	1422.62	1485.35	1546.67	0.0401411	0.182413	0.106018	0.157507	-0.200759	-0.160755	-0.0985022	-0.0401411
Dnah6	0.0315983	0.00063114	1.18503	38.6714	38.3064	38.8521	37.4666	34.7101	31.411	30.5541	32.8243	0.100785	0.0871053	0.107511	0.0551252	-0.0551257	-0.199212	-0.239115	-0.135719
Tpbg	0.0434687	0.00111516	1.18247	60.897	60.1532	63.8528	62.179	48.5308	54.0556	51.1353	55.4551	0.0763903	0.058661	0.144771	0.106447	-0.25108	-0.0955348	-0.17566	-0.058661
Mia3	0.0165186	0.000170374	1.17457	223.796	220.501	224.289	221.838	191.923	195.494	190.953	180.056	0.108229	0.0868282	0.111404	0.0955534	-0.11343	-0.0868282	-0.120738	-0.205508
Mgat2	0.0436179	0.00112301	1.17367	95.9082	94.207	86.1282	89.4358	76.9521	74.3149	80.0691	80.1042	0.207472	0.181653	0.0523033	0.106671	-0.110221	-0.160531	-0.0529366	-0.0523038
Ywhaz|Gm4202	0.0444943	0.00116946	1.17024	1810.99	1695.73	1688.79	1723.55	1410.44	1434.18	1490.9	1580.39	0.148646	0.0537748	0.0478525	0.0772524	-0.211987	-0.187908	-0.13195	-0.0478525
Gm14023	0.0308084	0.000610618	1.16852	26.8616	27.6253	26.093	27.2254	24.0541	22.3134	23.8305	22.1059	0.100571	0.14102	0.0586905	0.119979	-0.0586905	-0.167061	-0.0721621	-0.180537
Dnajb5	0.0342416	0.000739283	1.16615	91.8149	98.8597	95.1536	99.9704	79.5548	83.1949	86.2587	81.7794	0.0450292	0.151684	0.09656	0.167803	-0.16175	-0.0972033	-0.0450287	-0.121962
Ptbp3	0.0442754	0.00115797	1.16524	688.043	689.474	717.81	674.924	563.242	585.144	594.312	636.46	0.0701017	0.0730982	0.131205	0.0423269	-0.218643	-0.163607	-0.141176	-0.0423269
Dpm1	0.0417204	0.00103871	1.15884	240.901	238.55	259.055	248.485	221.543	217.334	204.311	208.514	0.0674982	0.0533538	0.172316	0.112216	-0.0533543	-0.0810266	-0.170174	-0.140798
Sf3b3	0.0380606	0.000871547	1.14607	257.089	267.637	259.6	271.246	227.138	220.899	239.871	233.346	0.050005	0.108015	0.0640287	0.127336	-0.128696	-0.168879	-0.050005	-0.0897942
Rala	0.046475	0.00128243	1.14516	304.711	297.958	321.485	300.928	269.244	254.236	272.03	274.279	0.092063	0.0597324	0.169372	0.0740385	-0.0864611	-0.169209	-0.0716143	-0.0597324
A330040F15Rik	0.0471509	0.00132467	1.13505	46.9474	48.2038	46.8128	46.7778	41.0855	40.3857	44.1282	40.7762	0.0472822	0.0853858	0.0431399	0.0420628	-0.145133	-0.169918	-0.0420623	-0.156035
Uchl1os	0.0415486	0.00102656	1.12633	49.3826	47.5315	47.528	50.2204	42.5957	42.7431	42.9999	44.4654	0.103273	0.0481529	0.048048	0.127544	-0.110023	-0.105037	-0.0963964	-0.0480475
Gle1	0.0484247	0.00138841	-1.12029	165.449	155.006	158.63	153.204	177.405	178.099	176.153	176.387	-0.0452232	-0.139281	-0.105942	-0.156158	0.055438	0.0610733	0.0452232	0.0471363
Zfp558	0.0190499	0.000221688	-1.14871	24.3648	24.0286	23.8868	23.614	27.9413	28.0051	27.5974	26.6261	-0.0640235	-0.0840678	-0.0926051	-0.109177	0.133577	0.136869	0.11571	0.0640235
Wrb	0.0457365	0.00123547	-1.15294	79.4397	80.6365	78.9137	73.4799	90.0927	93.9973	87.4978	88.575	-0.0804796	-0.0589066	-0.0900645	-0.192991	0.10107	0.16228	0.0589061	0.07656
Gm13199	0.0324296	0.000669412	-1.15349	25.8701	27.9741	27.6983	28.5812	31.8488	31.3462	31.8997	31.848	-0.210393	-0.0975866	-0.111881	-0.0666118	0.0895615	0.0666118	0.0918636	0.0895233
Zbtb8a	0.0421842	0.00105688	-1.15439	39.7349	41.9501	43.9017	42.0973	48.7716	46.3496	48.7515	49.6428	-0.183009	-0.104742	-0.0391397	-0.099689	0.112627	0.0391402	0.112031	0.138169
Zkscan14	0.0394281	0.000937752	-1.16509	38.6482	38.8466	37.728	37.3254	44.5999	45.5631	41.3335	46.3816	-0.0521479	-0.0447617	-0.0869131	-0.102391	0.154491	0.185315	0.0447612	0.211004
Gtf2h4	0.0225359	0.000322635	-1.16801	67.7726	67.1722	65.4691	65.9004	80.3396	79.1132	73.6167	78.1261	-0.0596657	-0.0725031	-0.109554	-0.100081	0.185743	0.163551	0.0596662	0.145437
Sirt4	0.0471509	0.00132133	-1.17059	27.7432	27.6853	28.5119	29.1667	32.8164	35.5483	30.9646	33.2023	-0.115335	-0.118348	-0.0759067	-0.0431485	0.126948	0.242311	0.043149	0.143812
Atp2c1	0.0391235	0.000925128	-1.1725	287.458	274.387	269.617	286.521	328.067	308.836	347.337	327.23	-0.0517435	-0.118883	-0.144183	-0.0564575	0.138895	0.0517435	0.221242	0.135209
Gm13286|Gm13287|Gm13285|Gm13272	0.0482264	0.00138087	-1.17672	52.3263	46.6578	50.1259	49.335	60.2801	54.9179	60.4876	57.8099	-0.0348692	-0.200288	-0.0968499	-0.119794	0.169275	0.0348697	0.174232	0.10891
Gm17244	0.0294251	0.000550748	-1.17774	36.1308	36.1857	33.7111	34.1677	43.1471	41.3201	41.3122	39.3377	-0.0624347	-0.0602469	-0.162443	-0.14303	0.193599	0.131179	0.130904	0.0602465
Zfpl1	0.0207214	0.000269544	-1.1847	75.7444	72.2782	79.2081	77.0416	87.748	89.2894	93.4168	89.9141	-0.138367	-0.205946	-0.0738592	-0.113869	0.0738592	0.0989828	0.164176	0.109042
Gm22577	0.0188543	0.000215506	-1.18497	21.4398	21.0785	21.8514	21.4582	24.249	24.9104	26.5567	26.0443	-0.102535	-0.127055	-0.0750985	-0.101299	0.0750985	0.113925	0.206251	0.178142
Gm12657|H3f3a|Gm6421|Gm6749|H3f3c|Gm10257|H3f3b|H3f3a-ps1|LOC102642045|LOC102636204|H3f3a-ps2|Gm3835|Gm6132	0.0323026	0.000658881	-1.18961	887.17	870.808	843.375	883.962	955.109	1048.3	1082.92	1063.82	-0.0532274	-0.0800838	-0.126265	-0.0584545	0.0532265	0.187545	0.234423	0.208742
Gm9946	0.0283806	0.00050803	-1.19055	32.6782	31.3854	34.0046	31.6371	39.6591	36.89	40.4522	37.4552	-0.116151	-0.174386	-0.0587492	-0.16286	0.163174	0.0587492	0.191741	0.0806861
Rsu1	0.0404384	0.000986683	-1.19302	1237.03	1362.52	1312.96	1347.62	1490.42	1623.77	1508.03	1655.38	-0.204109	-0.0647211	-0.118167	-0.0805779	0.0647211	0.188354	0.0816746	0.216168
Slco1c1	0.0141911	0.000139667	-1.19575	2444.34	2365.88	2359.93	2469.68	2741.8	2911.37	2886.77	2990.29	-0.0902815	-0.13735	-0.140979	-0.0754004	0.0754004	0.161972	0.149733	0.200562
Fuz	0.0296712	0.000564623	-1.19679	57.8527	62.0976	54.8973	57.9707	69.22	70.8295	72.0161	66.428	-0.150782	-0.0486269	-0.22643	-0.14784	0.108023	0.141185	0.165155	0.0486269
Itm2b	0.0324296	0.000670208	-1.19962	1488.87	1451.24	1497.3	1390.45	1618.33	1768.6	1759.92	1849.49	-0.0642185	-0.101148	-0.0560703	-0.162885	0.0560694	0.184174	0.177076	0.248689
Mfsd7c	0.0246765	0.000377023	-1.20387	161.918	175.816	178.809	162.956	196.335	208.33	209.246	203.575	-0.21061	-0.0918035	-0.06745	-0.201391	0.0674496	0.153	0.159326	0.119686
Zcchc8	0.0270288	0.000460289	-1.20636	124.601	118.098	116.41	111.552	139.398	149.303	135.125	143.906	-0.0584917	-0.135819	-0.156589	-0.218084	0.103411	0.202437	0.0584917	0.149326
Trim65	0.0256996	0.000421573	-1.20645	74.3619	72.3244	66.2131	72.4074	85.2144	89.4454	87.0039	82.3733	-0.0738058	-0.113889	-0.241254	-0.112233	0.122727	0.192636	0.152709	0.0738058
Zfp74	0.0448613	0.00118265	-1.20934	38.8717	37.8401	33.9088	33.5042	44.6025	43.4766	42.5254	43.3437	-0.0648022	-0.103607	-0.261864	-0.27918	0.133601	0.0967174	0.0648017	0.092299
Bbs5	0.0315029	0.000628022	-1.21169	40.4762	42.0891	38.729	40.3942	53.5509	47.7586	47.0089	47.7849	-0.136117	-0.0797443	-0.199774	-0.139041	0.267722	0.10257	0.0797439	0.103364
Llgl1	0.016651	0.00017265	-1.21545	61.0063	62.8707	59.1754	63.1562	77.6483	77.6245	71.5063	72.5868	-0.13954	-0.0961094	-0.183501	-0.0895739	0.208457	0.208015	0.0895739	0.111211
Zfp146	0.0395735	0.000944258	-1.21664	93.8502	96.9685	87.5783	101.038	110.495	115.075	123.417	112.434	-0.171006	-0.12385	-0.270793	-0.0645404	0.0645404	0.123141	0.224109	0.0896373
Mir709	0.0243686	0.000368042	-1.21836	38.6737	38.5104	39.2234	37.3252	51.062	45.7665	44.3703	46.335	-0.109299	-0.115407	-0.0889401	-0.160504	0.291597	0.133637	0.0889401	0.151449
Myl12b	0.0301557	0.000581011	-1.21993	767.265	758.091	754.92	726.102	868.088	1006.11	877.546	921.347	-0.0890579	-0.106412	-0.11246	-0.168611	0.0890579	0.301937	0.104691	0.174961
Ccdc132	0.0442115	0.00115361	-1.2213	57.612	63.848	56.0261	65.3219	73.5037	72.8928	77.7236	71.921	-0.250623	-0.102349	-0.290892	-0.0694232	0.100825	0.0887856	0.181361	0.0694232
Nek9	0.014764	0.000148299	-1.22214	162.534	180.114	171.964	169.016	206.553	211.922	200.584	216.189	-0.225819	-0.0776448	-0.144451	-0.169397	0.119954	0.156976	0.0776448	0.185733
Mob3b	0.0296712	0.000561855	-1.2225	37.9819	36.1776	37.082	38.3747	45.3862	49.6533	45.9542	42.172	-0.0829077	-0.153121	-0.117501	-0.0680647	0.174036	0.30367	0.191977	0.0680647
Sgk3	0.0398277	0.000957467	-1.2284	87.0603	87.3701	77.2307	78.0786	94.5406	105.83	101.346	102.997	-0.0620213	-0.0568972	-0.234861	-0.219109	0.0568976	0.219636	0.15718	0.180497
Pik3ip1	0.0331106	0.000697825	-1.23013	83.8446	81.5233	82.6435	75.5726	93.7087	95.0797	107.096	102.447	-0.0802326	-0.120739	-0.10105	-0.230087	0.0802326	0.101186	0.27288	0.208852
Mettl15	0.0101957	7.05846e-05	-1.23078	30.9784	31.8592	32.3136	30.1275	38.6369	36.6048	39.4572	39.5096	-0.150825	-0.11038	-0.0899448	-0.191006	0.167893	0.0899453	0.1982	0.200114
Frem2	0.00531	2.11343e-05	-1.23175	27.7824	27.0304	26.9927	26.6044	33.0374	34.59	32.3644	33.5651	-0.110119	-0.149707	-0.151721	-0.172624	0.139812	0.206065	0.110119	0.162673
Plekha1	0.0351858	0.000769147	-1.23541	142.236	168.178	161.672	156.263	194.229	186.958	204.607	189.467	-0.318064	-0.076364	-0.133285	-0.182377	0.13141	0.076364	0.206501	0.0955954
Phf14	0.0457365	0.00123311	-1.23711	166.027	178.307	144.605	158.878	201.209	205.272	194.272	198.539	-0.164806	-0.0618572	-0.3641	-0.228298	0.112473	0.141318	0.0618567	0.0932031
Msi2	0.0324419	0.000671712	-1.23799	274.074	279.787	254.043	299.004	349.874	320.474	344.536	354.169	-0.175618	-0.145857	-0.285116	-0.0500221	0.176651	0.0500231	0.154469	0.194254
Tmem14c	0.0451296	0.00119146	-1.23874	139.978	130.139	142.379	148.852	165.314	185.731	183.443	161.394	-0.147035	-0.252182	-0.122498	-0.058352	0.0929761	0.260987	0.243099	0.058352
LOC102638940	0.0176075	0.000194959	-1.23897	36.9906	35.7538	34.2031	33.6028	41.293	46.0893	43.0004	43.7674	-0.0793695	-0.128432	-0.1924	-0.217948	0.0793695	0.237904	0.137822	0.163327
Rbm41	0.0175372	0.000189653	-1.23933	35.8734	34.2252	35.4085	37.1257	44.0963	44.8194	41.1854	46.7781	-0.124362	-0.192216	-0.14318	-0.0748577	0.173383	0.196848	0.0748577	0.258557
Qk	0.0190619	0.000224066	-1.24076	918.164	965.789	865.823	896.734	1091.18	1095.37	1131	1207.07	-0.161007	-0.0880518	-0.245687	-0.19508	0.0880518	0.0935917	0.139764	0.233682
Ankrd26	0.0439481	0.00114166	-1.24249	48.4371	54.1063	49.5104	57.5253	61.4994	66.7558	63.8221	67.8926	-0.29627	-0.136587	-0.264653	-0.0481882	0.0481887	0.16651	0.101673	0.19087
Nfatc3	0.0135141	0.000124447	-1.24415	225.997	237.274	222.364	238.509	300.613	280.074	272.353	297.171	-0.173456	-0.103203	-0.196836	-0.0957179	0.238147	0.136046	0.0957174	0.221532
Abcc6	0.0378561	0.000865398	-1.2443	94.723	99.3548	93.5019	112.68	120.778	126.579	124.714	124.666	-0.30051	-0.231635	-0.319229	-0.050065	0.0500655	0.117743	0.0963221	0.0957675
Sptan1	0.0459585	0.00125386	-1.24481	837.266	909.887	756.242	891.896	1066.84	1078.06	1086.35	987.47	-0.179026	-0.0590248	-0.325864	-0.0878363	0.170561	0.185654	0.196707	0.0590248
Shroom1	0.0434423	0.00111181	-1.24567	179.67	155.951	161.162	161.602	191.309	206.834	224.338	197.935	-0.0452762	-0.249533	-0.202114	-0.19818	0.0452766	0.157849	0.275047	0.0944004
Zfp462	0.0481984	0.00137113	-1.24687	45.8593	56.3332	48.8641	46.9042	64.0363	59.8681	60.8927	61.3047	-0.340672	-0.0439	-0.249111	-0.308171	0.141004	0.0439	0.0683832	0.0781107
Lurap1l	0.0146178	0.000145143	-1.2502	40.3604	42.9059	42.6732	40.2816	55.273	51.2827	52.6451	48.732	-0.180084	-0.0918474	-0.0996923	-0.1829	0.273551	0.165451	0.203276	0.0918479
Amigo3	0.035603	0.000793339	-1.25047	37.5405	36.7373	41.0221	39.9909	49.8728	52.8521	45.0013	46.637	-0.194737	-0.225937	-0.0667825	-0.103511	0.215069	0.298777	0.066782	0.118293
4732491K20Rik	0.0183893	0.000208068	-1.25157	50.1709	51.7938	58.3772	54.0771	67.9372	65.1946	67.3489	67.4768	-0.298227	-0.252299	-0.0796747	-0.190062	0.139123	0.0796747	0.126575	0.129313
Pir	0.0411414	0.00101017	-1.25191	92.7122	91.6891	90.3944	92.9332	119.559	127.852	111.157	103.238	-0.0792885	-0.0952983	-0.115816	-0.0758538	0.287601	0.384359	0.182473	0.0758533
B430319G15Rik	0.0243686	0.000368049	-1.25271	57.7784	50.6194	52.0763	50.5097	63.8127	63.3546	69.1062	67.8114	-0.0664597	-0.257298	-0.216363	-0.260428	0.0768542	0.0664597	0.191825	0.164538
Serinc5	0.0307065	0.000603945	-1.25477	128.852	114.53	118.158	117.895	135.651	153.902	156.083	156.387	-0.0370917	-0.207075	-0.162093	-0.1653	0.0370922	0.219209	0.239504	0.242314
Mtrf1l	0.0220387	0.000311276	-1.2605	61.37	66.106	57.5121	62.7347	74.4153	75.2116	79.5352	83.0106	-0.192657	-0.0854092	-0.286324	-0.160925	0.0854096	0.100765	0.181404	0.243105
Bbs9	0.0198525	0.000250601	-1.26106	68.0393	69.0904	64.1645	72.9393	85.2519	81.903	92.7321	85.9289	-0.183938	-0.161821	-0.268532	-0.0836101	0.141425	0.0836096	0.262763	0.152836
BC039771	0.0485896	0.001395	-1.26241	45.6073	48.5005	43.8036	46.1738	64.5038	52.4573	61.0531	55.0033	-0.145309	-0.0565724	-0.203523	-0.127499	0.354813	0.056572	0.275493	0.124945
Apbb3	0.04978	0.00144374	-1.26456	56.8778	64.5669	54.4991	57.3599	68.756	69.3514	76.8211	80.1418	-0.228275	-0.0453463	-0.289908	-0.216099	0.0453463	0.0577846	0.205363	0.266414
Mfhas1	0.0294696	0.000556865	-1.26497	141.025	146.102	129.057	136.605	186.589	169.749	183.169	160.314	-0.11799	-0.066958	-0.245934	-0.163932	0.285925	0.149462	0.259237	0.066958
Gpd2	0.0318867	0.000643035	-1.26672	328.072	362.374	310.997	368.26	427.078	442.488	410.818	451.55	-0.245599	-0.10213	-0.322709	-0.078887	0.13489	0.186028	0.0788879	0.215277
Zfp637	0.0435026	0.00111837	-1.26743	54.4575	44.6497	51.2383	55.0149	66.6887	64.9028	62.0336	65.8727	-0.101305	-0.387788	-0.189214	-0.0866137	0.191006	0.151844	0.0866137	0.173244
Gm15197	0.0279025	0.000490742	-1.2675	42.546	44.5688	45.4155	48.6497	60.7923	60.6487	53.7608	54.5554	-0.26547	-0.198457	-0.171307	-0.0720615	0.249396	0.245983	0.0720615	0.0932279
Thbd	0.0296712	0.000565241	-1.26833	279.36	283.161	258.534	260.851	333.222	355.454	372.534	312.857	-0.0914373	-0.0719414	-0.203211	-0.190338	0.16292	0.256102	0.32381	0.0719404
Lcorl	0.0190499	0.000222044	-1.2684	55.8395	54.8124	56.7961	55.3625	72.8514	75.1203	71.5985	63.5738	-0.105827	-0.13261	-0.0813203	-0.118203	0.277843	0.32209	0.252817	0.0813203
Ptprg	0.0270288	0.000461561	-1.26976	1018.3	1086.83	900.585	1066.4	1302.32	1287.66	1258.07	1309.61	-0.199513	-0.105544	-0.376737	-0.132916	0.155411	0.139077	0.105544	0.163466
Rassf8|LOC102641079	0.0271415	0.000466913	-1.27025	107.866	89.7354	91.5013	92.6139	121.157	120.206	118.286	123.964	-0.0665202	-0.332007	-0.303891	-0.286454	0.101125	0.0897536	0.0665202	0.134164
Gm10677	0.0202618	0.000259667	-1.27179	32.3893	38.3417	36.3012	37.0076	47.405	46.0075	44.6274	44.8421	-0.352905	-0.109508	-0.188403	-0.160599	0.19662	0.15345	0.109508	0.116435
Wdsub1	0.0135141	0.000114605	-1.2759	47.0421	43.2168	41.1876	43.7037	55.8897	52.7622	57.6472	57.0505	-0.0827761	-0.205137	-0.27452	-0.188972	0.165855	0.0827766	0.210522	0.195511
Dip2b	0.014764	0.000148299	-1.27663	140.175	144.254	131.032	148.06	172.401	172.577	189.7	184.622	-0.18875	-0.147367	-0.286059	-0.109792	0.109792	0.111265	0.247742	0.208595
Triqk	0.0354373	0.000784193	-1.27724	43.6129	40.7051	39.0757	44.0354	54.6082	49.8685	59.2202	50.4085	-0.10364	-0.203185	-0.262123	-0.0897326	0.220722	0.0897322	0.337693	0.105273
Rarg	0.0214253	0.000290237	-1.2813	71.393	63.2105	70.884	66.8651	89.4696	93.7052	82.9403	82.906	-0.107847	-0.283465	-0.11817	-0.202377	0.217767	0.284499	0.108442	0.107847
Tmem204	0.0335133	0.000714531	-1.28221	603.796	683.952	656.144	592.528	851.277	812.69	854.954	733.707	-0.230488	-0.0506535	-0.110538	-0.257666	0.265079	0.198156	0.271296	0.0506535
Ptprb	0.0370981	0.000840932	-1.28264	1911.22	1838.29	1645.39	1678.36	2054.48	2296.39	2443.86	2277.61	-0.0521402	-0.108265	-0.268202	-0.23958	0.0521402	0.212732	0.302531	0.200885
Ermp1	0.00647827	3.06661e-05	-1.28454	78.9088	81.1287	74.0954	80.317	97.2446	105.379	99.3444	101.889	-0.170728	-0.130703	-0.261531	-0.145209	0.130703	0.246598	0.161524	0.198008
Klf11	0.0330882	0.000694025	-1.28458	133.894	157.583	148.553	154.809	189.395	206.21	175.414	192.861	-0.312345	-0.0773268	-0.162462	-0.102953	0.187956	0.310677	0.0773263	0.21412
Sbspon	0.0222544	0.00031518	-1.28772	32.8456	37.1641	32.8236	36.1981	41.5154	46.6847	43.9637	46.8042	-0.25808	-0.0798669	-0.259044	-0.117862	0.0798674	0.249173	0.162536	0.252859
Sned1	0.0330882	0.00069528	-1.28899	68.1356	74.4167	76.9261	73.2997	89.4301	105.007	97.002	86.6443	-0.26088	-0.133662	-0.0858159	-0.155482	0.131472	0.363122	0.248725	0.0858159
App	0.0176075	0.000192811	-1.2897	1161.06	1227.69	1248.96	1097.13	1415.09	1549.75	1535.07	1605.21	-0.195372	-0.114863	-0.0900812	-0.277079	0.0900822	0.221231	0.207494	0.271952
Atm	0.0282588	0.000498096	-1.28983	39.6522	42.3738	36.1672	44.316	51.7559	53.9315	50.0108	53.3959	-0.247632	-0.151859	-0.380349	-0.0872068	0.136692	0.196095	0.0872073	0.181697
Abhd14b	0.019699	0.000244115	-1.29074	62.7416	63.6596	69.7202	67.8384	78.6614	89.1094	82.5581	90.607	-0.239194	-0.218237	-0.0870395	-0.126513	0.0870395	0.266962	0.156794	0.291007
Ccdc90b	0.0250229	0.000398991	-1.29142	60.4014	61.9591	60.3383	56.9345	72.9201	87.1527	72.9053	77.1808	-0.154088	-0.117353	-0.155596	-0.239366	0.117646	0.374876	0.117354	0.199573
Pced1b	0.0242524	0.000361807	-1.29416	55.2156	65.7245	59.8042	62.1018	80.779	81.2581	72.4321	79.5209	-0.321455	-0.0701003	-0.206283	-0.151895	0.22745	0.235982	0.0700998	0.204803
AI480526	0.0308084	0.000609934	-1.2942	42.5033	45.509	42.5551	45.2859	57.9479	49.6573	59.9347	60.6368	-0.161505	-0.0629268	-0.159749	-0.0700183	0.285678	0.0629268	0.334312	0.351114
Adi1	0.033431	0.000709616	-1.29468	68.0255	63.921	77.9924	71.9561	94.7182	95.69	84.2539	89.7824	-0.252963	-0.34275	-0.0557055	-0.171923	0.224603	0.239328	0.0557051	0.147393
Hacl1	0.037185	0.000844334	-1.29524	42.0416	48.2699	45.0009	42.1244	56.4901	62.7504	59.309	51.4995	-0.246024	-0.0467181	-0.147887	-0.243186	0.180157	0.331782	0.250409	0.0467176
Gm14391|Gm6710|Gm14305|Gm14308|Gm14430|Gm14432|Gm14434|0610010B08Rik|Gm14326|Gm14295|Gm4724|Gm14419|Gm14410|LOC628147|Gm14296|2210418O10Rik|LOC627891	0.020876	0.000273346	-1.29832	145.628	150.239	148.229	140.595	171.499	209.88	188.642	190.804	-0.140441	-0.095468	-0.114902	-0.191185	0.095468	0.386832	0.232917	0.249363
Gm20721	0.00325664	8.59399e-06	-1.29847	1761.31	1898.37	1783.87	1830.83	2348.34	2356.45	2294.77	2444.53	-0.244907	-0.136794	-0.226551	-0.189057	0.170082	0.175056	0.136794	0.228002
Abcb1a	0.0263185	0.000443638	-1.30089	1641.77	1939.16	1690.51	1698.73	2142.63	2350.1	2417.51	2150.91	-0.312155	-0.0719776	-0.269954	-0.26295	0.0719767	0.205316	0.246115	0.0775394
Pradc1	0.0294251	0.000551514	-1.30261	45.51	48.0591	51.1142	51.8998	64.9434	69.8982	64.0528	57.4531	-0.262872	-0.184248	-0.0953331	-0.073328	0.250125	0.356199	0.230206	0.0733285
Col4a3bp	0.0256292	0.000413278	-1.30281	750.084	851.835	695.832	756.905	938.331	971.495	1035.37	1027.18	-0.253283	-0.0697613	-0.361597	-0.240224	0.0697613	0.119871	0.211742	0.200275
Eln	0.0488999	0.00140768	-1.30504	76.9993	71.3507	64.32	67.1612	80.6958	89.1765	98.6588	96.963	-0.033824	-0.143742	-0.293402	-0.231042	0.0338244	0.177995	0.323778	0.298765
Fam92a	0.0297138	0.000569484	-1.30531	82.4872	93.3446	94.7373	95.9386	118.284	126.7	107.757	125.804	-0.30174	-0.123345	-0.101978	-0.0837998	0.218276	0.317431	0.0838003	0.307198
Bckdhb	0.0283806	0.000506131	-1.30707	36.1654	36.8689	34.8219	39.4281	48.0308	54.1633	44.2189	46.448	-0.207335	-0.179542	-0.26195	-0.0827193	0.202016	0.375372	0.0827188	0.153671
Cdk5	0.0136006	0.000130582	-1.30819	85.0595	76.4107	85.1157	81.3974	104.37	117.335	103.663	103.883	-0.143157	-0.297853	-0.142203	-0.206645	0.152013	0.320938	0.142203	0.145266
Gm15663	0.049459	0.00142758	-1.30848	37.7818	37.2104	36.4075	36.8552	45.9061	55.8923	50.9332	42.3132	-0.081708	-0.103694	-0.135163	-0.117531	0.199286	0.483251	0.349208	0.081708
Tada2a	0.0256996	0.000419479	-1.3085	52.166	50.8073	48.4242	47.8714	61.4796	63.1401	62.3637	74.4017	-0.118499	-0.156574	-0.225881	-0.242444	0.118499	0.156949	0.139097	0.393727
Gm14296|2210418O10Rik	0.0460996	0.00126194	-1.31003	46.426	59.0434	55.9926	56.0213	73.536	66.9536	68.2142	75.4037	-0.437537	-0.090692	-0.167233	-0.166495	0.225982	0.090692	0.117602	0.262167
Acta2	0.0248898	0.000384792	-1.31059	363.282	366.883	387.135	356.854	467.417	528.241	431.665	509.695	-0.170282	-0.156054	-0.0785379	-0.196038	0.193336	0.369822	0.0785389	0.318261
Mmp28	0.0201866	0.000257149	-1.31284	39.9941	40.0835	38.7865	41.2533	49.1433	48.319	57.0926	56.2067	-0.158764	-0.155544	-0.202998	-0.114041	0.138443	0.114041	0.354752	0.332191
Prkdc	0.00767159	4.15332e-05	-1.31966	46.6553	48.2463	49.6006	44.8537	59.4754	62.1165	61.3982	66.9571	-0.219284	-0.170908	-0.130968	-0.2761	0.130968	0.193651	0.17687	0.301911
Rasgrp3	0.0335452	0.000719084	-1.32317	1039.95	911.062	972.301	826.766	1295.13	1285.01	1144.04	1226.18	-0.0688057	-0.259705	-0.165851	-0.399775	0.247766	0.236451	0.0688066	0.168843
Fyco1	0.0440842	0.00114859	-1.32393	398.602	433.306	356.902	331.885	523.559	502.203	498.88	479.162	-0.193002	-0.0725622	-0.352423	-0.457268	0.200403	0.140322	0.130744	0.0725622
Hprt	0.0468339	0.00129883	-1.32634	332.17	325.947	340.042	361.878	437.173	514.153	388.801	471.785	-0.175345	-0.20263	-0.141552	-0.0517645	0.220938	0.454931	0.0517645	0.330862
Hcar1	0.0191729	0.000228951	-1.33173	36.0598	33.3499	32.2811	33.0672	44.2442	47.5527	47.8188	40.1327	-0.0771923	-0.189904	-0.236895	-0.202183	0.217901	0.321942	0.329994	0.0771918
Bsg	0.00796175	4.44294e-05	-1.33575	3022.03	2747.97	2920.44	2846.91	3951.09	4109.72	3584.64	3776.19	-0.123154	-0.260304	-0.172487	-0.209275	0.263579	0.32037	0.123155	0.198258
Sptssa|Mir1892	0.0306666	0.000600374	-1.3358	61.6771	62.2904	68.6303	68.0179	86.8652	77.9598	99.0294	85.1477	-0.246055	-0.231778	-0.0919428	-0.104874	0.247989	0.0919423	0.437068	0.21918
Zfp759	0.0125923	0.000101769	-1.34323	26.0827	27.0545	29.6305	25.4763	39.2482	34.9587	35.2779	35.8252	-0.303273	-0.250501	-0.119285	-0.337214	0.286257	0.119285	0.132396	0.154608
Hiat1	0.0452154	0.00120069	-1.34592	191.683	217.843	167.749	178.508	252.38	232.369	253.418	276.09	-0.231128	-0.0465646	-0.423546	-0.333862	0.165749	0.0465646	0.17167	0.295286
Ogt	0.00225782	4.14261e-06	-1.34658	326.641	339.256	321.571	329.499	454.938	428.336	461.617	429.183	-0.222852	-0.168183	-0.245421	-0.210283	0.255112	0.168183	0.276137	0.171034
Aplp2	0.0436463	0.00112542	-1.34754	934.736	916.852	828.991	808.745	1002.19	1229.27	1191.71	1290.47	-0.0502596	-0.0781288	-0.223462	-0.259134	0.0502605	0.344911	0.300146	0.415007
Sun1	0.0171943	0.000182636	-1.34867	96.0642	82.1924	94.4748	87.1566	125.542	111.957	118.72	128.905	-0.110438	-0.335432	-0.134507	-0.250828	0.275665	0.110439	0.195051	0.313796
Smyd2	0.0241913	0.000358719	-1.35043	97.9026	101.074	94.754	110.664	130.456	151.181	124.448	140.597	-0.261446	-0.215451	-0.308605	-0.0846791	0.1527	0.365416	0.0846791	0.260704
Ndufaf7	0.0248898	0.000385936	-1.35298	100.678	104.829	98.594	85.1098	128.478	123.505	143.334	130.482	-0.176555	-0.11826	-0.206733	-0.418907	0.175213	0.11826	0.333074	0.19755
Tet1	0.0287359	0.000524201	-1.35821	42.5314	41.9737	37.336	40.257	50.9777	63.3667	50.9583	55.472	-0.130394	-0.149436	-0.318356	-0.209682	0.130943	0.444801	0.130394	0.252837
Mrgpre	0.00658358	3.16713e-05	-1.35853	43.7896	42.7541	42.6761	38.4075	56.5781	60.0089	56.9001	54.1062	-0.152603	-0.187128	-0.189764	-0.341803	0.217052	0.301986	0.225239	0.152603
Gm14305|Gm14308|Gm14430|Gm14432|Gm14434|0610010B08Rik|Gm4724|Gm14391|Gm6710|Gm14419|Gm14410|Gm14326|Gm14295|LOC102633156|LOC628147|Gm14306|Gm14436	0.0438526	0.00113589	-1.35977	196.667	232.11	221.219	207.469	274.01	345.147	269.673	280.839	-0.347253	-0.108203	-0.177537	-0.270112	0.131221	0.464201	0.108203	0.166732
Stxbp4	0.0326683	0.000681429	-1.35987	45.3802	53.4038	54.6969	53.6691	69.2148	79.896	65.3096	67.3618	-0.397315	-0.162436	-0.127918	-0.155286	0.211703	0.418746	0.127918	0.172554
Myo6	0.0323415	0.000664085	-1.36037	123.473	110.865	130.923	138.535	176.195	182.769	173.417	152.26	-0.234193	-0.389589	-0.149676	-0.0681443	0.278781	0.331626	0.255855	0.0681443
Plcg1	0.0270288	0.000462893	-1.36074	272.571	245.701	255.358	307.019	375.68	333.252	374.704	383.731	-0.23084	-0.380569	-0.324949	-0.0591431	0.232033	0.0591421	0.228282	0.262625
Pam	0.0359189	0.000805909	-1.36294	148.326	146.073	160.148	137.783	170.636	213.748	206.707	218.821	-0.156395	-0.178475	-0.0457578	-0.262765	0.0457582	0.370745	0.32242	0.404585
Ppox	0.0431699	0.00110317	-1.36515	66.549	75.2972	79.7165	82.4832	92.6515	111.787	97.5192	113.297	-0.39354	-0.215361	-0.133079	-0.0838571	0.0838571	0.354721	0.157729	0.374084
Gm5424	0.04978	0.00144355	-1.36562	79.7252	92.7101	92.0467	84.8331	133.68	113.817	101.849	129.535	-0.285509	-0.0678182	-0.0781784	-0.195916	0.460164	0.228106	0.0678177	0.414723
Ablim1	0.0394281	0.000937136	-1.37243	67.6044	87.6998	73.6841	71.2957	95.7521	110.717	108.206	96.3273	-0.438822	-0.0633659	-0.314586	-0.362124	0.0633655	0.272868	0.239774	0.0720057
Hcn2	0.0407621	0.000997719	-1.37719	51.4418	52.9831	53.4211	57.7039	74.2863	88.3636	64.7667	71.0903	-0.249021	-0.206428	-0.194552	-0.0832915	0.281134	0.531491	0.0832911	0.217691
Sp100|LOC101055663|LOC671917|Csprs|Gm7582|Gm2619|Gm7609|LOC101055758	0.0464746	0.00127721	-1.37841	195.658	248.037	270.995	240.978	326.318	336.635	306.33	340.001	-0.55834	-0.216123	-0.0884085	-0.257774	0.1796	0.224509	0.0884085	0.238862
Snrpn|Snurf|Gm5802|LOC102639239	0.033431	0.000708865	-1.38005	58.8843	63.4393	66.3324	54.0003	83.1397	78.3457	77.7992	95.7782	-0.28685	-0.179357	-0.115021	-0.411766	0.210803	0.125121	0.115021	0.414964
Chn2	0.020072	0.000254917	-1.38064	189.236	209.676	183.918	173.336	263.656	233.151	278.976	268.004	-0.224532	-0.0765529	-0.26565	-0.351147	0.25394	0.0765524	0.335425	0.277537
Il17rd	0.0256996	0.000418598	-1.38737	88.5341	93.0544	91.1201	93.2391	111.157	125.019	148.903	125.316	-0.201495	-0.129654	-0.159959	-0.126794	0.126794	0.296351	0.548575	0.299768
Fbxo5	0.0249142	0.000389284	-1.38888	57.6028	61.4581	52.3906	54.1883	70.4805	89.5317	76.8632	77.1034	-0.192274	-0.0988112	-0.329104	-0.280432	0.0988112	0.443985	0.223878	0.22838
Maoa	0.042719	0.00108671	-1.39352	579.042	705.061	654.548	688.418	882.508	1085.87	838.403	863.453	-0.409028	-0.124948	-0.232196	-0.15941	0.198914	0.498079	0.124948	0.167422
Nek4	0.0420731	0.00104924	-1.39433	37.0543	40.4426	39.6291	44.7003	67.2036	55.0943	53.7269	50.4405	-0.357792	-0.231557	-0.260872	-0.0871487	0.501106	0.21447	0.178211	0.0871487
Cntln	0.0318867	0.000642299	-1.39554	69.9646	84.6041	76.9107	71.833	98.432	103.062	99.3043	123.126	-0.383303	-0.1092	-0.246744	-0.345281	0.1092	0.175506	0.121929	0.432132
Lrp6	0.0197916	0.000249071	-1.39568	260.656	310.461	261.414	251.755	347.15	369.609	402.312	391.475	-0.332839	-0.080574	-0.328649	-0.382965	0.0805731	0.171015	0.293329	0.253935
Ints9	0.0305447	0.000594275	-1.3965	118.845	130.42	155.736	154.573	191.621	194.781	192.817	197.189	-0.539592	-0.405507	-0.149579	-0.160386	0.149579	0.173179	0.158553	0.190905
Gnb4	0.00366542	1.14231e-05	-1.39829	91.9857	87.4083	84.9157	95.5357	129.273	131.067	122.908	119.738	-0.217515	-0.291152	-0.332892	-0.162884	0.273431	0.293308	0.200585	0.162884
Utrn	0.00175275	1.75896e-06	-1.39956	798.8	730.741	724.663	749.183	1057.14	1033.51	1048.46	1061.44	-0.185826	-0.3143	-0.326349	-0.278341	0.218431	0.185826	0.206544	0.224284
Gpr124	0.0397938	0.000954107	-1.39957	322.42	271.75	273.957	344.985	411.945	469.744	427.224	384.318	-0.175477	-0.422136	-0.410467	-0.0778837	0.178035	0.367458	0.230577	0.0778828
Gm2a	0.0444943	0.00117126	-1.40145	142.737	109.558	115.841	132.286	161.171	197.181	164.414	176.919	-0.0876183	-0.469276	-0.388828	-0.197309	0.0876179	0.378549	0.116363	0.222118
Gab1	0.0471509	0.00132183	-1.4032	320.115	415.049	360.822	306.304	446.459	517.372	521.648	472.463	-0.427316	-0.0526247	-0.254619	-0.490941	0.0526237	0.265296	0.277171	0.134297
Capn2	0.0339087	0.000729486	-1.4035	390.973	414.687	363.171	497.397	612.497	582.88	572.178	556.307	-0.428072	-0.343118	-0.534491	-0.0807419	0.219563	0.148059	0.121325	0.0807428
As3mt	0.00799888	4.54467e-05	-1.40483	99.1298	99.8391	90.6802	102.703	140.44	126.465	149.358	135.331	-0.20122	-0.190933	-0.32975	-0.150133	0.301348	0.150132	0.390168	0.247884
Slc39a8	0.0481984	0.00137579	-1.40651	91.2077	105.549	97.0017	108.813	142.768	144.711	117.744	163.472	-0.311528	-0.10084	-0.222674	-0.0569005	0.33492	0.354415	0.0569005	0.530288
Tmem44	0.042719	0.00108806	-1.40678	89.7789	75.6473	77.8227	90.1373	105.769	132.347	126.718	105.19	-0.11715	-0.364238	-0.323335	-0.111403	0.119312	0.442722	0.380019	0.111402
Nfia	0.00871479	5.19856e-05	-1.41461	161.096	158.425	146.211	168.745	215.644	242.346	232.499	207.528	-0.21615	-0.240273	-0.356019	-0.149231	0.204575	0.372992	0.313148	0.149232
Agfg1	0.0130974	0.00010686	-1.41532	668.67	663.299	628.495	593.299	862.162	998.632	940.958	819.125	-0.146395	-0.15803	-0.235786	-0.31893	0.22027	0.432265	0.346442	0.146395
Gstm1	0.00449949	1.63383e-05	-1.41767	80.4792	79.4685	70.9059	73.0217	101.329	111.619	107.002	110.522	-0.166179	-0.184412	-0.348889	-0.306469	0.166179	0.305712	0.24477	0.291472
Eps8l2	0.033431	0.000710856	-1.4302	105.21	83.1698	100.915	100.355	139.231	144.643	153.391	120.024	-0.0950313	-0.434164	-0.155156	-0.163183	0.309185	0.364203	0.448918	0.0950308
Zfp532	0.0253146	0.000406257	-1.43675	91.6716	71.1749	71.3002	70.3846	109.235	110.419	113.729	101.714	-0.0749841	-0.44009	-0.437552	-0.456198	0.177898	0.19346	0.236068	0.0749841
Mrpl55	0.0171943	0.000182421	-1.43712	133.834	125.887	116.789	122.023	184.019	181.916	198.157	154.392	-0.103075	-0.191391	-0.299618	-0.236365	0.356335	0.339753	0.463125	0.103074
Lancl3	0.0307065	0.000605053	-1.4416	47.6037	44.7863	42.4565	57.2819	71.6701	69.3928	62.2401	72.3432	-0.326889	-0.414904	-0.491977	-0.0598826	0.263409	0.216825	0.0598826	0.276896
Eogt	0.0285171	0.000512527	-1.44377	1051.6	1296.3	1162.26	1331.68	1567.98	1750.72	1971.5	1693.92	-0.458491	-0.156678	-0.314147	-0.117829	0.117829	0.276876	0.448216	0.229288
Mpzl1	0.0224782	0.000319931	-1.44586	671.615	665.142	747.774	622.646	1024.82	1108.92	862.694	927.151	-0.258092	-0.272064	-0.103123	-0.367313	0.351577	0.465362	0.103123	0.207078
Mlh3	0.0452364	0.00120369	-1.4474	54.5268	53.1209	61.4061	42.5374	73.2816	83.6207	75.7613	71.525	-0.281449	-0.319133	-0.110033	-0.639683	0.145036	0.335447	0.193047	0.110033
Pnpla6	0.0348479	0.000760188	-1.45317	146.602	140.276	120.745	150.621	195.878	175.008	234.748	207.25	-0.147265	-0.2109	-0.427211	-0.108247	0.270783	0.108246	0.531941	0.352203
Fcgrt|Mup1	0.0318362	0.000637117	-1.4539	801.817	663.109	634.265	801.855	1013.14	1188.94	965.543	1038.87	-0.134068	-0.408094	-0.472254	-0.134	0.203417	0.434264	0.134001	0.239602
Mill2	0.0393834	0.000933658	-1.45394	198.546	251.977	223.197	208.552	284.542	304.451	381.601	314.804	-0.431494	-0.0876751	-0.262648	-0.360562	0.0876751	0.185242	0.511098	0.233487
B3gnt2	0.0322825	0.000657229	-1.45569	78.706	72.5756	80.0822	60.4022	98.945	113.399	113.547	97.3831	-0.166104	-0.283093	-0.141095	-0.547976	0.16405	0.360756	0.362646	0.141095
Gsta4	0.0257693	0.000425455	-1.4561	145.744	159.596	126.006	160.321	190.1	235.258	216.149	218.514	-0.260421	-0.129438	-0.47037	-0.1229	0.122899	0.430384	0.308166	0.323867
Kcnj13	0.0256996	0.000420562	-1.45616	35.8472	29.9297	34.606	36.0533	43.4721	48.4834	57.2658	49.8645	-0.143247	-0.403533	-0.194087	-0.134979	0.134979	0.292381	0.532566	0.332905
Gm3325	0.0464746	0.00128026	-1.45917	30.7134	32.4037	32.2888	26.7038	45.8293	53.4098	37.5011	42.3807	-0.182677	-0.105388	-0.110512	-0.3845	0.394724	0.615557	0.105387	0.28186
LOC102638562|LOC102638889|Gm3255	0.0326572	0.000679079	-1.45935	151.294	179.005	204.524	155.303	264.013	265.231	242.534	229.736	-0.51877	-0.276127	-0.0838513	-0.481041	0.284485	0.291128	0.162065	0.0838509
Ppp3cc	0.0422018	0.00105894	-1.46271	173.018	194.54	149.891	150.79	269.895	209.148	236.434	260.925	-0.221377	-0.0522299	-0.428384	-0.419754	0.4201	0.0522299	0.229141	0.37134
Il10rb|Gm21970	0.0176075	0.000195835	-1.46424	324.414	334.668	327.635	293.022	470.857	530.752	476.203	402.606	-0.178213	-0.133319	-0.16396	-0.325042	0.359238	0.531989	0.375525	0.133319
Reck	0.0471509	0.00132411	-1.46558	352.116	453.96	368.813	304.027	555.224	573.078	519.096	500.652	-0.437136	-0.0706215	-0.370299	-0.648988	0.219884	0.265544	0.122813	0.0706205
Slco1a4	0.0249142	0.000389148	-1.46581	865.717	1081.28	901.926	872.905	1208.79	1306.77	1518.51	1418.4	-0.401186	-0.0804081	-0.342073	-0.389257	0.0804081	0.19285	0.409498	0.311109
Il15	0.0258094	0.000427411	-1.47678	62.5337	50.897	64.1665	68.6213	88.5865	100.662	84.4566	88.5048	-0.283801	-0.580853	-0.246614	-0.149777	0.218653	0.403015	0.149777	0.217322
Rik6230416C02Rik|Etohi1|LOC102639505	0.00177825	1.94801e-06	-1.48221	66.4935	68.7434	71.5536	63.9204	101.811	104.478	98.8752	95.9432	-0.31739	-0.269382	-0.211578	-0.374326	0.297212	0.33453	0.255005	0.211578
Sorbs2	0.0196747	0.000240785	-1.48781	104.683	124.085	105.094	103.565	170.25	161.95	179.863	139.69	-0.330746	-0.0854516	-0.325096	-0.346243	0.370878	0.298771	0.450119	0.0854511
Gng7	0.0197109	0.000245779	-1.49116	95.5182	83.4602	85.4788	88.2274	127.556	149.388	139.973	111.446	-0.111247	-0.305933	-0.271455	-0.225795	0.306033	0.533976	0.440055	0.111247
LOC102634913|Gm16070	0.00799888	4.57013e-05	-1.49141	27.2896	28.1224	28.5115	27.8477	37.2221	43.675	47.1073	39.3659	-0.255501	-0.21213	-0.192308	-0.226292	0.192308	0.422955	0.532099	0.273095
Ncoa1	0.0305447	0.000594813	-1.49227	193.416	240.675	173.787	212.625	302.769	332.853	311.377	271.827	-0.40318	-0.0878024	-0.557564	-0.266572	0.243332	0.38	0.283774	0.0878019
Gpr17	0.0474655	0.00133789	-1.49464	50.1299	64.7354	65.6229	60.7298	94.5818	72.9904	99.6014	93.8642	-0.465282	-0.0963993	-0.0767541	-0.18855	0.45061	0.0767541	0.525212	0.439621
D730003I15Rik|LOC102634085	0.0176075	0.000194652	-1.49739	93.2215	74.2627	85.8748	82.7218	142.793	122.448	112.56	125.624	-0.135978	-0.464002	-0.254406	-0.308372	0.479214	0.257463	0.135978	0.294397
Thsd1	0.0228745	0.000334525	-1.50181	360.997	430.414	337.261	405.259	621.952	613.672	568.277	498.078	-0.359063	-0.105324	-0.457184	-0.192205	0.425756	0.406421	0.295546	0.105323
Cpt1a	0.00619364	2.64584e-05	-1.50209	224.542	214.93	192.197	218.317	342.348	334.193	308.149	292.409	-0.1905	-0.253619	-0.414899	-0.23106	0.417975	0.383193	0.266143	0.1905
Ldlrad3|Gm20982	0.00579075	2.38458e-05	-1.50332	80.7549	74.4544	73.2078	67.2555	108.624	105.219	121.66	108.737	-0.190889	-0.308083	-0.332442	-0.454787	0.236837	0.190889	0.400346	0.238332
Zfp808	0.0302747	0.000584894	-1.50335	37.2478	48.5995	45.9035	49.5577	64.7964	74.4837	60.0571	72.5686	-0.550568	-0.166782	-0.249118	-0.138612	0.248192	0.449202	0.138613	0.411624
Hip1	0.0190499	0.000222065	-1.5043	271.371	268.539	257.164	255.537	411.256	391.705	460.527	330.561	-0.142323	-0.157459	-0.219902	-0.229057	0.457445	0.387177	0.620695	0.142324
Gm23713|Gm22615|Gm23455|Taf1d	0.03544	0.000788344	-1.50904	33.0506	38.1422	39.4143	43.918	66.4897	52.6708	63.1075	51.2017	-0.520825	-0.314113	-0.266781	-0.110691	0.487628	0.151503	0.412311	0.110691
Fzd6	0.0331106	0.0006983	-1.51283	388.657	279.693	277.021	287.896	437.655	497.817	443.242	470.239	-0.0856485	-0.560302	-0.57415	-0.518598	0.0856485	0.271471	0.10395	0.18925
Add3	0.0326572	0.000679939	-1.51441	160.901	207.478	162.486	191.633	251.056	316.303	244.358	281.77	-0.484805	-0.11802	-0.470658	-0.232629	0.157032	0.490332	0.118019	0.323542
Hadh	0.0173494	0.000186236	-1.5172	190.535	176.975	188.256	215.458	300.341	333.047	285.954	253.368	-0.294262	-0.400778	-0.311622	-0.116914	0.362283	0.511405	0.291461	0.116914
Ebf1	0.0256292	0.000412955	-1.5199	248.266	322.163	288.983	296.759	430.433	482.457	372.773	472.844	-0.481158	-0.105252	-0.262059	-0.223751	0.312744	0.477356	0.105253	0.448319
1300002E11Rik	0.0451439	0.00119705	-1.5211	110.373	146.285	146.956	122.556	172.586	183.896	227.779	215.343	-0.528963	-0.122567	-0.115967	-0.377907	0.115967	0.207537	0.516286	0.435285
Nebl	0.0216177	0.000299897	-1.53685	147.271	152.37	146.669	159.284	226.014	204.952	289.589	218.01	-0.294972	-0.245871	-0.30088	-0.181843	0.322968	0.181843	0.680561	0.27095
Pnkd	0.0473793	0.00133291	-1.54206	65.6515	92.047	74.7993	86.9596	124.112	146.275	111.246	110.053	-0.616423	-0.128881	-0.428226	-0.210906	0.302317	0.539358	0.144426	0.128881
Cmpk2	0.0294363	0.000555103	-1.54508	71.4511	68.9367	64.4753	72.6283	95.2959	94.3923	135.118	108.152	-0.212644	-0.264328	-0.360854	-0.189069	0.202814	0.189069	0.706552	0.385382
Fam214a	0.00431637	1.46622e-05	-1.54566	94.9782	87.1417	78.8754	78.9442	132.759	137.783	125.57	128.061	-0.201413	-0.325645	-0.469433	-0.468175	0.281726	0.335317	0.201413	0.22975
Gm12256	0.0354338	0.00078275	-1.54777	113.82	147.81	131.833	168.622	227.915	230.602	193.094	211.485	-0.66479	-0.287809	-0.452842	-0.0977535	0.336949	0.353857	0.0977535	0.229009
Nr4a1	0.0478071	0.00135782	-1.55083	802.575	552.45	565	630.326	902.086	874.709	1104.77	1047.76	-0.0620832	-0.600876	-0.568468	-0.410621	0.106546	0.0620842	0.398953	0.322523
Slc39a10	0.0121815	9.67957e-05	-1.55389	933.544	1155.8	921.01	940.474	1371.8	1575	1656.7	1522.27	-0.43169	-0.123586	-0.451191	-0.421021	0.123586	0.322876	0.395833	0.273743
Extl3	0.00140663	1.00623e-06	-1.55434	185.45	201.671	199.128	204.657	301.621	304.577	327.812	295.413	-0.406942	-0.28597	-0.304277	-0.264763	0.294764	0.308834	0.414899	0.264763
Dnm3	0.0386324	0.00089504	-1.55516	298.479	353.827	282.396	329.475	477.125	420.9	617.977	463.124	-0.370633	-0.125216	-0.45054	-0.228092	0.306107	0.125217	0.679293	0.263137
B4galt4	0.020072	0.000254388	-1.55687	126.2	120.865	137.572	150.725	188.764	187.873	215.323	243.341	-0.415129	-0.477435	-0.290651	-0.158918	0.165746	0.158918	0.355668	0.532144
Snai2	0.0301557	0.000581434	-1.55835	148.215	161.657	186.84	172.575	229.505	308.217	282.356	228.114	-0.478089	-0.352837	-0.143975	-0.258557	0.15275	0.578168	0.451737	0.143975
Gpr155	0.0353114	0.000773737	-1.55927	52.2953	64.5774	44.0293	52.3659	81.2562	93.9582	72.5811	83.0618	-0.388631	-0.0842814	-0.636848	-0.386684	0.247167	0.456707	0.0842814	0.278873
Rapgef2	0.0135141	0.000124134	-1.56011	233.455	285.978	208.799	225.34	367.021	386.253	376.318	348.819	-0.436047	-0.143286	-0.597077	-0.487091	0.216671	0.290357	0.25276	0.143287
Pcca	0.0459585	0.00125525	-1.56591	153.758	177.728	181.72	205.217	316.074	321.662	223.195	270.026	-0.47706	-0.268059	-0.23601	-0.0605755	0.562538	0.587819	0.060576	0.335375
Gm25926	0.0135141	0.000122151	-1.56643	54.2666	43.5797	52.3212	56.6242	89.5546	73.1452	81.1128	79.3928	-0.246027	-0.562434	-0.298694	-0.184672	0.476677	0.184672	0.333839	0.302918
Tmtc1	0.029375	0.000547163	-1.5791	212.2	217.151	175.018	197.708	271.402	297.068	391.922	313.745	-0.194143	-0.160866	-0.472063	-0.296196	0.160866	0.291229	0.691001	0.370027
AU021092	0.00150931	1.45215e-06	-1.58346	360.148	402.946	374.898	357.336	583.987	619.272	558.05	605.605	-0.3969	-0.234903	-0.338991	-0.40821	0.300446	0.385082	0.234903	0.352885
Ecm2	0.0426973	0.00108124	-1.58373	131.078	120.28	91.4677	111.735	168.748	200.428	150.359	199.332	-0.0989904	-0.223024	-0.618086	-0.329337	0.265455	0.513668	0.0989904	0.505757
Mcc	0.0275097	0.00047854	-1.59776	170.239	173.297	118.965	147.661	253.503	249.204	242.811	220.179	-0.198403	-0.172716	-0.715421	-0.403678	0.376041	0.351362	0.313873	0.172715
Cdk19	0.0136006	0.000129983	-1.60344	338.995	381.992	434.407	341.588	542.903	675.349	614.57	563.685	-0.518606	-0.346328	-0.160824	-0.507613	0.160824	0.475763	0.339708	0.21502
Gbe1	0.0451439	0.00119547	-1.60854	217.438	222.562	157.128	176.563	250.734	321.051	342.051	326.428	-0.119576	-0.0859733	-0.588244	-0.420003	0.0859728	0.44262	0.534029	0.466581
Neo1	0.00421234	1.37796e-05	-1.60911	103.479	116.674	98.5145	98.4395	157.444	157.501	174.316	181.59	-0.389317	-0.216179	-0.46025	-0.46135	0.216178	0.216701	0.363046	0.422027
Kitl	0.0102584	7.26424e-05	-1.60944	403.271	376.751	353.363	427.832	728.229	556.702	603.639	629.769	-0.275228	-0.373365	-0.465823	-0.189932	0.577416	0.189931	0.30671	0.367847
LOC102643173	0.0018014	2.10197e-06	-1.61541	1442.43	1560.44	1680.64	1606.18	2393.66	2481.51	2649.3	2629.22	-0.475616	-0.362169	-0.255104	-0.320488	0.255103	0.307098	0.401496	0.390518
Sox17	0.00984055	6.44226e-05	-1.62188	335.638	396.519	378.631	364.79	513.76	645.12	669.938	572.834	-0.427338	-0.186852	-0.253449	-0.307178	0.186852	0.515327	0.569785	0.343875
Cmtm8	0.00715883	3.60917e-05	-1.6231	179.66	153.702	173.512	180.724	267.735	248.85	317.834	283.803	-0.239266	-0.464399	-0.289494	-0.230741	0.336274	0.230742	0.583743	0.42036
Nr3c1	0.00310286	7.53783e-06	-1.62581	253.31	283.448	255.061	254.216	376.158	444.587	428.07	454.374	-0.366306	-0.204128	-0.35637	-0.36116	0.204127	0.445252	0.390636	0.476669
Efhc2	0.0343473	0.000742887	-1.62616	48.0905	70.4326	60.2902	65.2534	96.28	110.223	105.526	83.2078	-0.670729	-0.120238	-0.344557	-0.230428	0.330755	0.525869	0.463049	0.120238
Mr1	0.0135343	0.000128655	-1.63003	55.7274	55.2886	54.6798	49.6683	76.5762	104.631	93.6268	78.7469	-0.229255	-0.240659	-0.256632	-0.395317	0.229255	0.679601	0.51928	0.269582
Mfsd2a	0.011164	8.37817e-05	-1.63235	1037.31	1021.51	869.04	1161.85	1614.21	1817.65	1735.49	1491.78	-0.34388	-0.36602	-0.599235	-0.180305	0.294097	0.465343	0.398618	0.180305
Slc36a1	0.0102885	7.3252e-05	-1.63289	100.279	101.524	103.616	102.619	180.225	194.782	154.558	141.841	-0.273736	-0.255935	-0.226519	-0.240462	0.57204	0.684103	0.350389	0.226519
Hyal1|Nat6	0.0335154	0.00071605	-1.63683	136.235	100.422	145.96	119.649	238.359	212.248	189.965	178.456	-0.244469	-0.684489	-0.145	-0.431756	0.562563	0.395181	0.235165	0.145
Edn3	0.020876	0.000272889	-1.63925	78.085	92.2224	89.2789	77.4926	125.711	164.72	148.199	117.226	-0.413125	-0.173053	-0.219852	-0.424112	0.273869	0.66377	0.511293	0.173054
Prom1	0.0135343	0.000127262	-1.64948	631.017	639.574	764.655	545.482	965.212	1006.11	1128.92	1136.66	-0.445148	-0.425716	-0.168018	-0.655294	0.168018	0.227887	0.394051	0.403903
Atxn1	0.0135141	0.000119851	-1.65325	105.376	134.635	109.941	98.693	192.123	161.401	193.03	192.13	-0.484305	-0.130796	-0.423121	-0.578833	0.382177	0.130797	0.388972	0.382227
Odf3b	0.0468339	0.00129954	-1.6744	56.7584	70.0833	73.2233	61.6414	96.0847	148.877	95.9971	102.77	-0.562813	-0.258576	-0.195344	-0.443748	0.19666	0.828403	0.195344	0.293695
F5	0.0106551	7.83696e-05	-1.67817	121.685	106.345	109.233	106.722	195.484	213.734	187.141	153.023	-0.165298	-0.359691	-0.321033	-0.354583	0.518606	0.647373	0.455679	0.165299
Klhl4	0.024447	0.000372242	-1.67846	93.2146	110.819	96.6786	118.051	137.535	182.877	189.873	195.931	-0.450977	-0.201394	-0.398337	-0.110197	0.110197	0.521268	0.575432	0.620738
Lynx1	0.0488999	0.00140687	-1.67851	226.99	203.976	177.343	260.717	353.962	467.805	335.299	306.064	-0.315533	-0.469757	-0.671616	-0.115675	0.325436	0.727747	0.247287	0.115674
Gtf2i	0.0112262	8.50794e-05	-1.67853	261.781	246.458	217.186	307.786	416.235	439.024	463.551	404.162	-0.430072	-0.51709	-0.6995	-0.196505	0.238968	0.315868	0.394298	0.196504
Cd97	0.0421622	0.00105454	-1.6827	1332.28	1112.36	1066.41	1645.01	2084.6	2479.61	2204.72	1828.92	-0.380648	-0.64092	-0.701787	-0.0764504	0.265229	0.515568	0.34605	0.0764504
Clic5	0.0335154	0.000717154	-1.68271	500.247	506.446	395.949	579.726	713.542	914.077	969.784	737.116	-0.362543	-0.344776	-0.699869	-0.149814	0.149815	0.507131	0.59248	0.196707
Atf3	0.0330164	0.00069123	-1.68521	490.152	564.646	573.973	452.752	713.307	777.662	1049.56	996.327	-0.384525	-0.180407	-0.156771	-0.499031	0.156771	0.28139	0.713961	0.638865
Kdr	0.0331456	0.000700314	-1.69012	433.715	518.747	369.911	433.802	861.448	838.83	600.617	678.763	-0.363991	-0.105707	-0.593561	-0.363702	0.626026	0.587641	0.105707	0.28217
Tspan13	0.00217793	3.56183e-06	-1.69215	434.443	465.24	464.485	397.492	676.93	771.567	753.215	777.729	-0.369323	-0.270515	-0.272859	-0.497566	0.270516	0.4593	0.424571	0.470777
Mllt3	0.0112262	8.52353e-05	-1.69226	131.191	158.685	143.911	138.405	196.476	260.2	254.708	261.153	-0.428586	-0.154094	-0.295083	-0.35136	0.154094	0.559366	0.528585	0.56464
Ifltd1|LOC102642804	0.0227738	0.000327794	-1.69796	32.1489	27.861	26.7687	28.4886	43.0472	62.04	41.8221	50.8337	-0.189748	-0.396273	-0.453974	-0.364136	0.2314	0.75868	0.189748	0.471267
Plscr4	0.00676355	3.27974e-05	-1.69866	69.0392	80.6133	62.5777	74.7767	109.376	135.285	120.337	121.771	-0.443704	-0.220102	-0.585471	-0.328532	0.220102	0.526806	0.357887	0.374982
Atp8a1	0.0135141	0.000115749	-1.70019	246.196	307.689	266.966	345.998	507.423	505.65	518.547	439.447	-0.663418	-0.341754	-0.546572	-0.172462	0.379962	0.374914	0.411249	0.172462
4930578C19Rik	0.0306666	0.000600726	-1.71227	218.149	261.153	175.24	257.725	330.485	424.115	423.998	372.156	-0.429424	-0.169845	-0.745406	-0.18891	0.169845	0.529716	0.529316	0.341167
Ptn	0.000610275	2.12009e-07	-1.7233	863.336	836.55	882.484	856.092	1424.07	1613.92	1474.03	1420.45	-0.375002	-0.420473	-0.343354	-0.387158	0.347025	0.527575	0.396767	0.343354
Agrn	0.00364015	1.0647e-05	-1.73107	174.533	173.618	173.831	160.667	306.981	340.445	277.439	262.097	-0.293299	-0.300883	-0.299113	-0.412731	0.521347	0.670621	0.375371	0.2933
Aga	0.049459	0.00142701	-1.73444	58.319	76.8673	55.453	74.0503	108.895	143.896	88.4381	120.211	-0.499554	-0.101149	-0.572254	-0.155013	0.401347	0.803434	0.101149	0.543982
A630081J09Rik	0.000909468	4.90015e-07	-1.74284	55.131	58.2173	51.9898	57.774	89.4043	100.336	99.3697	99.7831	-0.388034	-0.309449	-0.472669	-0.320478	0.309448	0.475865	0.461909	0.467898
Pcp4l1	0.0195977	0.000238334	-1.74332	498.385	626.311	526.459	661.444	984.91	1233.44	900.619	917.629	-0.631009	-0.301389	-0.551947	-0.222649	0.351723	0.676353	0.222649	0.249641
Siae	0.0250229	0.000394881	-1.74644	41.4573	42.3195	49.1321	56.4662	90.8365	95.4517	67.1194	77.8071	-0.570433	-0.540737	-0.325394	-0.124671	0.561213	0.632712	0.124671	0.337844
Arap2	0.00273994	5.93034e-06	-1.75357	143.902	148.679	118.623	124.136	226.024	231.902	243.672	233.244	-0.349257	-0.302135	-0.627956	-0.562415	0.302136	0.339176	0.410601	0.347499
Car4	0.00876511	5.29604e-05	-1.75486	802.447	1000.95	883.668	1059.34	1767.87	1793.1	1510.21	1489.48	-0.646512	-0.327616	-0.507415	-0.245819	0.493025	0.513463	0.265759	0.24582
H2-T24	0.0250229	0.000399651	-1.7625	154.289	93.5322	124.216	114.26	227.672	211.088	191.681	214.549	-0.156535	-0.87864	-0.469326	-0.58986	0.404784	0.29567	0.156535	0.319133
Gm16486	0.0243686	0.000369506	-1.76387	46.5121	68.1308	47.9136	57.8431	80.1787	98.2676	105.54	102.234	-0.668158	-0.117457	-0.625329	-0.353617	0.117456	0.410953	0.513951	0.468044
Clstn1	0.0135116	0.000112839	-1.76804	178.834	165.477	158.677	147.222	247.438	359.687	265.819	285.537	-0.234222	-0.346215	-0.406749	-0.514853	0.234222	0.773898	0.337599	0.440833
Jun	0.00823172	4.75199e-05	-1.78873	687.267	826.694	615.469	599.502	1100.28	1304.66	1241.42	1204.28	-0.472708	-0.206225	-0.631892	-0.669813	0.206226	0.452023	0.380342	0.336519
Cav1	0.00767159	4.16635e-05	-1.79085	139.517	146.856	125.807	126.332	244.212	291.54	213.212	220.646	-0.342901	-0.268944	-0.492129	-0.48613	0.464787	0.720345	0.268944	0.31839
Flrt2	0.00441326	1.55486e-05	-1.8162	98.0189	108.151	100.4	95.2685	159.658	207.63	199.945	166.452	-0.422884	-0.280967	-0.38826	-0.463944	0.280967	0.659997	0.605591	0.34109
Pllp	0.0261103	0.00043812	-1.81807	311.807	256.197	310.868	369.009	658.969	654.767	464.305	499.758	-0.408712	-0.69211	-0.413064	-0.16571	0.670845	0.661616	0.165709	0.271864
Smpdl3a	0.00782937	4.33894e-05	-1.8246	129.277	111.686	157.202	112.679	232.739	243.422	217.573	229.964	-0.516589	-0.727606	-0.234441	-0.714843	0.331654	0.396405	0.234441	0.314348
Klf4	0.0169558	0.000178798	-1.82744	728.425	684.009	538.868	851.425	1265.55	1409.81	1165.62	1225.9	-0.451671	-0.542437	-0.88652	-0.226572	0.345242	0.50098	0.226572	0.299316
Lmo7	0.0383981	0.000885179	-1.83507	74.7023	82.7475	80.1779	71.4008	150.201	197.748	123.728	109.194	-0.347617	-0.200054	-0.245565	-0.412829	0.660056	1.05682	0.380335	0.200054
Esyt2	0.00175275	1.82129e-06	-1.84687	581.808	627.061	562.562	534.439	1076.12	1180.71	970.617	1034.8	-0.423211	-0.315148	-0.471741	-0.545729	0.464008	0.597831	0.315148	0.407528
Golim4	0.0135141	0.000124084	-1.84868	658.267	860.102	619.912	565.266	1116.08	1370.33	1245.91	1216.12	-0.573766	-0.187931	-0.660377	-0.793508	0.187931	0.484015	0.346688	0.311774
Slc38a5	0.0389375	0.000915596	-1.85103	221.871	224.365	193.476	288.498	468.097	521.621	315.65	423.239	-0.443724	-0.427594	-0.641287	-0.0648832	0.633364	0.789558	0.0648832	0.488029
Hmcn1	0.0213983	0.000288231	-1.85165	188.22	261.293	196.73	184.179	458.312	355.963	317.605	404.286	-0.614028	-0.140782	-0.550231	-0.645338	0.669881	0.305279	0.140783	0.488929
Cav2	0.0135343	0.000128077	-1.87129	212.65	311.559	249.606	237.855	443.073	566.443	437.552	439.218	-0.795996	-0.244973	-0.564826	-0.634395	0.263064	0.617452	0.244974	0.250458
Afap1l2	0.034617	0.000751386	-1.89323	82.295	120.763	98.5854	118.414	217.081	249.879	171.998	159.757	-0.755154	-0.201851	-0.494585	-0.230188	0.644204	0.847197	0.308364	0.201852
Cyp2e1	0.0306666	0.000599079	-1.89654	43.0757	43.7491	42.0677	52.2675	113.063	88.502	86.1747	62.1697	-0.404188	-0.381808	-0.43835	-0.12515	0.987992	0.634647	0.596202	0.125149
Polk	0.00725632	3.71417e-05	-1.91312	389.286	475.622	324.403	408.796	725.553	697.276	831.749	781.676	-0.564942	-0.275957	-0.827983	-0.49439	0.333308	0.275958	0.530376	0.440799
Lrrc49	0.0370981	0.000839763	-1.92309	146.103	138.55	88.3804	129.67	222.205	300.826	237.011	200.275	-0.227499	-0.30407	-0.952682	-0.399636	0.377408	0.81445	0.470474	0.227499
Lifr	0.0190499	0.000220578	-1.94372	131.991	197.715	147.347	183.418	259.599	362.334	334.459	319.999	-0.779415	-0.196429	-0.620636	-0.304719	0.196429	0.677465	0.561975	0.498212
Tek	0.0210425	0.00028101	-1.95401	541.697	537.613	462.182	751.881	1172.83	1268.39	921.514	1076.23	-0.619768	-0.630686	-0.848794	-0.14675	0.494662	0.607676	0.146751	0.370662
LOC102635638|2010007H06Rik	0.0262266	0.00044108	-1.97474	42.0638	52.5398	50.2574	32.4372	89.963	102.718	83.9397	70.6321	-0.53429	-0.213457	-0.277531	-0.909221	0.562464	0.753753	0.462485	0.213457
Klf12	0.0238693	0.000352748	-2.01823	209.744	286.782	222.961	347.59	436.389	555.738	539.874	590.723	-0.89287	-0.441547	-0.804712	-0.164113	0.164113	0.512905	0.471124	0.600983
Rhpn2	0.0260524	0.000435142	-2.0411	43.4939	49.0553	49.449	43.6331	92.0132	131.582	97.5001	67.685	-0.411576	-0.23798	-0.226447	-0.406967	0.669452	1.1855	0.753015	0.226447
Ifltd1|LOC102635150	0.020876	0.000273965	-2.06251	60.3125	64.3517	45.9584	77.6986	126.955	155.712	110.726	114.58	-0.620951	-0.527429	-1.01308	-0.255519	0.452835	0.7474	0.255519	0.304875
Ephx1	0.00317537	7.94332e-06	-2.06922	152.494	163.646	156.639	158.993	274.158	396.567	339.778	308.423	-0.474045	-0.372213	-0.435351	-0.413831	0.372212	0.904773	0.6818	0.542117
Lpar4	0.0456707	0.00122651	-2.07059	72.4202	73.5319	65.62	46.334	134.581	188.233	105.007	111.88	-0.278998	-0.25702	-0.421254	-0.923319	0.615015	1.09905	0.25702	0.348486
Notum	0.00310286	7.60841e-06	-2.12245	68.9663	81.4105	68.9526	72.3736	152.724	146.727	188.713	134.455	-0.601241	-0.361918	-0.601529	-0.53167	0.545723	0.487926	0.850985	0.361918
Prickle1	0.0102584	7.22897e-05	-2.12474	65.1456	79.964	68.19	59.2134	131.969	180.124	154.744	116.542	-0.567396	-0.271712	-0.501503	-0.705141	0.451068	0.899852	0.68075	0.271712
Tecrl	0.0386581	0.000901084	-2.126	32.0731	46.1752	39.5564	31.065	67.6362	64.8373	117.825	71.953	-0.770608	-0.244853	-0.468058	-0.816682	0.305824	0.244853	1.10661	0.395083
Pltp	0.00104009	6.40447e-07	-2.15256	1145.51	1117.45	1259.58	1126.33	2293.01	2891.26	2364.45	2487.24	-0.569106	-0.604889	-0.432151	-0.593466	0.43215	0.766605	0.476411	0.549449
Fut8	0.0135343	0.000128524	-2.15991	95.9919	128.812	112.673	129.354	294.381	305.067	215.289	202.865	-0.754935	-0.330649	-0.52378	-0.324597	0.861765	0.913205	0.410356	0.324597
Slc19a3	0.0101235	6.78949e-05	-2.18626	413.012	523.561	524.66	344.052	910.199	860.26	1102.96	1032.56	-0.701894	-0.359719	-0.356695	-0.96545	0.438106	0.356695	0.715227	0.620083
Slc40a1	0.0197916	0.000248666	-2.19243	150.743	249.237	176.414	154.478	370.18	486.389	400.806	327.807	-0.923093	-0.197665	-0.696219	-0.887784	0.373043	0.766929	0.487722	0.197666
Layn	0.00267984	5.21725e-06	-2.20684	287.012	325.732	329.18	359.504	722.655	852.532	615.13	692.42	-0.712339	-0.529763	-0.514571	-0.387442	0.619857	0.858304	0.387442	0.558198
Mtss1	0.00516033	1.98596e-05	-2.24457	156.921	191.077	169.038	163.047	415.248	467.336	351.385	307.608	-0.627584	-0.343469	-0.520276	-0.572338	0.776348	0.946836	0.535427	0.343469
Slc16a4	0.0100672	6.68691e-05	-2.24613	256.669	416.083	339.42	383.348	799.92	886.904	671.648	742.269	-1.04238	-0.345418	-0.639215	-0.463635	0.597568	0.74649	0.345417	0.489654
Gas6	0.00358679	1.01381e-05	-2.24636	274.133	371.261	309.982	270.04	578.391	715.572	714.983	733.08	-0.757364	-0.319806	-0.580051	-0.779067	0.319807	0.62686	0.625671	0.661732
Rps11	0.018548	0.000210578	-2.27273	107.537	107.124	114.002	73.173	267.033	233.202	246.97	166.708	-0.358355	-0.363915	-0.274132	-0.913811	0.953826	0.758388	0.841145	0.274132
Lfng	0.0188543	0.000215421	-2.27715	99.8557	98.2868	82.8835	112.913	210.602	313.218	226.308	165.438	-0.452835	-0.475683	-0.721594	-0.275537	0.623767	1.19642	0.727537	0.275537
Slc16a2	0.00225782	4.01567e-06	-2.28039	213.97	280.475	261	252.876	551.005	668.419	503.382	577.736	-0.812357	-0.42189	-0.525713	-0.571331	0.552304	0.830991	0.42189	0.620648
Slc22a8	0.0241913	0.000359369	-2.28127	742.317	1118.83	912.026	563.176	1864.09	2101.92	1571.91	1875.86	-0.837148	-0.245262	-0.540108	-1.2356	0.491217	0.664453	0.245263	0.500297
Crispld1	0.0135141	0.000122824	-2.34049	43.5098	53.5202	60.8054	64.1632	106.268	168.305	139.667	109.135	-0.92435	-0.625608	-0.441493	-0.363946	0.363946	1.02731	0.758233	0.402352
Efr3b	0.0104134	7.49421e-05	-2.40217	186.853	183.93	150.189	175.162	511.342	520.723	338.484	334.032	-0.419041	-0.441789	-0.734168	-0.512253	1.03335	1.05957	0.438146	0.419041
Slc6a6	0.00563659	2.29941e-05	-2.42495	1178.17	1005.63	956.858	1448.32	2791.75	3276.69	2524.9	2458.18	-0.679441	-0.907891	-0.97961	-0.381603	0.565182	0.79625	0.420241	0.381604
Tgfb2	0.0436687	0.00112768	-2.42688	65.2232	103.672	71.9268	69.3432	176.154	291.055	184.405	123.741	-0.796217	-0.127647	-0.655074	-0.707848	0.637159	1.36162	0.703199	0.127647
Stmn2	0.00830632	4.85899e-05	-2.45909	98.0497	107.373	135.061	118.905	217.454	365.698	263.108	295.492	-0.805575	-0.674528	-0.343551	-0.527355	0.343551	1.09349	0.618497	0.785957
Itm2a	0.00354086	9.70746e-06	-2.46725	816.359	1124.54	1026.44	992.292	1925.62	2673.66	2559.21	2629.65	-0.850053	-0.387999	-0.519676	-0.568492	0.387998	0.861484	0.798369	0.837543
Palm	0.000610275	2.34866e-07	-2.50899	180.671	157.394	144.627	156.055	368.998	425.057	432.151	375.226	-0.515126	-0.714106	-0.836153	-0.726432	0.515125	0.719167	0.743048	0.539269
Ltbp4	0.00431637	1.47844e-05	-2.57691	201.297	188.423	219.622	169.148	424.49	646.317	530.162	427.158	-0.601049	-0.696403	-0.475354	-0.852094	0.475354	1.08187	0.796056	0.484392
Akr1c14	0.00267984	5.25985e-06	-2.75145	53.8071	51.0993	42.9304	42.116	119.313	165.84	128.98	111.639	-0.526486	-0.600978	-0.852282	-0.879912	0.622404	1.09744	0.734792	0.526486
Tfrc	0.0261095	0.0004371	-2.7728	357.858	679.734	326.78	432.616	979.014	1420.33	1517.71	963.192	-1.17701	-0.251428	-1.30808	-0.903309	0.274933	0.811758	0.907425	0.251427
Gm3716	0.00217793	3.64166e-06	-2.79797	26.7149	25.2796	32.6415	32.5603	82.856	99.9283	77.2533	68.7743	-0.826644	-0.906316	-0.537582	-0.541175	0.806317	1.07661	0.705309	0.537582
Spock2	0.00396793	1.26747e-05	-2.88991	425.207	560.365	394.814	374.257	971.354	1422.74	1404.55	1265.12	-0.795017	-0.396815	-0.902008	-0.979155	0.396815	0.947414	0.928859	0.778016
Plekhh2	0.0135141	0.000122652	-3.01195	55.3186	107.356	71.4112	78.8312	223.075	263.715	282.014	165.841	-1.27026	-0.313702	-0.901878	-0.759262	0.741428	0.982879	1.07967	0.313702
Alpl	0.0394435	0.000939638	-3.09169	56.2302	52.4961	56.5036	52.9878	155.771	339.019	101.596	150.503	-0.43021	-0.529345	-0.423212	-0.515894	1.0398	2.16174	0.423211	0.990164
Snord35b	0.0029174	6.73662e-06	-3.3932	388.003	321.481	467.111	319.016	1532.17	1431.9	1084.35	1035.79	-0.842149	-1.11348	-0.57445	-1.12459	1.13929	1.04164	0.640537	0.57445
Sgpp2	0.00441326	1.56258e-05	-3.42992	62.1382	81.1059	45.5642	63.0664	195.379	280.877	192.094	190.135	-0.998898	-0.614572	-1.44648	-0.977508	0.653821	1.17749	0.629364	0.614572
Slc26a10	0.00273994	5.99636e-06	-3.61221	89.1459	97.3881	93.6991	114.417	335.568	504.174	341.479	274.283	-0.990741	-0.863164	-0.918873	-0.630684	0.921624	1.50894	0.946816	0.630685
Cxcl12	0.00212583	2.86346e-06	-3.67265	326.382	439.122	422.763	370.389	1123.61	1886.47	1420.12	1356.42	-1.10578	-0.677722	-0.732496	-0.923306	0.677723	1.42527	1.01559	0.949385
Gkn3	0.0338214	0.000726306	-3.75571	39.0703	75.6325	63.376	48.414	102.454	322.036	231.513	236.162	-1.17188	-0.218947	-0.474018	-0.862532	0.218948	1.8712	1.39506	1.42375
