# Supplementary material for: Gene expression profiling of brain endothelial cells after experimental subarachnoid haemorrhage
Source: Sci Rep. 2021 Apr 9;11:7818. doi: 10.1038/s41598-021-87301-z (PMC8035152; doi:10.1038/s41598-021-87301-z)
Supplement: Supplementary file 3 — Supplementary Table S2. [file 41598_2021_87301_MOESM3_ESM.xlsx]

## Sheet: All Genes by FC
Gene	p (Corr)	p	FC	[SAH, 1](raw)	[SAH, 2](raw)	[SAH, 3](raw)	[SAH, 6](raw)	[Sham, 1](raw)	[Sham, 3](raw)	[Sham, 4](raw)	[Sham, 6](raw)	[SAH, 1](normalized)	[SAH, 2](normalized)	[SAH, 3](normalized)	[SAH, 6](normalized)	[Sham, 1](normalized)	[Sham, 3](normalized)	[Sham, 4](normalized)	[Sham, 6](normalized)	Absolute Intensity Difference (SAHmean - Shammean)	Average Intensity
Saa3	0.000343217	3.38637e-08	25.2996	986.447	610.436	1218.78	757.461	40.2238	26.7784	38.8775	32.4025	2.65426	1.96186	2.95939	2.27319	-1.96186	-2.54884	-2.01098	-2.27381	858.711	463.926
Ackr1	0.00704433	3.47011e-05	21.3318	933.292	1028.95	1235.34	960.783	43.745	26.9264	28.7196	162.714	1.26	1.40076	1.6645	1.30188	-3.15514	-3.85524	-3.76222	-1.26	974.064	552.558
Ccl2	0.0195974	0.00023707	11.7907	1190.82	421.198	1101.71	198.008	60.3779	37.4299	39.4466	63.5063	3.40862	1.90923	3.2964	0.820294	-0.893174	-1.583	-1.50729	-0.820294	677.743	389.062
Lcn2	0.0123568	9.92773e-05	11.6022	1806.14	2313.48	2203.13	1781.44	262.102	68.111	129.315	392.044	1.11184	1.469	1.39849	1.09198	-1.67287	-3.61703	-2.6921	-1.09198	1813.15	1119.47
Adamts9	0.00104009	6.04764e-07	10.6563	1215.57	894.296	1120.8	936.079	154.112	84.8194	67.448	100.318	1.7112	1.26839	1.59409	1.33427	-1.26839	-2.1299	-2.46052	-1.88778	940.012	571.68
Csf3	0.0162246	0.000166717	10.2817	780.881	262.929	602.472	139.731	34.5397	44.2026	34.2979	29.537	3.31267	1.74224	2.93846	0.830227	-1.1861	-0.830227	-1.19624	-1.41183	410.859	241.074
Selp	0.00108762	7.11571e-07	10.1854	459.624	428.157	345.09	242.341	24.5227	41.5944	36.6369	40.9196	2.19471	2.09239	1.78122	1.27129	-2.03356	-1.27129	-1.45438	-1.29488	332.885	202.361
Cd14	0.0020768	2.71748e-06	9.40907	810.515	886.67	774.037	581.722	58.6234	62.1804	80.8599	140.074	1.50558	1.63514	1.43914	1.02707	-2.28371	-2.19873	-1.81976	-1.02707	677.802	424.335
Scgb3a1	0.00362917	1.04752e-05	9.04058	2018.91	3693.88	2679.21	2521.44	428.919	173.132	237.443	427.717	1.1174	1.98896	1.52563	1.43807	-1.1174	-2.42623	-1.97052	-1.12145	2411.56	1522.58
Tnfsf8	0.000497801	9.579e-08	8.93717	385.768	363.087	253.379	263.312	28.9767	31.6306	38.1439	41.8984	1.9046	1.81719	1.29816	1.35364	-1.83017	-1.70374	-1.43361	-1.29816	281.224	175.775
Cxcl1	0.028727	0.000522622	8.22764	1301.97	572.747	981.242	301.413	92.6099	44.2105	67.8564	173.232	2.5104	1.32567	2.10238	0.399518	-1.30299	-2.36976	-1.75167	-0.399518	694.866	441.91
Sele	0.015983	0.000163619	8.11672	377.884	466.548	596.214	160.491	38.7648	33.5581	34.9744	85.4276	1.69031	1.99439	2.3482	0.454858	-1.59481	-1.8029	-1.74326	-0.454858	352.103	224.233
A130040M12Rik	0.00217793	3.76225e-06	7.31502	623.013	457.436	773.351	461.36	97.5959	74.5475	50.0661	97.4929	1.56003	1.11434	1.87189	1.12666	-1.11434	-1.503	-2.07733	-1.11586	498.864	329.358
A730049H05Rik	0.000726989	3.07761e-07	7.17653	392.717	263.286	366.309	442.636	60.1169	44.2424	41.693	56.9963	1.64225	1.06539	1.54183	1.81488	-1.06539	-1.50773	-1.59336	-1.1423	315.475	208.5
Ptgs2	0.0459585	0.00124975	6.25932	1596	1532.98	1736.05	876.921	104.009	164.874	206.123	686.49	1.04054	0.982428	1.1619	0.176604	-2.89913	-2.23447	-1.91234	-0.176604	1145.12	862.932
Plaur	0.00348283	9.38262e-06	5.54179	1008.33	590.582	640.792	585.018	144.518	88.1806	108.159	171.715	1.66965	0.897889	1.01561	0.884232	-1.133	-1.84571	-1.55109	-0.884231	578.037	417.162
LOC102633179|Gm15737	5.59929e-07	2.1549e-11	5.53393	137.244	143.943	139.94	146.086	27.7768	24.6483	25.0829	25.0757	1.1524	1.22115	1.18046	1.24247	-1.1524	-1.32479	-1.29957	-1.29998	116.157	83.7246
Serpine1	0.00767159	4.10335e-05	5.51285	377.195	202.962	362.152	142.55	50.4514	44.9156	39.8595	47.3729	2.15309	1.25899	2.09438	0.74925	-0.74925	-0.916927	-1.08922	-0.840082	225.565	158.432
Serpina3n	0.178347	0.0155622	4.73541	568.208	1248.83	725.995	688.73	134.427	37.3481	289.064	486.2	0.112433	1.24852	0.465975	0.389954	-1.96716	-3.81488	-0.862598	-0.112434	571.181	522.35
Gpr182	0.00217793	3.58134e-06	4.64909	284.432	329.658	305.207	252.097	69.9471	61.1669	42.7318	84.4681	0.962856	1.17574	1.06456	0.788749	-1.06089	-1.2544	-1.77185	-0.78875	228.27	178.713
Upp1	0.000610275	1.4453e-07	4.6466	214.865	282.302	231.84	329.678	55.1906	60.0818	52.9558	56.6366	0.919216	1.31302	1.02891	1.53684	-1.04172	-0.919216	-1.10136	-1.00441	208.455	160.444
Angpt2	0.0182918	0.000206261	4.52804	631.457	600.697	711.945	337.177	173.15	97.6783	74.5045	171.893	1.38592	1.31387	1.559	0.480742	-0.480742	-1.30665	-1.69736	-0.491253	441.012	349.813
Gm26809	0.000610275	1.8348e-07	4.45391	796.89	614.064	918.049	636.016	174.66	151.55	160.226	171.198	1.28291	0.90692	1.4871	0.957596	-0.906919	-1.11167	-1.03136	-0.935802	576.846	452.832
Tubb6	0.0049098	1.87065e-05	4.41115	244.749	187.257	214.689	249.753	77.3985	38.3374	37.5017	58.3267	1.0236	0.637322	0.834548	1.0528	-0.637322	-1.65087	-1.68267	-1.04547	171.221	138.502
Tmem173	0.00273994	5.79371e-06	4.21394	112.334	210.433	166.077	128.802	30.7585	42.1835	33.6248	36.7565	0.706521	1.61209	1.27058	0.903881	-1.16221	-0.706521	-1.03367	-0.9052	118.581	95.1211
AA467197|Mir147	0.00216054	3.24281e-06	3.95765	86.0147	140.701	109.638	79.6202	23.8566	26.432	23.8115	28.6801	0.847991	1.55797	1.19808	0.736542	-1.00221	-0.854309	-1.00493	-0.736542	78.2984	64.8442
Lrg1	0.0650058	0.00242497	3.72906	737.895	916.897	616.589	726.859	135.024	112.042	204.652	506.475	0.401017	0.714361	0.14191	0.379276	-2.04919	-2.31836	-1.44923	-0.141909	510.012	494.554
Lrrc32	0.0210425	0.000280732	3.66083	452.424	181.43	285.618	446.922	109.82	85.3352	66.4399	93.6949	1.6804	0.362138	1.01681	1.66275	-0.362138	-0.726064	-1.08716	-0.591235	252.776	215.21
Ccl3	0.020594	0.000266302	3.41036	194.619	170.104	284.884	152.22	44.7297	57.8926	94.5929	43.3276	0.697672	0.503435	1.24739	0.343178	-1.42368	-1.05153	-0.343178	-1.46962	140.321	130.296
Timp1	0.00216589	3.33418e-06	3.38558	117.334	104.309	90.9302	99.8437	33.8179	23.8123	27.1466	38.6881	0.984228	0.814463	0.616435	0.751347	-0.810539	-1.31662	-1.12755	-0.616435	72.238	66.9852
Ccl12	0.046904	0.00130329	3.36283	93.2536	109.164	204.75	60.1859	27.3899	27.9828	27.2016	47.0507	0.809339	1.0366	1.94397	0.177606	-0.958177	-0.92728	-0.968131	-0.177605	84.432	74.6222
Il4ra	0.00765302	3.97613e-05	3.34811	378.31	494.915	438.558	252.819	112.561	105.712	96.6614	143.631	0.989331	1.37694	1.20253	0.407869	-0.759527	-0.850097	-0.979225	-0.407869	276.509	252.896
Mgat4a	0.0248964	0.00038709	3.33677	489.201	231.487	411.202	365.485	88.0231	88.8801	97.0416	180.831	1.25764	0.178144	1.00706	0.837022	-1.21683	-1.20286	-1.07611	-0.178144	260.65	244.019
Apln	0.0471509	0.00131894	3.33358	243.815	136.506	243.521	118.339	85.511	52.4444	30.4037	56.9621	1.27723	0.440404	1.27549	0.234374	-0.234374	-0.939695	-1.72624	-0.82048	129.215	120.938
Pawr	0.0216177	0.000302002	3.28458	247.895	274.354	237.261	174.27	44.1981	68.3071	67.8778	117.898	0.790293	0.936601	0.727037	0.28189	-1.69738	-1.06933	-1.07842	-0.28189	158.874	154.008
Pvr	0.0018014	2.14915e-06	3.19041	836.519	584.992	735.031	669.862	244.422	223.765	175.409	242.409	1.1455	0.629521	0.958908	0.824968	-0.629521	-0.756912	-1.10818	-0.641455	485.1	464.051
Ercc1	0.000610275	2.29258e-07	3.1566	318.621	246.549	291.994	276.337	102.501	77.54	87.8565	91.4292	1.00309	0.633118	0.877183	0.797675	-0.633118	-1.03574	-0.855534	-0.798028	193.544	186.603
Plat	0.0391235	0.000925792	3.15312	1768.69	920.225	1524.09	1342.68	561.337	226.811	475.315	556.793	1.29918	0.35656	1.08445	0.901612	-0.35656	-1.66393	-0.596543	-0.368284	933.855	921.992
Sod2	0.0135141	0.000122484	3.14416	372.175	466.409	476.608	214.34	124.281	114.532	117.804	108.211	1.18923	1.51484	1.54605	0.393148	-0.393148	-0.511007	-0.470364	-0.592912	266.176	249.295
Meox1	0.00977998	6.3609e-05	3.13219	421.254	305.073	353.877	329.51	164.783	110.56	76.7367	111.369	0.909828	0.444292	0.658387	0.555463	-0.444293	-1.02003	-1.54687	-1.00952	236.566	234.145
Adamts4	0.013785	0.000134752	3.12736	194.27	89.3993	144.597	92.2375	41.5805	38.1453	36.5135	41.8129	1.66788	0.548158	1.24187	0.593248	-0.556198	-0.680599	-0.743674	-0.548158	90.6129	84.8195
Kit	0.00358679	1.02148e-05	3.12645	174.197	136.605	154.989	108.036	53.8869	39.5531	38.9181	50.2751	1.19096	0.840251	1.02241	0.501749	-0.50175	-0.947894	-0.971242	-0.601841	97.7983	94.5574
Pik3r5	0.0386324	0.000894131	3.12037	177.71	187.223	242.12	76.7854	57.3448	48.2266	47.1637	50.0225	1.42121	1.49643	1.8674	0.210585	-0.210585	-0.460418	-0.49257	-0.407671	120.27	110.824
Pdlim1	0.00449949	1.64506e-05	3.09488	168.584	122.039	163.754	170.291	45.0832	45.53	43.2902	70.3757	0.863221	0.397098	0.821285	0.877759	-1.03958	-1.02536	-1.09813	-0.397098	105.097	103.618
Zfp52	0.0020768	2.68906e-06	3.07253	225.401	170.815	158.409	190.284	53.172	53.5029	62.4993	73.24	1.06531	0.665257	0.556477	0.820975	-1.01844	-1.00949	-0.785268	-0.556478	125.624	123.415
Rgs16	0.142084	0.0100395	3.04479	1089.79	1144.04	1230.22	370.483	139.927	355.235	296.568	448.503	1.41872	1.4888	1.59358	-0.137854	-1.54259	-0.198488	-0.458897	0.137855	648.575	634.346
Rnd1	0.0639354	0.00235341	2.97716	328.458	299.455	343.445	106.877	69.2737	83.272	86.7799	91.8032	1.72943	1.59605	1.7938	0.109667	-0.515903	-0.250379	-0.190851	-0.109667	186.776	176.17
Lbp	0.0135141	0.000116027	2.91982	187.793	262.183	164.766	172.086	57.195	56.8018	58.8529	100.459	0.545635	1.02707	0.356907	0.419623	-1.16955	-1.1795	-1.12832	-0.356907	128.38	132.517
Tnip1	0.02746	0.000474967	2.88702	299.746	414.163	395.017	168.238	113.825	100.527	91.7859	113.075	1.11508	1.58154	1.51325	0.281842	-0.281842	-0.461081	-0.592319	-0.291379	214.488	212.047
Angptl4	0.0307065	0.00060469	2.83478	332.39	255.079	339.658	168.067	90.6592	62.6887	118.06	111.703	1.2386	0.856667	1.26981	0.254759	-0.635751	-1.168	-0.254758	-0.334614	178.021	184.788
Igfbp3	0.0094459	5.96525e-05	2.82639	1008.37	1026.12	894.914	698.234	383.953	230.465	292.927	390.866	0.948761	0.973938	0.776556	0.418517	-0.444263	-1.18065	-0.834651	-0.418518	582.357	615.731
Stc1	0.058443	0.0019174	2.76609	255.556	119.933	137.327	97.1077	56.9888	40.5892	40.2416	75.0059	1.58227	0.490862	0.686245	0.18629	-0.582616	-1.0722	-1.08461	-0.18629	99.2745	102.844
Arrdc3	0.0151158	0.000153578	2.74295	499.139	281.015	340.816	328.757	107.125	130.286	110.132	180.623	1.14763	0.318834	0.59718	0.545207	-1.07252	-0.790128	-1.03258	-0.318834	230.39	247.237
Hid1	0.00278896	6.33269e-06	2.72746	218.084	189.908	155.676	210.527	77.5051	70.0355	56.7288	79.6547	0.969694	0.770115	0.483357	0.918817	-0.522825	-0.66903	-0.973035	-0.483356	122.568	132.265
Il1a	0.000343217	4.97752e-08	2.7126	94.6124	81.5827	80.1665	79.1483	34.0275	30.8231	29.2327	29.5026	0.866398	0.652633	0.627368	0.608927	-0.608927	-0.751618	-0.828045	-0.814789	52.9809	57.387
Ch25h	0.114002	0.00658106	2.68223	958.246	1072.55	1017.74	823.328	311.894	173.911	405.824	755.868	0.280596	0.443171	0.367492	0.0616665	-1.33874	-2.18145	-0.958947	-0.0616665	556.091	689.919
Tmem252	0.0474655	0.00134139	2.65452	1718.4	1214.37	1612.22	1296.77	554.4	327.917	513.746	940.769	0.685006	0.184151	0.592982	0.278863	-0.947063	-1.70466	-1.05694	-0.184151	876.234	1022.32
Ace	0.0277156	0.000484254	2.6112	490.665	505.374	324.377	399.789	100.027	180.707	184.899	206.961	0.921225	0.963837	0.324157	0.625724	-1.37312	-0.519865	-0.486776	-0.324156	261.903	299.1
4930486L24Rik	0.0136006	0.000130984	2.59319	261.068	162.626	200.303	139.115	74.8339	58.4068	69.9944	85.5151	1.25916	0.576296	0.876917	0.351013	-0.543501	-0.901056	-0.639952	-0.351014	118.59	131.483
Bcl3	0.0845058	0.00386364	2.59305	444.863	468.375	470.15	171.368	151.717	110.366	122.564	180.932	1.33709	1.41139	1.41685	-0.039175	-0.214886	-0.673982	-0.522741	0.0391755	247.294	265.042
Fmnl2	0.0242524	0.000364011	2.57846	440.401	505.849	506.904	310.295	121.556	146.29	195.514	228.012	0.727444	0.927334	0.93034	0.222265	-1.12975	-0.862543	-0.444105	-0.222265	268.019	306.852
Pgf	0.194375	0.0185969	2.55489	128.492	45.7591	143.465	34.2431	28.9707	29.1705	25.003	32.0842	1.95477	0.465222	2.11379	0.046977	-0.194242	-0.18433	-0.406737	-0.046977	59.1826	58.3984
Ctla2b	0.0474655	0.00134447	2.53202	2056.29	1385.59	1698.55	1713.25	923.759	390.206	608.572	919.564	0.861998	0.292455	0.58626	0.59869	-0.292455	-1.53574	-0.894544	-0.299021	1002.89	1211.97
Fam111a	0.0094459	6.03456e-05	2.52016	241.505	138.956	179.567	196.196	91.554	71.3007	66.6181	67.3983	1.09839	0.300969	0.670863	0.79863	-0.300969	-0.661675	-0.759678	-0.742878	114.838	131.637
Uchl1	0.00531	2.12531e-05	2.49115	160.347	212.658	167.932	173.856	61.8077	73.7829	61.0683	92.8227	0.394323	0.801664	0.461	0.511019	-0.981014	-0.725515	-0.998379	-0.394323	106.328	125.534
S100a8	0.120819	0.00728391	2.47846	61.4771	75.5934	147.697	36.7879	31.8986	28.1783	28.5873	26.0426	0.843688	1.1419	2.10821	0.102868	-0.102869	-0.281778	-0.260986	-0.395488	51.7122	54.5328
Fkbp1a	0.0095284	6.12393e-05	2.47185	1400.35	862.959	1202.62	1210.97	582.005	411.264	402.242	489.626	0.982553	0.28413	0.762953	0.772924	-0.28413	-0.785096	-0.817099	-0.533481	697.94	820.254
Snora20	0.132814	0.00874785	2.45665	53.462	147.361	42.6611	58.2021	38.5419	25.3519	24.3327	22.5889	0.398841	1.86161	0.0732474	0.521398	-0.0732474	-0.677578	-0.73678	-0.844058	47.7178	51.5628
Ctss	0.0086789	5.14374e-05	2.45627	220.228	199.961	270.733	256.918	123.888	90.516	102.048	73.5348	0.484625	0.345343	0.782499	0.706933	-0.345343	-0.798129	-0.625131	-1.09787	139.464	167.228
Plekho2	0.00592458	2.4625e-05	2.45614	171.674	117.686	105.716	118.3	47.7039	56.2938	46.7637	55.2863	1.15406	0.609324	0.454569	0.616829	-0.693439	-0.454569	-0.722157	-0.480623	76.8319	89.9279
Gm16587	0.0822967	0.00368334	2.44827	28.0684	81.1969	72.4481	74.2592	22.4536	22.9195	26.0077	25.498	0.0550022	1.58748	1.423	1.45863	-0.266997	-0.237367	-0.0550022	-0.08356	39.7734	44.1064
Cp	0.0256751	0.000416983	2.43711	788.288	1344.44	1189.21	818.037	386.056	315.417	444.582	539.849	0.273084	1.0433	0.866292	0.326526	-0.756828	-1.04838	-0.553191	-0.273084	613.519	728.235
Mustn1	0.087211	0.0042161	2.43269	505.682	1262.42	815.866	605.536	280.383	216.813	314.532	470.971	0.0512953	1.37119	0.741399	0.311278	-0.799535	-1.17049	-0.633729	-0.0512943	476.701	559.025
Ccl11	0.0481984	0.00137452	2.41068	160.905	92.8169	165.435	73.5761	49.2994	41.2354	53.4083	49.5771	1.35998	0.566236	1.40004	0.231086	-0.346581	-0.604268	-0.231086	-0.338478	74.8032	85.7816
Stra6	0.024703	0.000378379	2.40042	527.037	850.803	717.952	423.259	276.275	288.033	239.379	215.453	0.594015	1.28494	1.04	0.277653	-0.337784	-0.277653	-0.54459	-0.696517	374.978	442.274
Emp1	0.0353114	0.000774611	2.39272	181.81	105.733	166.763	202.827	80.3185	50.8227	57.7342	84.1739	0.946498	0.164491	0.821861	1.10431	-0.232132	-0.892392	-0.708438	-0.164492	96.0209	116.273
Ctps	0.038843	0.000909571	2.378	138.294	255.942	245.073	139.132	78.977	68.0894	69.7883	100.568	0.229783	1.11786	1.05525	0.238495	-0.578455	-0.792457	-0.756903	-0.229784	115.255	136.983
Ptpre	0.00830632	4.84742e-05	2.3674	131.407	77.6524	92.9055	89.1008	36.9721	41.438	37.864	46.3566	1.13107	0.372128	0.63086	0.570534	-0.698468	-0.53395	-0.664075	-0.372128	57.1087	69.2121
Doc2b	0.201143	0.0198558	2.34938	240.65	223.321	215.298	113.689	46.6503	54.4579	160.846	105.665	0.831547	0.72373	0.670943	-0.250295	-1.53543	-1.31217	0.250295	-0.355889	106.334	145.072
Casp4	0.111899	0.00631108	2.34788	84.3322	213.105	195.866	89.0427	53.2007	56.5572	46.7359	73.3472	0.100671	1.43808	1.31638	0.179086	-0.563967	-0.475701	-0.750881	-0.100671	88.1263	101.523
Atp8b1	0.0590763	0.0019871	2.33403	64.5544	153.358	98.6242	90.8191	44.2734	31.3445	38.7937	55.5008	0.109004	1.35732	0.720431	0.601484	-0.435072	-0.933298	-0.625689	-0.109004	59.3608	72.1585
Ecscr	0.0502446	0.00147539	2.31542	557.482	757.462	579.924	1027.66	327.112	367.186	199.899	364.667	0.301208	0.743454	0.358145	1.18357	-0.467934	-0.301208	-1.17844	-0.311141	415.915	522.673
Serping1	0.00531	2.09189e-05	2.3057	146.51	141.497	165.689	115.064	59.011	62.4716	51.5542	73.5793	0.671095	0.620869	0.848574	0.322532	-0.640848	-0.558631	-0.835741	-0.322532	80.536	101.922
Akap12	0.0101235	6.87828e-05	2.30516	584.708	505.081	584.509	424.045	278.977	184.804	196.92	255.346	0.765534	0.554332	0.765041	0.302034	-0.302035	-0.896184	-0.804575	-0.429729	295.574	376.799
Lgmn	0.0104205	7.55877e-05	2.28063	225.797	147.211	180.316	194.581	96.017	69.7622	69.3711	92.7745	0.925399	0.308263	0.600904	0.710744	-0.308263	-0.769107	-0.777218	-0.357825	104.995	134.479
Fosl2	0.0289848	0.000533203	2.27968	459.423	293.177	322.989	216.925	133.903	121.442	130.042	165.236	1.27896	0.630911	0.770626	0.196335	-0.499674	-0.640593	-0.541885	-0.196334	185.473	230.392
Tnfrsf23	0.153259	0.0115428	2.26895	211.204	70.0578	81.8909	139.71	72.7138	48.0355	48.7303	37.5273	1.56518	-0.0268421	0.198316	0.968979	0.0268421	-0.571285	-0.550568	-0.927449	73.964	88.7337
Tyrobp	0.0243686	0.000369365	2.26835	177.459	112.211	222.009	162.211	67.7687	61.4099	77.8492	83.6035	0.87356	0.212292	1.19669	0.743941	-0.515237	-0.657383	-0.315172	-0.212292	95.8147	120.565
C3	0.169018	0.0136534	2.24999	44.5344	67.7163	63.7331	175.525	35.8779	31.6405	32.4252	35.7619	0.155913	0.760496	0.673035	2.1346	-0.155913	-0.337235	-0.301894	-0.160585	53.9509	60.9018
Slpi	0.063882	0.0023372	2.24054	63.9049	66.5732	110.989	151.733	41.3388	38.9327	40.9167	43.173	0.282899	0.341912	1.07931	1.53044	-0.345531	-0.432047	-0.360337	-0.282899	57.2098	69.6952
Wbp5	0.0430478	0.0010984	2.23453	941.277	828.816	1051.47	588.209	428.285	266.454	343.797	493.29	0.805237	0.621669	0.964957	0.126946	-0.330812	-1.0155	-0.647827	-0.126946	469.488	617.7
Adm	0.106997	0.00580793	2.23275	387.773	290.837	270.296	159.059	137.972	73.2394	147.759	130.669	1.33881	0.923808	0.818138	0.0531549	-0.152022	-1.06571	-0.0531549	-0.230485	154.581	199.701
Gngt2	0.0277909	0.00048771	2.22452	187.202	160.935	174.017	265.482	117.832	78.8364	67.8944	90.12	0.442989	0.224874	0.337619	0.947004	-0.224874	-0.804673	-1.02024	-0.611688	108.238	142.79
Birc3	0.0094459	6.00252e-05	2.22319	529.825	476.169	495.871	381.759	219.994	167.085	202.834	262.213	0.743815	0.589772	0.648263	0.270961	-0.524237	-0.921116	-0.641398	-0.270961	257.874	341.969
Cpne8	0.0214331	0.000292304	2.22193	365.909	535.695	542.738	313.046	185.111	167.706	210.894	208.699	0.510039	1.05997	1.07881	0.284928	-0.473057	-0.615508	-0.284929	-0.300023	246.245	316.225
Mt2	0.00925771	5.77181e-05	2.21936	3562.09	3873.54	3907.78	2615.03	1269.58	1608.19	1659.29	1715.5	0.749997	0.870924	0.883622	0.304099	-0.738378	-0.397287	-0.352163	-0.304099	1926.47	2526.38
Csf1	0.0459585	0.00124495	2.21135	347.701	318.22	326.471	192.55	131.342	116.135	103.163	184.844	0.882074	0.754253	0.791183	0.0294638	-0.522441	-0.699966	-0.870853	-0.0294633	162.365	215.053
Icosl	0.00366542	1.15673e-05	2.19352	163.346	221.894	194.306	158.16	93.4462	74.9182	82.7627	83.0395	0.426137	0.868076	0.676534	0.379588	-0.379587	-0.698407	-0.554742	-0.549925	100.885	133.984
Xbp1	0.026761	0.000452213	2.19018	427.624	516.601	544.136	297.689	173.442	203.307	181.465	243.034	0.668861	0.941568	1.01649	0.146324	-0.633026	-0.403825	-0.567792	-0.146324	246.201	323.412
Chic2	0.00140663	1.11329e-06	2.18968	427.892	377.101	375.423	345.315	153.813	172.472	177.045	193.735	0.726245	0.543951	0.537517	0.416915	-0.749819	-0.584642	-0.546882	-0.416916	207.166	277.85
Errfi1	0.105814	0.00568198	2.1852	448.795	215.475	340.089	195.145	99.7973	105.624	154.368	172.978	1.28849	0.229955	0.888345	0.0869765	-0.880496	-0.798633	-0.251198	-0.086976	166.684	216.534
Col4a2	0.00365718	1.08375e-05	2.18208	203.149	157.625	159.563	153.495	91.5143	75.1377	69.0329	72.8758	0.777407	0.411362	0.428995	0.373062	-0.373062	-0.657523	-0.779775	-0.701621	91.3178	122.799
G530011O06Rik	0.143959	0.0102676	2.17895	64.8185	121.774	139.862	46.4341	39.1238	45.4008	36.3462	35.2238	0.497453	1.40718	1.60698	0.0162334	-0.230906	-0.0162334	-0.337146	-0.382402	54.1985	66.1229
Col4a1	0.0113923	8.85635e-05	2.17469	403.886	308.828	352.426	307.198	192.713	155.171	119.069	169.573	0.731136	0.343994	0.534511	0.336358	-0.336358	-0.648956	-1.03101	-0.520906	183.953	251.108
Gm12840	0.0587154	0.00195884	2.15436	922.926	870.762	1165.67	593.527	310.446	326.256	512.574	497.169	0.742677	0.658741	1.07955	0.105777	-0.829197	-0.757533	-0.105777	-0.1498	476.61	649.916
Tnf	0.00310286	7.40225e-06	2.15254	114.61	96.0894	121.188	89.2094	50.9705	49.7398	42.912	50.9754	0.765161	0.510878	0.845672	0.403697	-0.403835	-0.439097	-0.652119	-0.403697	56.6246	76.9618
4930594C11Rik	0.00955455	6.17751e-05	2.14455	77.3099	59.6151	51.898	57.4673	33.5986	24.8917	25.2867	30.7289	0.888613	0.513637	0.313639	0.460701	-0.31364	-0.746376	-0.723659	-0.442442	32.9461	45.0995
Igfbp4	0.0101957	7.06288e-05	2.13169	150.835	252.49	171.64	209.303	88.2078	88.8925	90.4835	93.3911	0.345809	1.08906	0.532223	0.818426	-0.428186	-0.417031	-0.391438	-0.345808	105.823	143.155
Nus1	0.00140663	1.18629e-06	2.13098	597.064	518.597	606.057	530.769	288.891	234.166	253.243	281.942	0.625317	0.422043	0.646883	0.455513	-0.422044	-0.725041	-0.61205	-0.457173	298.561	413.841
Vimp	0.00918831	5.69319e-05	2.11957	316.145	315.483	216.22	303.966	126.78	159.106	121.751	132.246	0.769345	0.766321	0.221257	0.712668	-0.548915	-0.221257	-0.607312	-0.488015	152.983	211.462
Il17ra	0.0459585	0.00125101	2.11188	199.165	208.89	195.647	143.955	61.701	98.8896	77.1758	125.091	0.569666	0.638445	0.543952	0.101321	-1.12093	-0.440407	-0.798077	-0.101321	96.1998	138.814
Apod	0.060258	0.00206336	2.09937	756.781	1204.28	923.503	638.156	321.151	354.828	417.01	581.88	0.312559	0.982781	0.599799	0.0665932	-0.924066	-0.780197	-0.547235	-0.0665941	461.963	649.699
Irak3	0.0758697	0.00315982	2.09882	180.096	219.868	234.787	126.524	61.354	78.3544	109.746	114.899	0.578877	0.866752	0.961466	0.0695214	-0.974659	-0.6218	-0.135719	-0.0695214	99.2304	140.704
8430408G22Rik	0.210498	0.0220369	2.09575	555.883	501.499	671.81	244.717	216.097	125.768	296.123	295.196	0.910846	0.762314	1.18412	-0.272819	-0.452252	-1.23317	0.00226021	-0.00225925	260.181	363.387
Steap4	0.0653065	0.00244548	2.09486	49.6369	78.3187	97.3524	42.8141	32.0647	29.8828	30.8305	28.4806	0.421877	1.07982	1.39368	0.208549	-0.208549	-0.310222	-0.265176	-0.379556	36.7159	48.6726
Fabp4	0.0297138	0.000568547	2.08562	96.2395	101.12	63.2058	67.7106	32.4616	49.4985	39.287	34.8702	0.782908	0.854278	0.176336	0.27566	-0.784988	-0.176335	-0.509668	-0.681724	43.0397	60.5492
Fosl1	0.0176075	0.000195762	2.08555	103.62	69.4824	78.3166	79.8455	44.124	48.2947	31.9023	35.0062	0.838977	0.26239	0.435062	0.462954	-0.392693	-0.262391	-0.860595	-0.726648	42.9844	61.324
Eif4ebp1	0.00688974	3.36745e-05	2.08341	238.764	195.655	206.15	170.307	104.285	111.858	91.447	81.6059	0.790681	0.503411	0.578791	0.303237	-0.404372	-0.303237	-0.593893	-0.758156	105.42	150.009
Litaf|Gm19955	0.0630051	0.0022817	2.08193	218.371	170.745	196.076	112.21	70.071	71.6318	74.5324	116.721	0.932152	0.57721	0.776779	-0.028429	-0.707742	-0.675959	-0.618691	0.028429	91.1114	128.795
Slc10a6	0.0721911	0.00290054	2.07878	62.5197	122.922	82.1184	68.3623	31.5506	31.1028	45.8751	51.3196	0.1424	1.11776	0.535796	0.271291	-0.844243	-0.864864	-0.304198	-0.142401	44.0186	61.9713
Phlda1	0.0596421	0.00202679	2.0714	388.661	313.442	325.284	201.305	170.487	169.243	101.947	147.305	1.06899	0.75868	0.812182	0.119861	-0.119861	-0.130425	-0.861706	-0.330714	159.928	227.209
Rel	0.0521045	0.00156251	2.07137	284.815	193.238	185.422	150.014	81.372	81.2888	94.6751	132.794	1.01288	0.453238	0.393673	0.0879536	-0.794538	-0.796015	-0.576086	-0.0879536	105.84	150.452
Wbp5	0.0286912	0.000518918	2.06952	1363.44	1137.75	1584.88	1105.81	740.908	463.894	557.238	773.855	0.55964	0.298568	0.776761	0.257482	-0.32025	-0.995749	-0.73125	-0.257482	663.997	965.972
Ptges	0.00227078	4.28217e-06	2.06593	125.19	107.935	115.507	93.886	59.6954	52.2737	51.6428	49.916	0.741777	0.527829	0.625638	0.326646	-0.326646	-0.518179	-0.535699	-0.584762	57.2474	82.0056
Gm26603	0.0224782	0.000320079	2.06198	213.367	255.261	271.976	312.258	148.481	91.0872	137.006	138.088	0.261532	0.520165	0.611671	0.810931	-0.261532	-0.966486	-0.377573	-0.36622	134.55	195.94
Chst1	0.0357708	0.000799833	2.06048	128.614	66.2936	107.477	86.7419	44.558	38.6518	48.9734	52.2844	1.12735	0.171245	0.868329	0.559105	-0.40194	-0.607088	-0.265626	-0.171245	51.1647	71.6993
Cdc42ep3	0.0136006	0.000132426	2.05119	865.645	660.829	673.913	546.787	290.511	308.015	330.044	403.2	0.882538	0.49304	0.521324	0.219741	-0.692646	-0.608234	-0.508579	-0.21974	353.851	509.868
Vcam1	0.168901	0.0136309	2.04905	755.154	1164.98	1005.74	714.37	329.257	397.18	317.994	862.21	0.0400505	0.665515	0.453466	-0.0400505	-1.15751	-0.886927	-1.20772	0.231318	433.402	693.361
Tnfrsf1a	0.0135141	0.000122895	2.04811	250.061	220.669	179.419	173.675	87.8555	122.219	88.2709	103.099	0.779351	0.598954	0.300402	0.25346	-0.729724	-0.25346	-0.72292	-0.498905	105.595	153.158
Spry4	0.0535401	0.00164016	2.04794	247.944	132.272	153.902	193.93	117.825	71.747	77.7536	84.66	0.989939	0.0834293	0.301939	0.635461	-0.0834293	-0.799087	-0.683094	-0.560324	94.0157	135.004
Asb4	0.147705	0.0107323	2.04048	200.444	124.522	201.808	152.24	123.626	64.4295	49.9519	111.181	0.692011	0.00520515	0.701791	0.295158	-0.00520468	-0.945399	-1.31258	-0.158284	82.4564	128.525
Gm15726	0.205695	0.0208103	2.03805	164.967	208.011	210.633	65.432	80.2675	75.6738	60.0852	75.1084	1.0818	1.41628	1.43436	-0.252308	0.042511	-0.042511	-0.375294	-0.0533299	89.4772	117.522
Birc2	0.0275097	0.000478231	2.03751	325.282	403.592	420.545	257.552	170.836	135.063	173.24	206.402	0.496531	0.807737	0.867101	0.159705	-0.432548	-0.771529	-0.412385	-0.159706	180.358	261.564
Hbegf	0.0766663	0.00324557	2.03446	534.172	273.429	426.426	323.787	208.148	249.645	142.155	159.359	1.03178	0.0656433	0.706772	0.309521	-0.32791	-0.0656424	-0.878058	-0.713244	199.626	289.64
Gm10293|Gm3839|Gm10566|Gm10291|Gm2606|Gm10327|Gm4609|Gm7336|Gm10358|Gm5138|Gm14130|Gm12286|Gm12537|Gm13464|Gm12070|Gm5523|Gm12671|Gm13292|Gm13882|Gm13394|Gm14760|Gm11953|Gm10284|Gm2308|Gm10481|Gm10359|Gm12033|Gm3272|Gm3200|Gm20899|Gapdh|Gm4691|Gm8349|Gm5787|Picalm|Gm6981|Gm5069|Gm8174|Gm3222|Gm3695|Gm5507|Gm12419|Gm18859|Gm5863|Gm10364|Gm3809|Gm2574|Gm4929|Gm9081|Gm16470|Gm5430|Gm4335|Gm4518|Gm58…	0.0112318	8.64518e-05	2.03297	131.697	107.663	173.986	136.262	59.7586	65.7445	66.3075	75.5417	0.546286	0.255591	0.948035	0.595451	-0.593718	-0.455995	-0.443693	-0.25559	70.5641	102.12
Man1a	0.000878192	4.05569e-07	2.02794	191.743	172.994	169.167	202.254	91.6022	87.59	86.3157	96.8937	0.582715	0.434266	0.401986	0.659705	-0.483006	-0.547623	-0.568765	-0.401986	93.4391	137.32
Uchl3	0.0400438	0.000967807	2.02687	98.0187	87.8848	73.727	82.7322	49.8407	31.8835	33.7384	58.0694	0.58307	0.425627	0.172207	0.338461	-0.392661	-1.03718	-0.955597	-0.172207	42.2076	64.4868
Il2rg|Gm20489	0.0118748	9.32286e-05	2.02687	656.768	732.68	612.718	787.145	387.962	330.526	265.568	403.806	0.400942	0.558742	0.300781	0.662188	-0.358526	-0.589678	-0.905363	-0.300781	350.363	522.147
Kdm6b	0.0106551	7.91422e-05	2.025	417.581	353.316	362.04	306.115	169.864	157.672	159.27	227.959	0.660634	0.419538	0.454727	0.212649	-0.637045	-0.744494	-0.729947	-0.212648	181.072	269.227
Dcn	0.00715883	3.59757e-05	2.02454	94.8985	70.4546	98.7715	105.639	41.5501	44.5059	45.8873	48.9366	0.692581	0.26289	0.750291	0.847265	-0.498953	-0.399808	-0.355708	-0.26289	47.2209	68.8304
Cfb|Gm20547	0.113887	0.00653792	2.02387	70.3573	168.691	123.109	115.156	46.9622	46.1824	58.1428	79.5284	-0.0883846	1.17323	0.718773	0.622429	-0.671585	-0.695742	-0.363484	0.0883846	61.6242	88.5161
Hilpda	0.0402788	0.000978137	2.02344	246.588	144.753	167.395	156.24	111.867	80.2771	68.0818	91.085	0.95441	0.185905	0.395565	0.296078	-0.185904	-0.66463	-0.90235	-0.482404	90.9163	133.286
Galnt15	0.31816	0.051941	2.02193	286.996	466.268	428.488	129.543	114.711	93.7352	199.284	207.404	0.497397	1.19752	1.07562	-0.650203	-0.825636	-1.11697	-0.0288072	0.0288072	174.04	240.804
Pfkfb3	0.281668	0.0404602	2.01235	105.207	240.151	185.706	65.6251	44.5355	83.8592	60.0369	83.7404	0.328217	1.51892	1.148	-0.352698	-0.911991	0.00102282	-0.481095	-0.00102282	81.1293	108.608
Cxcl9	0.631143	0.269487	1.99866	25.4856	406.945	26.1156	33.986	25.3531	27.7187	28.8152	28.4871	-0.140901	3.85618	-0.105676	0.274356	-0.148424	-0.0197253	0.0362425	0.0197253	95.5396	75.3633
Kif23	0.207972	0.021422	1.99728	199.277	66.3592	80.2806	143.715	60.833	40.0495	61.2144	64.2874	1.60928	0.0228801	0.297634	1.13772	-0.102562	-0.705634	-0.0935459	-0.0228806	65.8117	89.5019
Map3k6	0.237005	0.0279611	1.98458	222.262	225.243	226.623	183.432	79.1633	55.6733	168.106	181.08	0.286325	0.305549	0.31436	0.00930977	-1.20303	-1.71088	-0.116566	-0.00930977	93.3846	167.698
Fkbp5	0.0557275	0.00177151	1.97814	167.925	127.415	99.426	107.866	57.3679	45.6317	73.1836	78.2237	0.929127	0.530848	0.173009	0.29055	-0.620371	-0.950578	-0.269095	-0.173008	62.0561	94.6298
Rapgef5	0.0248898	0.00038603	1.97695	1006.03	753.451	771.049	866.325	496.124	319.371	397.314	526.539	0.675577	0.258486	0.291796	0.459882	-0.344325	-0.979795	-0.664747	-0.258486	414.377	642.026
Ccl4	0.00366542	1.14387e-05	1.96577	154.968	142.245	152.751	169.636	76.1043	66.0493	90.8212	83.7885	0.447234	0.323638	0.426444	0.577707	-0.578689	-0.783125	-0.323638	-0.439915	75.7093	117.045
Smad1	0.00647827	3.056e-05	1.95998	267.71	230.429	229.711	190.271	106.805	109.207	114.998	136.213	0.733711	0.517364	0.512862	0.241098	-0.591976	-0.559899	-0.485355	-0.241097	112.725	173.168
Tnfaip3	0.0443567	0.00116252	1.95382	251.886	200.677	241.402	149.05	100.693	96.9243	90.7982	140.841	0.797837	0.469941	0.736506	0.0408654	-0.524977	-0.580004	-0.674199	-0.0408649	103.44	159.034
Bcl6b	0.0135141	0.000120203	1.95313	504.365	345.169	388.06	343.385	226.646	216.301	177.994	182.691	0.854331	0.307169	0.476144	0.299693	-0.299694	-0.367096	-0.648311	-0.610727	194.337	298.076
Gm26735	0.063882	0.00233494	1.95228	136.573	88.948	122.784	117.778	76.5363	74.7385	42.391	49.872	0.727045	0.108409	0.573499	0.513446	-0.108409	-0.142701	-0.960795	-0.726322	55.6363	88.7026
Itga5	0.00647827	2.98006e-05	1.95008	200.863	195.351	219.353	225.547	118.796	116.281	84.5087	114.995	0.398941	0.358793	0.525981	0.566155	-0.358794	-0.389665	-0.850102	-0.405698	101.634	159.462
Ifitm2	0.0062993	2.83643e-05	1.95007	2273.12	2394.08	2921.33	2488.39	1261.53	1273.34	1104.91	1541.31	0.28026	0.355053	0.642208	0.410793	-0.569241	-0.555804	-0.760494	-0.28026	1223.96	1907.25
Snord93|AI506816	0.170227	0.0138166	1.93845	142.049	315.762	273.03	335.956	147.885	117.291	94.3821	177.99	-0.191746	0.9607	0.75092	1.05014	-0.13366	-0.468043	-0.781551	0.13366	132.312	200.543
S100a6	0.0812057	0.00354087	1.93698	476.317	281.772	359.665	554.488	184.477	208.841	174.747	282.435	0.755699	-0.00169468	0.35043	0.974934	-0.612783	-0.433817	-0.690958	0.00169468	205.436	315.343
S100a9	0.107732	0.00589159	1.93432	106.074	93.2823	168.482	64.3743	47.816	53.41	57.8216	51.9124	0.797958	0.612556	1.46547	0.0774369	-0.351554	-0.191938	-0.0774374	-0.232967	55.3131	80.3966
Osmr	0.146407	0.0105566	1.93202	1294.44	1426.04	1493.76	844.984	517.207	434.92	747.074	995.081	0.49739	0.637076	0.704007	-0.117945	-0.826126	-1.07612	-0.295618	0.117946	591.236	969.189
Lgals1	0.0258094	0.000429097	1.92945	143.688	80.0629	109.235	103.238	50.1162	61.5059	58.2931	52.096	1.03394	0.190205	0.638433	0.556978	-0.485652	-0.190205	-0.267605	-0.429757	53.5532	82.2794
Cebpb	0.0102342	7.16834e-05	1.92903	191.23	134.173	185.375	154.81	73.342	88.5212	87.202	93.927	0.76846	0.257238	0.723594	0.463651	-0.614139	-0.342756	-0.364418	-0.257239	80.6489	126.073
Ica1l	0.0721911	0.00290019	1.92478	300.974	161.977	222.91	215.717	123.244	79.6907	125.866	138.161	1.00857	0.11472	0.575388	0.528068	-0.279549	-0.908588	-0.249177	-0.11472	108.654	171.068
Trp53i11	0.0302865	0.000586289	1.91789	263.415	162.846	203.674	172.569	127.727	87.0871	97.6237	102.62	0.869056	0.175221	0.497979	0.258892	-0.175221	-0.727752	-0.56298	-0.490977	96.8617	152.195
Mir5124a	0.277469	0.0390617	1.91726	26.6827	93.2738	31.5985	62.2	23.9991	21.6544	30.6688	22.7134	-0.100435	1.70513	0.143519	1.12058	-0.253359	-0.401676	0.100435	-0.332796	28.6798	39.0988
Ralb	0.0133917	0.000110429	1.91717	268.044	210.25	259.481	236.516	132.7	123.903	100.838	154.415	0.573011	0.222647	0.526169	0.39248	-0.441284	-0.540251	-0.837424	-0.222647	115.609	185.768
Synpo	0.00150931	1.3984e-06	1.90654	77.9726	72.0772	85.2435	67.061	38.3122	38.5563	40.6044	40.5397	0.579411	0.465987	0.708034	0.361918	-0.445753	-0.43659	-0.361918	-0.36422	36.0854	57.5459
Sbno2	0.0356351	0.000795427	1.90417	250.366	240.107	254.727	151.89	97.4531	111.674	124.83	130.224	0.832028	0.771668	0.856942	0.111014	-0.529229	-0.332722	-0.172044	-0.111014	108.227	170.159
Csf2rb2	0.0859784	0.00400206	1.90368	66.0727	123.378	68.063	64.4216	37.7144	38.6198	34.6944	53.8576	0.165709	1.06666	0.208525	0.129197	-0.643232	-0.609005	-0.763644	-0.129197	39.2622	60.8526
Itm2c	0.0256627	0.000415794	1.89867	345.963	293.773	423.991	279.054	189.341	155.179	149.107	211.209	0.511013	0.275095	0.804426	0.200935	-0.358617	-0.64567	-0.70326	-0.200935	159.486	255.952
Gimap5	0.0318806	0.000640458	1.8941	295.355	234.142	293.21	259.605	167.429	127.721	106.377	179.789	0.525606	0.19054	0.51509	0.339472	-0.293293	-0.683852	-0.947663	-0.190539	125.249	207.953
Gm22520	0.25768	0.0331124	1.89329	150.013	192.837	95.7823	268.867	148.332	81.428	74.2897	64.6159	0.331758	0.694049	-0.3155	1.17356	0.315499	-0.549733	-0.682096	-0.883368	84.7083	134.521
Nek7	0.12955	0.00838613	1.89238	737.976	780.052	537.368	410.228	233.675	257.528	414.74	396.479	0.839256	0.919253	0.381593	-0.00788975	-0.819814	-0.67959	0.00788975	-0.0570736	290.801	471.006
Gimap4	0.0501478	0.00146676	1.89181	184.545	233.521	227.543	215.769	137.19	99.8318	80.5737	149.688	0.151008	0.490587	0.45317	0.376519	-0.276793	-0.735395	-1.04459	-0.151008	98.5236	166.083
Cxcl11	0.673022	0.318328	1.88606	53.2181	954.09	67.4686	101.874	73.0008	96.4698	43.8018	89.4089	-0.602248	3.56189	-0.259949	0.334553	-0.146253	0.255913	-0.883175	0.146253	218.492	184.917
Gm24379	0.266618	0.0356178	1.88398	111.656	73.8682	63.8438	139.82	44.8684	38.2627	94.598	35.9851	0.701244	0.105204	-0.105204	1.02575	-0.614051	-0.843812	0.46206	-0.93235	43.8685	75.3628
Lcp2	0.0126534	0.00010275	1.88396	119.871	98.9309	121.196	81.3832	55.7708	50.5341	55.3809	59.4875	0.784748	0.507761	0.800606	0.226071	-0.319148	-0.461403	-0.329271	-0.226072	50.0518	80.3192
Lix1l	0.0370981	0.000838903	1.88061	433.005	558.217	469.786	292.474	227.408	234.273	215.652	231.105	0.726134	1.09258	0.843752	0.160058	-0.20297	-0.160059	-0.279545	-0.179699	211.261	332.74
Pgm1	0.000343217	5.28352e-08	1.86949	267.177	251.29	242.237	251.198	134.645	131.662	130.894	144.134	0.515878	0.427434	0.374503	0.426908	-0.472761	-0.505078	-0.513514	-0.374503	117.642	194.155
Tnfrsf12a	0.105814	0.00568488	1.86664	219.011	108.176	143.355	179.951	104.226	65.0022	74.38	99.8973	1.04445	0.0268273	0.433046	0.761053	-0.0268273	-0.707988	-0.513562	-0.0880318	76.7466	124.25
Ccrn4l	0.23046	0.0263412	1.86588	189.452	99.9047	226.675	86.6464	64.7404	62.4423	73.2283	103.602	1.02591	0.102706	1.2847	-0.102706	-0.523179	-0.575321	-0.345445	0.155134	74.6661	113.336
Rnf125	0.0214746	0.000295045	1.86228	1592.72	1464.68	1619.14	1284.22	745.468	667.639	757.373	1069.91	0.442302	0.321389	0.466034	0.131701	-0.652975	-0.812055	-0.630119	-0.131702	680.093	1150.14
Tmem176a	0.0862602	0.00405672	1.85918	126.39	282.214	211.541	184.304	116.781	111.92	89.5172	99.4835	0.0570369	1.21595	0.800092	0.601249	-0.0570374	-0.118379	-0.440605	-0.288312	96.6868	152.769
Donson	0.03544	0.000787848	1.85744	139.328	106.611	151.461	84.5594	64.8464	64.5028	60.1307	63.5451	0.911919	0.525788	1.03238	0.19147	-0.191469	-0.199135	-0.300394	-0.220715	57.2336	91.8731
Nuak2	0.0423624	0.00106623	1.85734	58.0072	81.7368	66.588	42.8908	29.9592	31.6817	33.5353	35.7478	0.56697	1.06172	0.766001	0.131408	-0.386261	-0.305612	-0.223581	-0.131408	29.5747	47.5183
Trib1	0.00658358	3.16255e-05	1.8496	113.949	89.1476	113.108	90.985	61.7177	49.558	55.1218	52.9814	0.619377	0.265256	0.60869	0.29469	-0.265256	-0.581821	-0.428317	-0.485453	46.9527	78.3211
Cxcl16	0.0136006	0.000132214	1.84908	119.549	93.8175	112.798	115.985	63.8254	72.9051	50.1405	53.7981	0.531596	0.181918	0.447733	0.487924	-0.373808	-0.181918	-0.721962	-0.620383	50.3701	85.3524
Nfkb2	0.0209908	0.000277088	1.84309	193.607	166.636	209.552	155.48	106.282	77.6197	94.176	117.246	0.519994	0.303569	0.63417	0.203594	-0.345243	-0.798639	-0.519703	-0.203594	82.4878	140.075
Cdkn1a	0.278082	0.0392114	1.84281	2215.66	1452.81	2015.38	2037.75	1190.45	469.371	1334.36	1537.44	0.568048	-0.0408382	0.431366	0.447289	-0.328177	-1.67089	-0.163539	0.0408373	797.497	1531.65
Zfp948	0.0398277	0.000957986	1.84059	185.485	216.452	243.721	254.398	110.917	113.588	100.961	170.513	0.0607104	0.283453	0.454637	0.516494	-0.681106	-0.646788	-0.816789	-0.0607104	101.019	174.504
Hmga1|Hmga1-rs1	0.0984054	0.00509372	1.83893	274.332	155.438	193.022	159.893	100.215	112.423	74.7617	136.627	0.912632	0.0930476	0.405471	0.133813	-0.540197	-0.374354	-0.96292	-0.0930471	89.6644	150.839
Cxcl10	0.462225	0.123526	1.83675	35.8383	192.271	34.949	54.0485	33.4429	38.5778	29.2356	30.3198	0.018126	2.44169	-0.0181255	0.610878	-0.081676	0.124396	-0.27565	-0.223116	46.3826	56.0853
Nek6	0.00217793	3.77182e-06	1.83156	113.236	111.243	107.354	109.052	71.3748	57.1018	57.1236	56.2889	0.371404	0.345785	0.294446	0.317088	-0.294446	-0.616326	-0.615774	-0.63701	49.7493	85.3469
Nid1|Gm2399	0.0566639	0.00182527	1.83153	438.905	309.819	352.407	300.078	272	169.808	158.336	174.742	0.619437	0.116957	0.302773	0.0708675	-0.0708666	-0.750568	-0.85148	-0.709248	156.581	272.012
Rell1	0.0759522	0.00319488	1.82972	485.528	402.537	376.965	231.234	223.478	192.86	199.572	176.709	1.09481	0.824375	0.729687	0.024612	-0.0246115	-0.237192	-0.187838	-0.363366	175.911	286.11
Tnfaip8l1	0.0151158	0.000152876	1.82798	158.759	131.558	155.288	131.546	79.6495	66.1935	72.9241	99.3838	0.473517	0.202371	0.441621	0.20224	-0.521585	-0.788562	-0.648855	-0.20224	64.7498	111.913
Nucb2	0.00799888	4.52718e-05	1.82797	556.589	614.399	506.494	558.197	271.468	303.815	278.872	376.481	0.35005	0.492613	0.213984	0.354213	-0.685781	-0.523368	-0.646961	-0.213984	251.261	433.289
Spry1	0.281576	0.040301	1.82691	141.872	205.933	195.459	97.85	73.9964	47.8291	106.205	133.452	0.253005	0.790591	0.715286	-0.28294	-0.686057	-1.31562	-0.164738	0.164738	69.908	125.324
Plin2	0.0296712	0.000564843	1.82413	222.14	170.561	201.12	127.82	98.3441	102.466	94.6987	92.1872	0.95684	0.575656	0.813425	0.159489	-0.218719	-0.159489	-0.273214	-0.311992	83.4864	138.667
Galnt1	0.00555202	2.24354e-05	1.81757	297.59	281.756	241.576	272.2	150.917	143.48	132.317	176.33	0.52795	0.449071	0.227098	0.399287	-0.451621	-0.524525	-0.641383	-0.227097	122.519	212.021
Glrx	0.121705	0.00738173	1.81577	117.691	119.51	108.125	80.1003	39.9225	47.9402	73.1083	80.0893	0.55522	0.57735	0.43292	9.87053e-05	-1.00451	-0.740471	-0.131672	-9.87053e-05	46.0914	83.3108
Ccl7	0.0277801	0.000486452	1.81488	94.7437	85.0236	89.5776	66.9581	42.4859	42.8541	40.5743	60.2852	0.576498	0.420332	0.495606	0.0757275	-0.580547	-0.5681	-0.646967	-0.075727	37.5259	65.3128
Atp1b3	0.00273994	6.01048e-06	1.81292	494.429	595.145	506.615	530.61	282.033	279.324	277.41	335.071	0.280647	0.548127	0.315776	0.382538	-0.529249	-0.543176	-0.553094	-0.280647	238.24	412.58
Daam1	0.0283806	0.00050852	1.81109	276.662	206.346	235.227	193.427	141.983	106.864	106.802	148.984	0.70465	0.281591	0.470579	0.188318	-0.25775	-0.66769	-0.668538	-0.188318	101.757	177.037
Mrpl52	0.0289848	0.000533136	1.80928	303.445	384.566	323.654	382.654	227.855	210.762	141.896	197.921	0.20666	0.548457	0.299676	0.541265	-0.206661	-0.31916	-0.889936	-0.409852	153.971	271.594
Sema6d	0.0456707	0.00122398	1.80923	413.839	295.413	346.821	339.801	257.527	165.674	151.695	207.762	0.585342	0.0990038	0.330462	0.300961	-0.0990038	-0.735378	-0.862552	-0.408799	153.304	272.316
Gm3222	0.0220387	0.000311097	1.80865	624.723	629.809	725.483	663.255	266.509	400.087	400.691	414.106	0.296608	0.308306	0.512332	0.382955	-0.932423	-0.346293	-0.344119	-0.296608	290.469	515.583
Gja1	0.128085	0.00818873	1.80173	501.644	425.95	580.777	281.857	261.651	192.104	209.126	315.766	0.749753	0.513773	0.961075	-0.0819473	-0.189265	-0.63502	-0.512534	0.0819464	202.895	346.109
Tmem176b	0.0845855	0.00387978	1.79811	174.373	331.457	257.209	254.765	110.151	135.376	135.142	179.78	-0.0220289	0.904618	0.538733	0.524963	-0.684728	-0.38723	-0.389727	0.0220289	114.339	197.282
Inhbb	0.0094459	5.98377e-05	1.7961	102.485	72.3624	84.0431	86.4935	52.8576	43.0164	49.9227	45.6353	0.728672	0.226564	0.442454	0.483917	-0.226564	-0.523787	-0.308979	-0.438525	38.4881	67.102
1700019G06Rik|Prss23os	0.0859784	0.00401595	1.79306	1238.59	1375.42	1768.33	837.123	787.401	685.034	601.03	752.546	0.609357	0.760535	1.12305	0.0441704	-0.0441694	-0.245092	-0.433831	-0.109488	598.364	1005.69
Wsb2	0.0210939	0.000282508	1.78581	230.23	149.276	173.279	207.04	106.819	118.626	96.8973	98.7353	0.790875	0.165781	0.380896	0.637713	-0.317029	-0.165781	-0.45767	-0.43056	84.6867	147.613
Cmtm3	0.0539594	0.00166931	1.78342	121.471	116.933	152.914	131.943	78.3736	85.925	49.8895	84.3191	0.277195	0.222264	0.609304	0.396502	-0.354975	-0.222265	-1.00661	-0.249484	56.1884	102.721
C330006D17Rik	0.132212	0.00866523	1.77731	74.242	128.642	116.413	74.1226	45.3907	63.0409	41.9142	68.8631	0.0554147	0.84847	0.70436	0.0530911	-0.654426	-0.180533	-0.769383	-0.0530911	43.5528	76.5786
Nid1	0.0135141	0.000116628	1.77292	293.586	259.204	234.098	278.148	179.723	132.953	130.343	161.03	0.517339	0.337643	0.190667	0.439405	-0.190668	-0.62553	-0.654137	-0.349115	115.247	208.636
Rhoc	0.00140663	1.07915e-06	1.77057	240.054	254.349	241.259	257.528	151.633	124.898	141.869	143.668	0.331387	0.414842	0.338616	0.432757	-0.331388	-0.611215	-0.427415	-0.409227	107.78	194.407
Mgp	0.029375	0.000546828	1.76937	2067.59	2474.9	1840.87	1696.29	898.636	1326.78	1154.23	1184.67	0.462791	0.722214	0.295229	0.177224	-0.739347	-0.177223	-0.378226	-0.340675	878.83	1580.49
Itga3	0.0604756	0.00208769	1.76832	268.1	164.027	152.749	222.402	103.266	101.351	110.705	131.867	0.917648	0.208808	0.106043	0.648046	-0.45876	-0.485756	-0.358403	-0.106043	90.0222	156.808
Gm5068	0.0191729	0.000229478	1.76147	208.398	155.278	246.454	200.86	113.709	114.307	104.89	122.049	0.59818	0.173699	0.840162	0.545033	-0.275817	-0.268245	-0.392282	-0.173699	89.009	158.243
Odc1	0.0294363	0.000554498	1.75918	181.674	134.302	137.041	111.687	74.2814	83.2549	70.0737	89.9793	0.857785	0.421917	0.451043	0.155899	-0.432491	-0.267957	-0.516618	-0.155899	61.7786	110.287
Gm24718	0.026761	0.000453157	1.75679	79.6115	77.3491	99.0217	65.9149	37.4425	48.7989	52.4465	44.0323	0.437252	0.39566	0.752019	0.164878	-0.65105	-0.268877	-0.164878	-0.417163	34.7943	63.0772
Ptpn12	0.0135141	0.000114472	1.75386	1042.45	991.94	1066.31	972.629	491.426	537.989	581.46	737.294	0.299838	0.228189	0.332492	0.199825	-0.785089	-0.654488	-0.542384	-0.199824	431.289	802.687
Cd63|Cd63-ps	0.00626677	2.79766e-05	1.75209	361.241	276.705	296.542	359.327	178.218	180.028	178.168	197.718	0.627065	0.242454	0.342338	0.619401	-0.39225	-0.377678	-0.392657	-0.242454	139.921	253.493
Sash1	0.038843	0.000910382	1.75184	649.807	494.997	650.389	646.119	285.14	295.922	392.013	433.867	0.487674	0.0950832	0.488966	0.479464	-0.700669	-0.647119	-0.241435	-0.0950832	258.593	481.032
Slc12a2	0.0135141	0.000123931	1.75145	304.336	357.181	305.9	342.547	180.488	162.815	174.792	235.657	0.184488	0.415479	0.191885	0.355124	-0.569272	-0.717944	-0.615535	-0.184488	139.053	257.964
Pla1a	0.037531	0.000855079	1.75017	97.5009	116.45	68.5654	104.652	53.7531	53.5287	49.6053	60.8366	0.594205	0.850432	0.0862708	0.696324	-0.264862	-0.270897	-0.380717	-0.0862708	42.3613	75.6116
Icam1	0.0744427	0.00306549	1.74652	469.869	426.873	416.707	310.344	212.69	202.676	195.873	330.163	0.553737	0.415286	0.38051	-0.0446548	-0.58977	-0.659345	-0.7086	0.0446558	170.598	320.649
Kcnj8	0.053266	0.00162766	1.74651	167.4	129.738	145.57	144.652	103.242	85.5552	58.5928	94.9701	0.532487	0.164787	0.330904	0.321772	-0.164787	-0.435886	-0.982017	-0.285268	61.2501	116.215
Slc4a7	0.0120308	9.49165e-05	1.74621	70.9879	76.9596	76.9592	82.4607	34.7581	45.5671	46.9519	50.1425	0.25077	0.367298	0.36729	0.466902	-0.779454	-0.388812	-0.345622	-0.25077	32.487	60.5984
Cebpd	0.136739	0.00933028	1.74555	509.603	398.11	583.055	361.584	182.834	226.534	315.704	352.337	0.513729	0.157525	0.707988	0.0186872	-0.965111	-0.655917	-0.177073	-0.0186863	193.736	366.22
Gapdh|Gm12070|Gm7293|Gm20899|Gm2574|Gm3839|Gm3272|Gm5177|Gm5559	0.000909468	4.66004e-07	1.74395	1821	1860.66	1875.94	1851.02	1070.28	1151.14	961.323	1073.93	0.330834	0.361918	0.373719	0.354419	-0.435911	-0.330834	-0.590805	-0.430997	787.988	1458.16
Gm19703	0.0064037	2.90809e-05	1.74107	290.486	310.388	365.702	357.287	199.779	165.91	202.59	190.927	0.259954	0.355557	0.592155	0.558567	-0.280113	-0.548114	-0.259954	-0.34549	141.164	260.384
Mid1|Gm21857	0.107405	0.0058489	1.74006	322.205	474.371	467.797	238.955	197.599	225.834	218.619	191.029	0.471981	1.03002	1.00988	0.0407376	-0.23342	-0.0407372	-0.0875778	-0.282207	167.561	292.051
Mapk6	0.0323415	0.000665076	1.73913	342.011	237.232	247.719	275.85	183.36	176.112	129.206	145.258	0.713554	0.185811	0.248214	0.403398	-0.185811	-0.243999	-0.690814	-0.521865	117.219	217.093
Fam174b	0.0206194	0.000267424	1.73186	118.872	119.652	100.46	103.338	66.8217	65.6222	49.6404	75.4036	0.44975	0.459179	0.206956	0.247707	-0.381272	-0.407405	-0.810075	-0.206956	46.2084	87.4762
Lilrb4	0.0283806	0.000505454	1.72591	47.7229	61.7365	44.9046	44.3948	29.5524	32.6869	22.8211	30.027	0.32513	0.696574	0.237311	0.220839	-0.366274	-0.220839	-0.73918	-0.34329	20.9178	39.2308
Arntl	0.37738	0.0778027	1.72311	112.896	39.9193	84.8559	100.14	76.3667	47.9142	28.9417	41.0208	0.900224	-0.59961	0.488318	0.72725	0.336245	-0.336245	-1.06355	-0.560341	35.892	66.5068
Etf1	0.00206649	2.54494e-06	1.72175	391.847	380.197	357.65	325.963	207.276	199.124	225.766	212.098	0.530523	0.486982	0.398782	0.26494	-0.388215	-0.446096	-0.26494	-0.355033	152.848	287.49
A730081D07Rik	0.0500876	0.00146307	1.72167	647.686	373.396	470.846	462.785	311.732	237.224	267.831	302.827	0.924787	0.1302	0.464746	0.439835	-0.1302	-0.524257	-0.349185	-0.172012	208.775	384.291
Gpr55	0.0228497	0.000331062	1.72142	64.7752	42.7249	62.6695	53.8281	35.5973	29.8867	31.846	31.3804	0.732019	0.131653	0.684341	0.464937	-0.131653	-0.383919	-0.292309	-0.313561	23.8218	44.0885
Pgk1|Gm5537	0.0106551	7.88595e-05	1.72131	327.365	347.981	296.626	316.134	195.987	198.982	149.876	208.189	0.397629	0.485738	0.255375	0.347267	-0.342514	-0.32063	-0.729504	-0.255375	133.768	255.143
Serpinh1	0.0719936	0.00287241	1.72021	199.14	120.662	162.911	232.151	110.794	101.629	94.7225	97.3058	0.784357	0.0615478	0.494653	1.00564	-0.0615473	-0.186122	-0.28765	-0.248832	77.6035	139.915
Fcer1g	0.0859784	0.004017	1.71878	145.766	93.5457	106.5	89.3458	79.7373	54.8481	49.504	68.6689	0.788251	0.148344	0.335456	0.0820723	-0.0820723	-0.621886	-0.769781	-0.29767	45.5997	85.9895
Hif1a	0.0884513	0.00432657	1.71529	365.632	574.295	479.404	302.42	202.079	257.923	250.817	269.01	0.358285	1.00969	0.749134	0.084445	-0.497189	-0.145165	-0.185474	-0.084445	185.48	337.697
Gm12863	0.192499	0.0183283	1.71349	107.696	55.7777	79.8101	82.5041	35.4644	34.9174	59.8938	61.8663	0.823113	-0.126092	0.390792	0.438685	-0.779408	-0.801833	-0.0233741	0.0233736	33.4115	64.7412
Irak2	0.0323415	0.000660956	1.71278	233.452	220.93	265.27	205.96	130.054	108.275	132.872	174.999	0.298269	0.218733	0.482604	0.11751	-0.545746	-0.810155	-0.514821	-0.11751	94.853	183.976
Gm12070|Gm2574|Gm3839|Gm3272|Gapdh|Gm7293|Gm20899|Gm5177|Gm2606|Gm7336|Gm5138|Gm12537|Gm5523|Gm12671|Gm10284|Gm5559|Gm10481|Gm10359|Gm12033|Gm2546|Gm4691|Picalm	0.00216054	3.22222e-06	1.71174	1775.02	1908.2	1842.95	1876.19	1068.84	1165.48	950.053	1152.64	0.303454	0.407831	0.357632	0.38342	-0.428336	-0.303454	-0.598303	-0.319437	766.334	1467.42
Asap2	0.0133917	0.000110807	1.71121	150.016	169.306	149.709	192.811	81.7789	98.97	96.7808	109.155	0.230843	0.405363	0.227896	0.592919	-0.644469	-0.369206	-0.401476	-0.227896	68.7894	131.066
Slc20a1	0.0135141	0.000118448	1.70817	175.985	152.823	164.913	194.487	94.1326	106.752	85.9273	117.337	0.3942	0.190601	0.30045	0.538416	-0.50849	-0.326987	-0.640068	-0.190602	71.0147	136.545
Acer2	0.172796	0.014444	1.70665	1158.18	1516.69	1157.46	881.754	745.411	426.442	733.788	905.986	0.373858	0.762925	0.372962	-0.019556	-0.261896	-1.06758	-0.28457	0.019556	475.617	940.715
Gm12070|Gm2574|Gm3839|Gm3272|Gapdh|Gm20899|Gm7293|Gm5177|Gm2606|Gm4609|Gm7336|Gm10358|Gm5138|Gm12537|Gm5523|Gm12671|Gm13394|Gm10284|Gm5559|Gm10481|Gm10359|Gm12033|Gm4691|Picalm	0.00150931	1.39905e-06	1.70411	1625.19	1734.78	1651.14	1688.35	923.165	1056	909.201	1051.5	0.311	0.405151	0.333859	0.366012	-0.504944	-0.310999	-0.526933	-0.317161	689.901	1329.92
Psenen	0.241341	0.0290077	1.70343	541.829	356.75	320.655	561.889	213.056	333.079	166.58	349.908	0.666418	0.0634956	-0.0903959	0.718864	-0.680188	-0.0355568	-1.03521	0.0355577	179.625	355.468
Csf2rb	0.0720432	0.00288627	1.70136	43.9773	77.845	52.6261	63.3095	33.305	42.2033	30.5276	31.7245	0.0297017	0.853547	0.288721	0.555366	-0.371317	-0.0297012	-0.496944	-0.441459	24.9994	46.9398
Ngfrap1|LOC102642808	0.0874606	0.00425118	1.70133	729.538	693.51	736.885	549.741	430.46	339.384	300.413	557.396	0.398255	0.325191	0.412712	-0.00997543	-0.362846	-0.705809	-0.881779	0.00997639	270.505	542.166
Chrnb1	0.0862447	0.00404272	1.70072	222.978	165.001	251.111	241.196	163.45	140.494	93.7242	123.755	0.441235	0.00681305	0.612662	0.554543	-0.00681305	-0.225153	-0.80917	-0.408183	89.7158	175.214
Epha2	0.0865655	0.00410773	1.70038	176.359	98.3824	109.029	121.093	89.1626	71.5429	72.1726	59.5215	0.913024	0.070981	0.219224	0.370621	-0.070981	-0.38861	-0.375968	-0.654008	53.116	99.6579
Gnl3	0.0252605	0.000404417	1.70018	205.159	290.983	285.439	227.747	144.633	164.719	126.558	154.043	0.158367	0.662559	0.634808	0.309062	-0.345981	-0.158367	-0.538572	-0.255038	104.844	199.91
Gapdh|Gm12070|Gm20899|Gm10293|Gm2606|Gm4609|Gm7336|Gm5138|Gm12537|Gm5523|Gm12671|Gm13394|Gm10284|Gm10359|Gm12033|Gm5559|Gm2574|Gm3839|Gm3272|Gm2546|Gm7293|Gm4691|Gm5177|Picalm	0.00225782	4.17085e-06	1.69801	1762.95	1919.84	1811.76	1872.61	1065.5	1172.55	955.491	1157.14	0.294171	0.417163	0.333568	0.381229	-0.432297	-0.29417	-0.589507	-0.313259	754.119	1464.73
Cerk	0.0456311	0.00122051	1.69691	100.434	75.6186	79.9221	58.4362	49.4965	39.3149	46.0073	47.7819	0.901083	0.491647	0.571499	0.119768	-0.119767	-0.452017	-0.225232	-0.170629	32.9526	62.1265
Sema3f	0.0101235	6.896e-05	1.69631	120.776	122.123	108.016	127.445	60.6002	79.8232	64.6	78.4747	0.379274	0.395268	0.218183	0.456809	-0.615669	-0.218183	-0.523456	-0.242764	48.7154	95.2322
Atrnl1	0.0141911	0.000139813	1.69432	161.666	169.583	158.35	193.142	116.45	86.4093	90.7583	111.409	0.2516	0.320577	0.221702	0.508244	-0.221701	-0.652157	-0.581313	-0.285543	69.4283	135.971
Sox4	0.03985	0.000960056	1.6933	104.067	74.5964	95.8133	102.956	62.1573	65.6478	45.226	50.4748	0.572517	0.0921793	0.4533	0.557026	-0.171002	-0.0921793	-0.629774	-0.471362	38.4817	75.1173
Dhx40	0.00216054	3.19744e-06	1.69296	253.986	270.169	266.873	220.446	146.025	148.581	146.749	154.349	0.46144	0.550551	0.532844	0.257115	-0.337098	-0.312059	-0.329956	-0.257114	103.942	200.897
Gm12070|Gm2574|Gm3839|Gm3272|Gapdh|Gm20899|Gm7293|Gm5177|Gm2606|Gm4609|Gm7336|Gm10358|Gm5138|Gm12537|Gm5523|Gm12671|Gm13394|Gm10284|Gm5559|Gm10481|Gm10359|Gm12033|Gm4691|Picalm	0.00140663	1.19096e-06	1.69165	1418.53	1515.78	1436.2	1478.93	825.586	925.051	794.494	919.122	0.308395	0.404064	0.326257	0.368555	-0.47251	-0.308395	-0.527892	-0.317672	596.298	1164.21
Etv6	0.0176075	0.000195665	1.69164	353.419	432.832	443.016	317.952	239.516	230.326	200.151	238.3	0.356914	0.649342	0.682893	0.204344	-0.204343	-0.260791	-0.463374	-0.211686	159.731	306.939
Gm11551	0.122574	0.00748678	1.69034	114.228	100.821	72.8929	145.352	56.3719	72.0818	51.0783	72.0134	0.65614	0.476019	0.0080719	1.00377	-0.362732	-0.0080719	-0.504997	-0.00944138	45.4373	85.605
5730408K05Rik|Mir5136	0.216972	0.023478	1.69033	153.99	89.964	108.953	107.187	47.0328	56.368	110.054	67.9233	0.649067	-0.126352	0.149928	0.126352	-1.06203	-0.800825	0.164433	-0.531794	44.6789	92.6839
Dll4	0.078923	0.00340793	1.69026	567.618	388.474	439.556	339.242	304.94	231.801	200.943	283.613	0.819501	0.2724	0.450627	0.0768957	-0.0768957	-0.472533	-0.67863	-0.181495	178.398	344.523
Agpat5	0.102003	0.00536632	1.68867	91.7624	126.339	115.341	84.0011	79.9023	65.7489	43.8396	59.9758	0.16358	0.624906	0.493515	0.0360851	-0.0360851	-0.317355	-0.902089	-0.449942	41.9943	83.3638
Abi3	0.019378	0.000232998	1.68815	199.557	144.424	172.169	207.547	108.874	117.686	96.254	102.817	0.614178	0.147686	0.401201	0.670813	-0.259964	-0.147687	-0.437705	-0.34254	74.5164	143.666
Cdc42ep2	0.0698718	0.00275233	1.6853	321.014	206.487	241.162	213.643	122.974	186.304	125.554	147.176	0.710782	0.0741954	0.298149	0.123351	-0.673502	-0.0741954	-0.643545	-0.414309	100.074	195.539
Olfr1372-ps1	0.362523	0.0697668	1.67917	116.208	106.055	102.881	216.225	126.111	89.5036	43.583	70.0994	0.153815	0.0219193	-0.0219197	1.04964	0.271807	-0.222873	-1.26105	-0.575418	53.0177	108.833
St3gal1	0.0106551	7.91158e-05	1.67891	1002.12	989.35	1061.57	789.95	518.642	562.883	562.72	636.989	0.498471	0.479966	0.581618	0.155246	-0.451776	-0.333679	-0.334097	-0.155246	390.44	765.529
Prkcdbp	0.0858779	0.00398917	1.67752	472.89	387.635	400.771	463.207	324.462	312.642	179.387	236.146	0.415131	0.128326	0.176403	0.385283	-0.128325	-0.181862	-0.983299	-0.586692	167.966	347.143
Irx3	0.114002	0.00657811	1.67459	103.165	56.7317	84.3715	109.304	52.2003	50.6368	43.7488	59.3543	0.830123	-0.032599	0.540003	0.91352	-0.152694	-0.196567	-0.40751	0.0325985	36.9079	69.939
Hamp	0.732753	0.400245	1.67346	26.3418	165.394	133.252	96.352	72.7885	20.2573	24.8595	194.579	-1.66866	0.981821	0.670071	0.202302	-0.202302	-2.04757	-1.75221	1.21627	27.2139	91.7279
Arhgef7	0.0772877	0.0032808	1.67335	152.981	130.264	112.844	145.22	111.179	69.7708	63.3342	84.7785	0.449738	0.217833	0.0107236	0.374632	-0.0107241	-0.682915	-0.822554	-0.401839	53.0617	108.797
Relb	0.0270689	0.000464621	1.67156	147.137	145.712	150.604	108.371	74.6801	79.5944	76.1816	98.9791	0.506574	0.492534	0.540166	0.0653939	-0.471795	-0.379852	-0.443076	-0.0653939	55.5974	110.158
Clic1	0.0135141	0.000118697	1.67133	697.794	570.665	649.194	732.167	419.567	404.998	329.855	432.784	0.489656	0.199498	0.385504	0.559028	-0.244246	-0.295229	-0.591313	-0.199498	265.654	529.628
Gm24436	0.247214	0.0303031	1.67095	97.6372	53.4987	42.5697	65.5953	47.496	25.9839	34.2128	44.3127	1.08967	0.22174	-0.107936	0.515829	0.0500431	-0.820148	-0.423229	-0.0500431	26.8239	51.4133
mt-Ta	0.313956	0.0503244	1.66871	318.08	156.248	449.544	195.265	166.484	118.438	176.882	161.315	0.890305	-0.135252	1.38938	0.186345	-0.0437007	-0.534953	0.0437007	-0.0892019	124.004	217.782
Gm25813	0.181186	0.0161262	1.66551	141.141	74.9328	92.0206	76.7889	56.9131	75.5179	41.3023	54.7124	0.907855	-0.00561047	0.290749	0.0296898	-0.402446	0.00560999	-0.864986	-0.45934	39.1094	76.6661
Tuba1c	0.00912035	5.61598e-05	1.66451	1231.79	1121.29	1297.87	1269.88	770.543	630.673	711.737	857.41	0.32915	0.193555	0.404538	0.373082	-0.347663	-0.636647	-0.462194	-0.193554	487.62	986.401
LOC102631588|Gm16068	0.394472	0.0851972	1.66375	86.0686	156.529	57.082	44.8348	57.4162	34.3434	53.2724	42.8372	0.642275	1.50514	0.0498228	-0.298593	0.0582457	-0.683181	-0.0498228	-0.364348	39.1612	66.5479
Ctla2a	0.0118637	9.26849e-05	1.66356	2469.24	2011.76	2256.16	2375.15	1536.59	1175.97	1281.21	1501.32	0.489975	0.194365	0.359776	0.433926	-0.194365	-0.580237	-0.456587	-0.227864	904.308	1825.93
Gm10327	0.00407026	1.31582e-05	1.66253	1225.56	1346.8	1376.61	1399.61	775.26	828.7	716.217	904.66	0.218997	0.355094	0.38668	0.410583	-0.441691	-0.345522	-0.555974	-0.218996	530.937	1071.68
Gm23444|Gm23472|Gm24497|Gm25939|Gm25360	0.0869276	0.00417673	1.66199	68.1186	59.8875	89.6396	68.3422	43.8891	47.4452	30.2963	51.921	0.288762	0.102968	0.68485	0.29349	-0.345424	-0.233024	-0.880147	-0.102969	28.1091	57.4424
Gm23444|Gm23472|Gm24497|Gm25939|Gm25360	0.0869276	0.00417673	1.66199	68.1186	59.8875	89.6396	68.3422	43.8891	47.4452	30.2963	51.921	0.288762	0.102968	0.68485	0.29349	-0.345424	-0.233024	-0.880147	-0.102969	28.1091	57.4424
Gm23444|Gm23472|Gm24497|Gm25939|Gm25360	0.0869276	0.00417673	1.66199	68.1186	59.8875	89.6396	68.3422	43.8891	47.4452	30.2963	51.921	0.288762	0.102968	0.68485	0.29349	-0.345424	-0.233024	-0.880147	-0.102969	28.1091	57.4424
Gm23444|Gm23472|Gm24497|Gm25939|Gm25360	0.0869276	0.00417673	1.66199	68.1186	59.8875	89.6396	68.3422	43.8891	47.4452	30.2963	51.921	0.288762	0.102968	0.68485	0.29349	-0.345424	-0.233024	-0.880147	-0.102969	28.1091	57.4424
Galnt1	0.00604511	2.53586e-05	1.66152	1082.88	1075.29	1243.93	1247.6	639.57	649.517	727.418	784.691	0.237419	0.227264	0.437449	0.44169	-0.522286	-0.500022	-0.336603	-0.227264	462.127	931.362
Mir21a|Vmp1	0.010209	7.11143e-05	1.66129	197.143	197.199	238.195	169.555	116.6	119.54	114.314	129.371	0.412609	0.413015	0.685507	0.195122	-0.345068	-0.309141	-0.373633	-0.195122	80.5669	160.24
Cd9	0.204504	0.0205574	1.66036	194.807	191.501	194.726	241.949	71.4011	125.044	151.651	170.805	0.107193	0.0825005	0.106592	0.419848	-1.34084	-0.532421	-0.254096	-0.0825009	76.0205	167.736
Ppap2a	0.0321914	0.000651658	1.6594	255.284	207.77	202.967	310.895	144.038	138.512	138.449	159.804	0.503327	0.206212	0.172472	0.787651	-0.322329	-0.378767	-0.379422	-0.172472	99.0285	194.715
Crp	0.0401448	0.000971793	1.65896	33.2491	55.4879	37.3085	38.6132	25.2127	23.5139	25.1914	23.4956	0.199584	0.938441	0.365773	0.415363	-0.199584	-0.300219	-0.200804	-0.301341	16.8113	32.759
Chmp4b	0.0560668	0.00179177	1.65861	168.307	214.983	179.552	131.465	116.093	83.5984	106.473	109.215	0.446117	0.799241	0.539419	0.0897002	-0.0897002	-0.563433	-0.214487	-0.17781	69.7318	138.711
Nop16	0.0135141	0.000122313	1.65313	171.722	155.744	145.234	118.403	85.0021	88.7281	91.9346	88.8116	0.71888	0.577985	0.477186	0.182515	-0.295625	-0.233732	-0.182515	-0.232376	59.1569	118.198
Gapdh|Gm12070|Gm20899|Gm2606|Gm4609|Gm7336|Gm5138|Gm12537|Gm5523|Gm12671|Gm13394|Gm14760|Gm10359|Gm12033|Gm5559|Gm2574|Gm3839|Gm3272|Gm5069|Gm3222|Gm10293|Gm6316|Gm10291|Gm10327|Gm10358|Gm12286|Gm13464|Gm13292|Gm13882|Gm10284|Gm10481|Gm4691|Gm3534|Gm2546|Gm4518|Gm7251|Gm2445|Gm4575|Gm4654|Picalm|Gm6981|Gm10566|Gm3695|Gm7293|Gm5507|Gm10313|Gm8055|Gm11453|Gm7129|Gm11185|Gm15191|Gm5944|Gm14130|Gm124…	0.00647827	3.04148e-05	1.65229	1419.64	1592.08	1478.69	1685.31	831.27	1059.58	889.286	964.817	0.21102	0.376408	0.269818	0.458506	-0.561116	-0.21102	-0.463786	-0.346179	607.694	1240.08
Gapdh|Gm12070|Gm20899|Gm2606|Gm4609|Gm7336|Gm5138|Gm12537|Gm5523|Gm12671|Gm13394|Gm14760|Gm10359|Gm12033|Gm5559|Gm2574|Gm3839|Gm3272|Gm5069|Gm3222|Gm10293|Gm6316|Gm10291|Gm10327|Gm10358|Gm12286|Gm13464|Gm13292|Gm13882|Gm10284|Gm10481|Gm4691|Gm3534|Gm2546|Gm4518|Gm7251|Gm2445|Gm4575|Gm4654|Picalm|Gm6981|Gm10566|Gm3695|Gm7293|Gm5507|Gm10313|Gm8055|Gm11453|Gm7129|Gm11185|Gm15191|Gm5944|Gm14130|Gm124…	0.00647827	3.04148e-05	1.65229	1419.64	1592.08	1478.69	1685.31	831.27	1059.58	889.286	964.817	0.21102	0.376408	0.269818	0.458506	-0.561116	-0.21102	-0.463786	-0.346179	607.694	1240.08
Lpin3	0.0135343	0.000125863	1.64871	57.8656	51.4884	46.677	66.87	34.6388	31.5219	33.6859	34.219	0.525154	0.356696	0.215161	0.733808	-0.215161	-0.351196	-0.255405	-0.232754	22.2088	44.6208
Selplg	0.0670185	0.00254827	1.64843	103.504	67.9704	89.4789	101.857	53.9814	61.2341	61.8811	42.4535	0.674417	0.0677042	0.464346	0.651278	-0.264738	-0.0828671	-0.0677037	-0.611317	35.8152	72.7951
Trp53inp1	0.487108	0.140036	1.64765	352.876	294.825	307.807	186.216	116.246	82.7772	279.331	301.03	0.298245	0.0389423	0.101112	-0.623938	-1.30373	-1.79361	-0.0389414	0.0689936	90.5849	240.139
Arhgap26	0.119671	0.00713145	1.64612	570.447	648.899	557.247	458.832	321.133	239.04	473.276	354.797	0.291768	0.47767	0.257994	-0.022356	-0.537154	-0.963072	0.022357	-0.393328	211.795	452.959
Ddit4	0.125865	0.00790531	1.64534	221.557	142.538	189.681	132.311	94.8477	78.0036	118.087	123.785	0.791795	0.155462	0.56769	0.0480447	-0.432199	-0.714271	-0.116036	-0.0480442	67.8408	137.601
4933415A04Rik	0.166266	0.0133094	1.64396	104.679	59.6765	122.134	84.5166	69.89	51.2848	45.8264	53.7471	0.69677	-0.113962	0.919269	0.38811	0.113962	-0.332594	-0.494945	-0.264939	37.5644	73.9693
Tnfrsf10b	0.00325664	8.64793e-06	1.64246	139.475	136.312	148.395	157.753	89.5685	86.8177	80.2811	97.9648	0.271379	0.238291	0.360814	0.449039	-0.367562	-0.412565	-0.525493	-0.23829	56.8256	117.071
Rela	0.00354086	9.8115e-06	1.6423	806.06	736.697	759.409	632.98	442.869	430.045	444.689	463.308	0.573823	0.444007	0.487813	0.225095	-0.290185	-0.332577	-0.284268	-0.225095	288.559	589.507
Ly86	0.0242524	0.000363144	1.64006	56.8647	52.5014	56.2309	75.1332	34.4974	40.0121	38.9706	32.4094	0.311138	0.19596	0.294966	0.713055	-0.409907	-0.195961	-0.234009	-0.499983	23.7102	48.3275
Gapdh|Gm12070|Gm20899|Gm2606|Gm7336|Gm12537|Gm5523|Gm12671|Gm10359|Gm12033|Gm5559|Gm2574|Gm3839|Gm3272|Gm2546|Gm7293|Gm5177|Gm4691|Picalm	0.0045994	1.70446e-05	1.63727	2047.6	2301.33	2087.78	2211.36	1261.11	1480.49	1170.83	1384.94	0.233929	0.402464	0.261963	0.344924	-0.46531	-0.23393	-0.572477	-0.330182	837.674	1743.18
Ms4a6b	0.0291333	0.000539298	1.63546	55.3952	44.101	40.5041	38.6917	25.4046	26.6267	24.6639	32.0762	0.652998	0.32405	0.201306	0.135261	-0.471673	-0.403887	-0.514361	-0.135261	17.4801	35.9329
Dysf	0.091256	0.0045592	1.63496	191.757	141.621	150.486	212.132	133.366	116.892	92.6739	83.9787	0.480565	0.0433249	0.13091	0.626245	-0.0433249	-0.233537	-0.568481	-0.71062	67.2713	140.363
Bcar3	0.0859784	0.00400514	1.63479	206.054	180.188	153.983	139.691	100.424	76.2665	126.255	115.632	0.633735	0.440218	0.213488	0.0729499	-0.403181	-0.800165	-0.0729499	-0.199748	65.3347	137.312
Rhoj	0.0815194	0.0035671	1.63396	400.311	321.509	307.032	300.164	229.414	238.254	141.929	214.504	0.581995	0.265732	0.199265	0.166627	-0.22117	-0.166627	-0.913958	-0.318124	126.229	269.14
Ipo4	0.0702143	0.00277247	1.63262	97.1914	123.311	96.0077	145.632	78.0113	77.053	54.6712	71.7711	0.167412	0.510814	0.149734	0.750836	-0.149734	-0.167566	-0.662637	-0.270013	45.1588	92.9561
Ypel2	0.0618404	0.00219431	1.63136	189.764	155.566	143.502	126.788	103.815	72.6965	109.913	91.4213	0.684818	0.398134	0.281682	0.103032	-0.185376	-0.699433	-0.103033	-0.368789	59.4438	124.183
Eif2ak4	0.0297138	0.000568271	1.62964	174.501	154.108	147.69	181.958	113.511	83.2655	91.036	119.086	0.395948	0.216657	0.155281	0.456313	-0.224456	-0.671498	-0.542779	-0.155281	62.8395	133.144
Acat3	0.198496	0.0192584	1.62947	36.3092	70.0165	68.2519	38.5736	34.9535	25.6247	31.4979	33.6515	0.0274491	0.974806	0.937983	0.114726	-0.0274487	-0.47535	-0.17763	-0.0822158	21.8559	42.3599
Tnfaip1	0.0191556	0.000227779	1.62943	605.133	514.725	567.569	540.521	415.408	329.203	284.118	348.876	0.388085	0.154636	0.295629	0.225184	-0.154636	-0.490188	-0.702675	-0.406451	212.586	450.694
Snord72	0.0698182	0.00274328	1.62165	77.6882	71.5436	107.313	86.6084	44.0537	61.6835	44.9	61.2216	0.225843	0.106969	0.691895	0.382653	-0.592589	-0.106969	-0.565137	-0.117812	32.8235	69.3765
Il6	0.440735	0.109704	1.62158	94.8878	26.302	30.6745	27.1245	22.9031	24.951	22.7523	23.0982	1.88909	0.0380363	0.259907	0.0824614	-0.161594	-0.0380363	-0.171125	-0.149353	21.3211	34.0867
Pdlim7	0.0459585	0.00125579	1.62157	275.071	197.693	195.599	272.7	164.154	151.256	131.168	128.812	0.618329	0.141783	0.126424	0.605842	-0.126424	-0.244482	-0.450059	-0.476208	91.4182	189.557
Myh9	0.00366542	1.15521e-05	1.62135	708.532	698.861	735.553	603.17	457.087	395.816	410.282	428.274	0.432316	0.412488	0.486313	0.200048	-0.200047	-0.407688	-0.355901	-0.293982	263.664	554.697
Mcam	0.0725644	0.00293508	1.62069	235.123	186.344	187.628	271.401	152.288	143.448	102.164	144.899	0.481029	0.145581	0.15549	0.688039	-0.145581	-0.231865	-0.721496	-0.217344	84.4244	177.912
Bcl6	0.192277	0.0182849	1.6177	200.423	171.34	117.213	99.423	71.0049	81.9842	93.0339	107.9	0.952373	0.726192	0.178459	-0.059021	-0.544682	-0.337255	-0.154844	0.059021	58.619	117.79
Cd53	0.0417123	0.00103221	1.61688	70.6019	64.5214	95.3248	73.0231	53.5014	41.3317	41.385	50.6969	0.265029	0.135099	0.698175	0.313675	-0.135099	-0.50743	-0.505568	-0.21278	29.139	61.2983
Pxdc1	0.00881658	5.36107e-05	1.6135	241.382	197.35	203.723	204.378	141.931	115.421	126.591	141.117	0.528345	0.237781	0.283636	0.288268	-0.237781	-0.536071	-0.402798	-0.246079	80.4431	171.487
Gm23183	0.156905	0.0120538	1.61215	274.333	271.779	195.11	390.142	155.691	155.097	155.482	223.782	0.392735	0.379241	-0.0989041	0.900808	-0.424509	-0.430018	-0.426446	0.0989041	110.328	227.677
Psors1c2	0.213501	0.02253	1.61018	61.7892	94.4445	66.0082	38.5476	44.876	36.7386	34.3172	39.0421	0.561866	1.17398	0.657157	-0.118849	0.100457	-0.188191	-0.286555	-0.100456	26.4539	51.9704
Ddx21	0.0784549	0.00338168	1.60982	182.596	194.224	166.675	188.591	138.855	127.246	78.4617	119.734	0.263349	0.35241	0.131732	0.309954	-0.131732	-0.257688	-0.955249	-0.345477	66.9476	149.548
Ralgds	0.190479	0.0180186	1.60623	119.54	92.4428	157.945	76.7471	75.4577	77.179	51.5538	67.028	0.635262	0.2644	1.03719	-0.00404835	-0.0284929	0.00404787	-0.578083	-0.199396	43.8642	89.7367
Atp1b1	0.32576	0.0545759	1.60525	179.08	422.394	246.763	139.684	132.346	150.773	136.163	144.52	0.278785	1.51677	0.741306	-0.079659	-0.157503	0.0305576	-0.116486	-0.0305572	106.03	193.965
Eef1e1	0.1127	0.00639236	1.60213	101.455	118.235	102.935	100.717	77.8734	68.5042	43.755	80.8656	0.16888	0.389697	0.189785	0.158358	-0.212753	-0.39769	-1.04444	-0.158358	38.086	86.7925
Snora23	0.184319	0.0168658	1.60134	204.073	338.06	335.695	438.215	186.363	163.087	229.965	220.817	-0.143048	0.585147	0.57502	0.959506	-0.274019	-0.466491	0.029283	-0.0292826	128.953	264.534
Ttr	0.304079	0.0475123	1.59889	3007.62	1940.29	1399.18	2872.71	1770.93	976.52	1217.36	1704.83	0.791558	0.15921	-0.31248	0.725347	0.0274391	-0.831345	-0.513309	-0.0274401	887.544	1861.18
Snhg6	0.150138	0.0110731	1.59611	475.179	657.137	429.228	570.349	251.465	377.383	279.836	443.535	0.123075	0.590798	-0.023653	0.38645	-0.795036	-0.209367	-0.640813	0.023653	194.918	435.514
Plp2|Gm13669	0.140096	0.00978044	1.59481	359.762	274.249	212.305	379.823	157.622	206.437	168.984	223.675	0.723273	0.331717	-0.0376329	0.801558	-0.467299	-0.0780654	-0.366881	0.0376329	117.355	247.857
Mpp6	0.062321	0.00222815	1.59246	168.437	129.131	146.729	215.863	106.702	90.6728	111.337	99.4496	0.490322	0.10695	0.291266	0.848231	-0.1683	-0.403147	-0.106949	-0.269851	62.9997	133.54
Hsd3b7	0.0692702	0.0026952	1.59109	133.025	169.061	147.904	104.993	72.1587	98.8514	93.1068	82.0523	0.384883	0.730728	0.537847	0.0434823	-0.49757	-0.0434818	-0.129857	-0.3122	52.2036	112.644
Fam43a	0.00626677	2.76771e-05	1.58869	713.788	627.577	632.36	555.555	407.286	384.169	422.756	373.471	0.558617	0.372913	0.383868	0.197052	-0.250837	-0.335135	-0.197053	-0.375882	235.399	514.62
Pnp	0.00626677	2.79207e-05	1.58778	205.059	190.944	185.239	204.648	142.232	110.306	122.747	121.27	0.337221	0.234338	0.190574	0.334327	-0.190574	-0.557305	-0.403125	-0.420595	72.3339	160.306
Gm4609	0.0112571	8.70795e-05	1.58768	54.3103	47.1652	61.8746	52.3879	36.1398	29.9621	34.6036	34.8752	0.395571	0.192069	0.583692	0.343579	-0.192068	-0.462517	-0.254731	-0.243455	20.0394	43.9148
Pfkp	0.0616648	0.00217146	1.5866	144.55	123.966	140.796	120.415	91.085	105.741	63.8042	78.015	0.357295	0.135664	0.319324	0.0937395	-0.308992	-0.09374	-0.822555	-0.532454	47.7704	108.547
Gm15247|LOC102632976	0.191876	0.0182031	1.58623	76.7478	109.672	108.971	61.5056	51.7975	74.8071	49.926	46.0622	0.178179	0.693178	0.683929	-0.14123	-0.389063	0.141229	-0.442154	-0.558363	33.576	72.4362
Lxn	0.0649604	0.00241752	1.58457	97.0148	97.3205	107.651	125.695	75.294	57.1334	55.7873	84.44	0.10014	0.104679	0.250231	0.473785	-0.265531	-0.66373	-0.698128	-0.100139	38.7567	87.542
Gm10481	0.0179766	0.000201324	1.58193	1876.7	1774.89	2048.07	2218.44	1211.06	1403.06	1062.21	1338.94	0.250043	0.169576	0.376108	0.491394	-0.381883	-0.169575	-0.571087	-0.237063	725.706	1616.67
Gm11651	0.0653541	0.00245112	1.58075	118.873	112.026	81.3021	93.1108	50.4343	63.474	72.2884	69.7679	0.632825	0.547228	0.0847645	0.280419	-0.604123	-0.272363	-0.0847645	-0.135964	37.3368	82.6596
Dennd4a	0.122675	0.0075104	1.58053	150.01	226.617	228.448	168.061	103.288	122.426	104.182	158.761	-0.0409012	0.554297	0.56591	0.123033	-0.579289	-0.334051	-0.566847	0.0409007	71.1198	157.724
Ltv1	0.366895	0.0720263	1.57991	108.719	171.471	135.875	158.758	92.7164	141.406	47.1546	104.397	-0.160838	0.496524	0.160838	0.385393	-0.390542	0.218403	-1.36597	-0.219357	47.287	120.062
Stat3	0.081342	0.00355308	1.57944	657.249	755.973	723.932	514.99	336.569	374.888	475.973	495.632	0.379534	0.581428	0.518948	0.0276375	-0.586005	-0.430448	-0.086029	-0.0276375	242.271	541.901
Mapkapk2	0.0133345	0.000109307	1.57861	340.801	317.26	329.203	255.828	192.514	193.302	184.943	213.055	0.545731	0.442468	0.49578	0.131974	-0.278236	-0.27234	-0.336116	-0.131974	114.819	253.363
Nfil3	0.16462	0.013108	1.57802	78.8346	52.7089	103.877	57.1315	39.3706	46.7646	43.5986	49.5435	0.625457	0.0446763	1.02344	0.160916	-0.376251	-0.127954	-0.229091	-0.0446763	28.3188	58.9787
Snord89	0.497323	0.147662	1.57708	143.788	111.457	85.4303	59.4909	41.1454	129.819	43.3207	56.9016	1.01216	0.644713	0.26104	-0.26104	-0.792976	0.864724	-0.718652	-0.325239	32.2449	83.9192
Igfbp7	0.00426402	1.41128e-05	1.57689	3558.13	3424.9	3374.99	3560.7	2452.62	2042.57	2012.02	2349.79	0.306516	0.251458	0.230281	0.307556	-0.23028	-0.494223	-0.515957	-0.292075	1265.43	2846.97
Gm5619|Rpl7a-ps5|Gm12269|Gm6286|Gm14214	0.209616	0.021749	1.57643	149.137	156.114	214.655	217.391	77.3183	106.559	146.277	145.968	0.0139661	0.079927	0.539351	0.557621	-0.933787	-0.471017	-0.0139666	-0.0170221	65.2936	151.677
Msn	0.00325664	8.45086e-06	1.57641	1172.6	1137.6	1151.92	1079.95	801.048	705.5	648.134	733.62	0.33425	0.290532	0.308579	0.2155	-0.2155	-0.398742	-0.521095	-0.342356	413.441	928.796
Nars	0.0172028	0.000183389	1.5739	625.768	618.078	594.355	548.463	459.936	379.317	356.098	330.727	0.317214	0.299375	0.24291	0.126981	-0.126982	-0.405009	-0.49614	-0.602775	215.147	489.093
Bcr	0.0825212	0.00372205	1.57387	169.052	204.527	176.192	117.752	115.284	102.677	91.4946	107.947	0.537001	0.811823	0.596681	0.0152793	-0.0152793	-0.182364	-0.348712	-0.110143	62.5304	135.616
Tlr4	0.0197109	0.000245626	1.57168	77.2431	60.2265	66.3161	54.2676	42.1846	37.9756	39.9031	42.9221	0.678499	0.319491	0.458452	0.169185	-0.19419	-0.345833	-0.274404	-0.169185	23.7669	52.6298
Gm3839	0.00431637	1.45214e-05	1.57046	2112.08	2114.24	2166.26	2350.14	1399.52	1467.77	1223.54	1486.98	0.253141	0.254612	0.289681	0.40722	-0.340596	-0.271896	-0.534469	-0.253141	791.229	1790.07
Trpv4	0.222737	0.0246876	1.57034	124.189	76.8758	101.753	165.85	55.1456	72.3586	82.3346	80.6457	0.607913	-0.0840192	0.320447	1.02526	-0.563303	-0.171385	0.0149508	-0.0149508	44.5458	94.894
Fas	0.348384	0.0640555	1.57003	615.591	630.972	667.474	465.636	258.193	250.991	513.44	597.109	0.152877	0.18848	0.269616	-0.249892	-1.10064	-1.14146	-0.108899	0.108899	189.985	499.926
Ostc	0.0521045	0.00157011	1.56962	417.323	358.486	258.379	380.222	216.451	238.87	208.518	224.595	0.748306	0.529057	0.056632	0.613984	-0.198822	-0.0566325	-0.252689	-0.145535	131.494	287.856
Snord4a	0.15625	0.0119097	1.56938	73.094	48.196	48.1924	50.8499	44.3242	33.1715	25.0534	38.6343	0.661303	0.0604644	0.0603561	0.137794	-0.0603561	-0.478507	-0.883441	-0.258567	19.7872	45.1895
Abca4	0.0190619	0.000225161	1.56661	63.0392	58.4855	70.7581	49.8933	38.5062	37.8145	36.0193	41.2016	0.475476	0.367307	0.642122	0.138072	-0.235681	-0.261832	-0.332004	-0.138072	22.1586	49.4647
Slc25a25	0.127917	0.0081698	1.56659	161.852	95.5303	115.107	86.4393	69.8423	62.8015	74.4891	78.1756	0.977398	0.216756	0.485702	0.0724845	-0.235102	-0.388405	-0.142175	-0.0724845	43.405	93.0296
Tshz2	0.0900188	0.00445174	1.56622	353.275	514.728	300.17	298.305	216.331	225.398	231.846	239.355	0.402821	0.945841	0.167808	0.158819	-0.304733	-0.245497	-0.204804	-0.158818	138.387	297.426
Gm24916	0.564672	0.204476	1.56611	110.247	28.0916	24.7235	23.3902	26.4843	22.2491	21.501	23.4984	2.19345	0.220917	0.0366626	-0.0433183	0.135917	-0.115478	-0.164822	-0.0366626	23.1799	35.0231
Tpm4	0.0526763	0.00159721	1.56544	1161.75	792.586	905.96	957.406	703.591	511.361	658.872	561.008	0.637572	0.0859156	0.278794	0.358478	-0.0859156	-0.54631	-0.180655	-0.412631	345.717	781.566
Gm23482	0.150588	0.0111214	1.56455	26.5985	38.3756	55.9028	37.5925	26.6905	23.9347	24.336	23.0281	-0.002491	0.526354	1.06908	0.49661	0.002491	-0.15473	-0.130744	-0.21044	15.12	32.0574
Tram2	0.0214331	0.000292694	1.56378	140.288	145.135	175.936	140.839	88.9094	86.4097	96.9671	113.248	0.154448	0.203456	0.481112	0.160112	-0.503532	-0.544674	-0.378372	-0.154448	54.1659	123.467
Il1r1	0.480414	0.13556	1.56312	1324.83	2337.99	1890.08	1017.94	780.097	563.393	1433.21	1584.77	-0.0567255	0.762743	0.45592	-0.436869	-0.820802	-1.29031	0.0567255	0.201744	552.343	1366.54
Gm12070|Gm3839|Gm3272|Gapdh|Gm20899|Gm2574|Gm4691|Gm5069|Gm10293|Gm7293|Gm2606|Gm4609|Gm7336|Gm5138|Gm12537|Gm5523|Gm12671|Gm13394|Gm10284|Gm10359|Gm12033|Gm5559|Gm2546|Picalm	0.00310286	7.6425e-06	1.56223	2617.73	2744.53	2627.88	2843.27	1707.88	1923.51	1575.02	1741.78	0.222287	0.290528	0.227871	0.341521	-0.393819	-0.222286	-0.510662	-0.365464	971.302	2222.7
Pprc1	0.0474655	0.00134258	1.56145	110.581	133.716	113.942	99.0339	75.2596	90.5836	61.7069	66.7238	0.223442	0.497515	0.266647	0.0643368	-0.331711	-0.0643368	-0.618155	-0.505384	40.7498	93.9434
Slco2a1	0.286352	0.041825	1.55844	68.2332	159.391	74.0902	123.039	71.2832	68.0771	58.0515	59.6628	-0.0315437	1.19248	0.0872641	0.819024	0.0315437	-0.0348492	-0.264684	-0.225186	41.9195	85.2284
Ppp1r9b	0.00216054	3.09189e-06	1.55795	162.221	164.852	164.116	142.379	105.596	98.4948	99.0089	103.004	0.403818	0.427028	0.420573	0.215592	-0.215592	-0.316024	-0.308513	-0.251448	56.8663	129.959
Gm7665	0.0214331	0.00029365	1.55681	28.5032	31.1925	38.5085	39.1045	21.4963	22.0637	20.9927	22.8914	0.158157	0.288236	0.592213	0.614371	-0.248878	-0.211291	-0.283079	-0.158157	12.4662	28.0941
Cd82	0.0104134	7.47517e-05	1.55619	107.537	99.3934	115.102	94.5369	75.6202	66.0079	59.8065	66.4304	0.346943	0.233326	0.445013	0.161053	-0.161052	-0.357187	-0.499523	-0.347981	37.1761	85.5543
Txndc11	0.136741	0.0093357	1.55568	124.641	176	135.158	131.484	78.0189	124.193	70.487	97.4544	0.00259638	0.50039	0.119469	0.0796995	-0.673288	-0.00259638	-0.819753	-0.352384	49.2823	117.18
Kcnj2	0.128085	0.00820192	1.55562	146.18	138.727	159.359	92.5294	87.3989	75.9852	103.978	73.9454	0.575621	0.500119	0.700149	-0.0841446	-0.166441	-0.368337	0.0841451	-0.407595	48.872	109.763
Gm5921	0.0576015	0.00187036	1.55461	500.237	425.266	556.085	674.14	339.499	333.486	307.505	392.174	0.292681	0.0584364	0.445375	0.723119	-0.266523	-0.292305	-0.409322	-0.0584354	195.766	441.049
Mir3096	0.235179	0.0275525	1.55455	91.8499	139.922	141.852	171.128	104.283	87.1566	58.3274	100.767	-0.158414	0.448861	0.468619	0.739314	0.024735	-0.234082	-0.813519	-0.0247354	48.5545	111.911
Rps2-ps6	0.0456311	0.0012202	1.55324	421.158	327.891	435.417	485.691	256.364	245.216	252.762	315.765	0.388329	0.0271835	0.436363	0.594005	-0.327839	-0.391983	-0.348252	-0.0271835	150.013	342.533
Plxna2	0.0874606	0.0042511	1.55287	994.942	1135.13	1001.46	904.582	634.917	468.596	782.147	756.1	0.242268	0.432437	0.251686	0.104905	-0.405777	-0.844002	-0.104905	-0.15377	348.588	834.734
Anxa2	0.0587154	0.00194499	1.55185	585.779	594.629	608.033	854.288	505.355	398.581	397.236	389.9	0.106529	0.128163	0.160324	0.650895	-0.10653	-0.448955	-0.45383	-0.480723	237.914	541.725
Txnip	0.0427133	0.00108329	1.55131	1053.35	1143.22	1038.88	827.501	674.957	528.125	698.963	717.423	0.451115	0.569242	0.431161	0.102968	-0.190997	-0.544913	-0.140577	-0.102968	360.87	835.302
Acsl4	0.00767159	4.22197e-05	1.55111	119.153	120.779	101.783	113.22	66.4741	82.0963	71.2118	73.7225	0.382376	0.401929	0.155052	0.308687	-0.459575	-0.155052	-0.360253	-0.310263	40.3575	93.5549
Tgm2	0.0733768	0.00298017	1.55052	714.621	905.275	684.549	583.893	385.208	428.352	527.784	513.729	0.364353	0.70553	0.302327	0.0728788	-0.527188	-0.374028	-0.0728788	-0.111819	258.316	592.926
Sema6b	0.136924	0.00935872	1.5505	170.471	187.476	199.147	132.989	118.178	82.3499	104.772	143.633	0.30268	0.439861	0.526989	-0.0555391	-0.225888	-0.747005	-0.399597	0.0555391	60.2876	142.377
C1qb	0.13219	0.00865087	1.54633	162.481	121.783	224.418	135.315	111.012	88.0596	106.74	100.718	0.482752	0.0667996	0.948671	0.2188	-0.0667992	-0.400964	-0.123413	-0.207192	59.3666	131.316
Llph|Llph-ps2|Llph-ps1	0.0294251	0.000550601	1.54604	430.954	414.36	310.049	347.661	241.598	250.376	214.236	259.979	0.602088	0.545441	0.127051	0.292235	-0.232839	-0.181352	-0.406242	-0.127052	134.209	308.652
Myc	0.00606857	2.56905e-05	1.54563	102.333	106.693	121.136	103.614	70.8904	66.85	65.4845	77.3733	0.201681	0.26187	0.445035	0.21963	-0.327927	-0.412589	-0.442364	-0.201681	38.2943	89.2967
Wsb1	0.0396407	0.000947387	1.54107	295.444	270.126	306.666	219.786	158.237	159.307	191.067	198.01	0.502052	0.372801	0.555837	0.075263	-0.398746	-0.389021	-0.126755	-0.0752625	96.3504	224.83
Timm8a1	0.26827	0.0360717	1.5408	88.1723	147.25	91.0264	91.3369	87.3972	72.5773	42.7667	70.6012	0.00636864	0.746239	0.0523281	0.057241	-0.00636911	-0.274438	-1.03747	-0.314265	36.1108	86.391
Ifitm3	0.0228745	0.00033402	1.54056	2767.16	3309.53	3277.49	3017.24	2017.46	2184.06	1646.9	2215.66	0.160336	0.418556	0.404519	0.285161	-0.295528	-0.181059	-0.58832	-0.160336	1076.84	2554.44
Carhsp1	0.0831702	0.00377057	1.53946	145.713	111.357	94.298	130.377	93.5229	64.8941	75.9393	77.0639	0.633779	0.245851	0.00595379	0.47334	-0.00595427	-0.533186	-0.306428	-0.285219	42.5811	99.1456
Actr3|Gm8822	0.00731183	3.77073e-05	1.53902	1147.19	1090.25	1164.82	989.202	735.657	648.726	682.495	788.665	0.377198	0.303754	0.399197	0.163426	-0.263805	-0.44523	-0.372021	-0.163427	383.982	905.877
Rnf19b	0.0715721	0.00284812	1.5328	120.238	145.794	117.338	91.5978	88.4743	65.4446	75.9884	77.5742	0.417533	0.69557	0.382308	0.0250268	-0.0250268	-0.460011	-0.244506	-0.214709	41.8713	97.806
Vps37c	0.0937616	0.00473788	1.53236	156.577	89.1065	116.207	110.996	81.978	67.4649	73.0893	80.7434	0.873413	0.0601468	0.443236	0.377052	-0.0601468	-0.341248	-0.225724	-0.0820403	42.4025	97.0202
Myo1b	0.0575235	0.00186181	1.53178	363.967	494.397	477.756	378.158	249.733	274.444	254.397	338.682	0.051939	0.493799	0.444404	0.10712	-0.491484	-0.355356	-0.46479	-0.051939	149.255	353.942
Ccl19|Gm2023|Gm21104|LOC100861618|LOC100043921|LOC100043918|Gm2564|Gm13309|Gm2457|Gm12407|Ccl19-ps1|Ccl19-ps3	0.57409	0.21212	1.53162	93.6496	438.255	106.664	171.82	99.484	95.7192	102.125	140.553	-0.156361	2.07006	0.0313702	0.719189	-0.0691695	-0.124825	-0.0313697	0.429406	93.1268	156.034
Vapa	0.0464127	0.00127356	1.52879	300.958	307.864	294.76	247.84	164.295	161.754	203.729	228.866	0.337607	0.370339	0.307585	0.0574522	-0.535663	-0.558151	-0.225305	-0.0574522	98.1943	238.758
Rbbp8	0.0258094	0.000428731	1.52877	102.769	92.2628	100.578	100.021	66.4401	53.2561	63.3412	77.9163	0.2775	0.121912	0.246411	0.2384	-0.351782	-0.670891	-0.420694	-0.121912	33.6696	82.0732
Ampd3	0.188712	0.0176481	1.52875	113.725	172.261	135.16	81.3002	71.6006	79.1424	81.429	85.4143	0.447469	1.04651	0.696588	-0.0367503	-0.220038	-0.0755587	-0.0344677	0.0344677	46.2149	102.504
Zbtb39	0.0874606	0.00424154	1.52863	234.291	243.859	212.426	157.764	135.55	161.273	114.166	140.51	0.554663	0.612413	0.413326	-0.0158653	-0.234807	0.0158648	-0.482502	-0.182968	74.2105	174.98
Cycs	0.0283806	0.000506579	1.52692	147.78	154.974	146.596	192.906	106.189	92.9561	100.644	119.931	0.156428	0.225001	0.144824	0.540877	-0.320386	-0.512403	-0.397768	-0.144824	55.6343	132.747
Cycs	0.0283806	0.000506579	1.52692	147.78	154.974	146.596	192.906	106.189	92.9561	100.644	119.931	0.156428	0.225001	0.144824	0.540877	-0.320386	-0.512403	-0.397768	-0.144824	55.6343	132.747
Pgm2l1	0.074114	0.00303319	1.52626	239.865	160.286	157.884	224.371	118.48	136.362	125.765	123.526	0.709067	0.127491	0.105711	0.612726	-0.308514	-0.105711	-0.222427	-0.248338	69.5681	160.818
Ern1	0.0270288	0.000462621	1.52533	306.489	277.865	324.789	280.969	173.79	169.455	225.913	215.79	0.290761	0.149307	0.374429	0.165334	-0.527729	-0.564171	-0.149308	-0.215449	101.291	246.883
Adam9	0.0542385	0.0016866	1.52411	172.186	166.089	192.878	129.06	122.554	108.707	92.8034	106.708	0.453237	0.401227	0.616962	0.0373125	-0.0373125	-0.210289	-0.438478	-0.237055	57.3601	136.373
Asns	0.00767159	4.1894e-05	1.5231	90.8795	106.019	104.605	87.0172	65.6723	66.5225	59.4135	62.7846	0.256383	0.478685	0.459302	0.193729	-0.212286	-0.193729	-0.356781	-0.277162	33.5319	80.3642
Nop58	0.138074	0.00953414	1.52142	226.886	273.072	193.998	206.146	172.197	174.036	104.489	147.679	0.304258	0.571568	0.0783291	0.165956	-0.0936537	-0.0783291	-0.814354	-0.315244	75.4252	187.313
Car13	0.0560668	0.00179309	1.52111	35.8893	56.6198	47.1355	42.1602	32.4317	27.3801	29.942	28.3696	0.0730743	0.730829	0.466334	0.305403	-0.0730743	-0.317349	-0.188308	-0.266133	15.9203	37.491
Usp54	0.152445	0.0113524	1.5211	631.724	615.613	641.916	654.078	372.784	295.145	487.711	568.409	0.0948181	0.0575485	0.117908	0.144986	-0.666135	-1.00305	-0.27845	-0.0575476	204.82	533.422
LOC102641139	0.21903	0.0239789	1.521	47.8697	82.0332	89.0293	79.7463	55.9097	56.5638	37.8782	43.4869	-0.232377	0.54472	0.662793	0.503928	-0.00839043	0.00839043	-0.570121	-0.370907	26.21	61.5646
Pdia6	0.028727	0.000522933	1.52093	199.364	226.562	177.846	195.154	131.911	153.747	110.836	130.331	0.269813	0.454315	0.105033	0.239024	-0.32603	-0.105033	-0.577159	-0.343407	68.0251	165.719
Eif1a	0.0248898	0.000383432	1.51998	184.909	231.442	170.383	181.197	116.923	124.957	119.798	141.421	0.252427	0.576263	0.134392	0.223173	-0.408831	-0.312951	-0.373785	-0.134392	66.2079	158.879
Stx6	0.0135343	0.000127063	1.51975	160.201	169.324	153.835	141.903	115.923	89.4243	106.954	100.12	0.320852	0.400755	0.262349	0.14587	-0.14587	-0.520293	-0.262039	-0.357296	53.2102	129.71
Serp1	0.0373851	0.000850316	1.51858	297.799	301.937	265.813	218.697	187.35	152.534	181.579	189.421	0.549074	0.568982	0.385149	0.103671	-0.119531	-0.416134	-0.164667	-0.103671	93.3407	224.391
Cmip	0.0364879	0.000821483	1.51851	121.098	128.561	137.595	152.059	72.3767	103.397	93.3161	87.7257	0.113995	0.200266	0.298245	0.442443	-0.628589	-0.113995	-0.261988	-0.351113	45.6245	112.016
C5ar1	0.00876511	5.28872e-05	1.51653	49.8279	41.0063	49.5371	41.1973	29.5147	28.5247	30.7282	30.4735	0.489251	0.20814	0.480806	0.214848	-0.266268	-0.315492	-0.20814	-0.220148	15.5819	37.6012
Gm23058	0.58282	0.221047	1.51647	180.293	102.43	99.0291	118.44	91.1622	33.818	78.1661	169.961	0.840063	0.0243587	-0.0243587	0.233878	-0.143775	-1.57442	-0.365668	0.754917	31.7715	109.162
Hmox1	0.156905	0.0120615	1.51577	309.073	192.855	268.791	165.6	154.571	143.397	144.156	157.3	0.937343	0.256909	0.735876	0.0370917	-0.0623355	-0.17059	-0.162974	-0.0370913	84.2236	191.968
Ndfip1	0.00799888	4.58679e-05	1.51469	419.809	429.349	369.052	357.787	262.442	244.791	282.58	249.064	0.400853	0.433269	0.214942	0.17022	-0.276885	-0.377329	-0.17022	-0.352367	134.28	326.859
Gm12339|LOC102641247	0.11959	0.00708209	1.51451	54.7106	83.0903	74.3041	55.5155	42.2458	35.7729	45.2259	52.1472	0.0346146	0.637474	0.476236	0.0556841	-0.338399	-0.578339	-0.240057	-0.034615	23.0572	55.3765
Kcnq1	0.18408	0.0167773	1.51449	159.075	96.3103	114.522	164.4	102.221	71.1709	77.2689	97.5344	0.671875	-0.0520725	0.197793	0.71938	0.0338516	-0.488474	-0.369875	-0.0338511	46.5284	110.313
Gm10358	0.0865615	0.00410383	1.51386	221.648	169.995	177.906	188.682	141.807	146.377	124.312	93.3232	0.490679	0.107902	0.173524	0.258368	-0.153656	-0.107901	-0.343627	-0.75728	63.1027	158.006
Gm10389	0.324477	0.0541835	1.51371	174.059	196.954	169.485	274.924	169.182	79.1496	135.384	167.828	0.0397062	0.217988	0.00128984	0.699164	-0.00129032	-1.09721	-0.322807	-0.012888	65.9695	170.871
Mt1|Pomt2	0.155341	0.0117893	1.51362	2445.86	2695.45	2630.43	1560.03	1345.41	1335.52	1712.56	1674.96	0.530205	0.670387	0.635159	-0.118568	-0.332091	-0.342732	0.0160151	-0.0160151	815.829	1925.03
Abcb1b	0.0309698	0.000615466	1.51339	41.6337	38.5613	45.777	48.6013	25.3487	32.4642	32.0891	25.7853	0.23475	0.124153	0.371619	0.457991	-0.481092	-0.124153	-0.140918	-0.456451	14.7215	36.2826
Pde4b	0.1199	0.00717097	1.51296	74.4926	69.3092	99.5738	73.3242	60.0021	39.0096	50.8524	60.4416	0.202804	0.098752	0.621472	0.179995	-0.109282	-0.730464	-0.347977	-0.0987515	26.5985	65.8757
Gm23444|Gm23472|Gm24497|Gm25360|Gm25939	0.296885	0.0451429	1.51283	49.0946	49.3149	91.1378	58.2143	44.2015	42.7971	26.5371	48.8509	0.00359058	0.0100503	0.896076	0.2494	-0.14788	-0.194461	-0.883963	-0.00359058	21.3438	51.2685
Il34	0.0617579	0.00218425	1.51071	111.248	127.009	94.085	96.6859	77.1329	58.9529	83.1782	65.2433	0.330621	0.521778	0.0888791	0.12822	-0.197739	-0.585523	-0.0888791	-0.439255	36.1302	89.1919
Slc1a5	0.128085	0.00821051	1.51038	48.7849	54.1484	48.9864	69.1878	30.3314	39.8848	30.4824	46.6537	0.0322218	0.182704	0.0381665	0.536304	-0.6534	-0.258375	-0.646237	-0.0322223	18.4388	46.0575
Plac9b|Plac9a|Gm9780	0.0535401	0.00163912	1.51006	206.638	136.297	143.559	169.409	116.32	99.3485	106.015	107.524	0.714678	0.114327	0.189217	0.428087	-0.114327	-0.341855	-0.248156	-0.22777	56.6738	135.639
Tbrg1	0.0257693	0.000425165	1.50955	410.37	498.157	367.231	434.164	252.858	280.673	277.842	318.325	0.263331	0.543005	0.103094	0.344644	-0.43527	-0.284704	-0.299333	-0.103095	145.056	354.953
Tshz2	0.153135	0.0114374	1.50952	387.432	507.441	313.006	280.272	227.807	208.868	265.585	262.851	0.505939	0.895239	0.198187	0.038825	-0.26019	-0.385412	-0.038826	-0.0537567	130.76	306.658
A330023F24Rik|Mir29c|Mir29b-2	0.266191	0.0355168	1.50729	166.791	136.873	126.846	177.817	124.539	62.0091	127.459	101.348	0.391489	0.106281	-0.00348043	0.483838	-0.0299592	-1.036	0.00348091	-0.327231	48.2427	127.96
Gm23105	0.153135	0.0114621	1.5069	158.104	91.2806	88.5458	99.8405	73.6175	72.8521	61.4445	75.0855	0.955324	0.162828	0.118945	0.292145	-0.147432	-0.162508	-0.408195	-0.118945	38.6928	90.0963
Gm22816	0.156905	0.0120664	1.50618	69.7619	56.7995	59.653	40.4207	33.592	40.8763	30.4622	44.3836	0.711793	0.415232	0.48595	-0.0755491	-0.342526	-0.059382	-0.483624	0.059382	19.3302	46.9937
Arpc3	0.0173494	0.000186954	1.50616	939.905	785.231	903.747	855.863	567.105	506.788	577.641	668.198	0.375818	0.11642	0.319222	0.240684	-0.353082	-0.515313	-0.326525	-0.116421	291.254	725.56
Cnn3	0.00366542	1.11822e-05	1.50445	639.001	606.245	639.92	581.522	392.17	434.251	437.676	377.541	0.34097	0.265054	0.343043	0.204985	-0.363371	-0.216319	-0.204984	-0.418216	206.263	513.541
Txnrd1	0.00903109	5.52626e-05	1.50395	155.08	166.388	138.431	147.504	101.442	89.5864	107.19	105.722	0.34834	0.449883	0.184498	0.276085	-0.264017	-0.443318	-0.184498	-0.204394	50.8657	126.418
Mtmr2	0.149498	0.0110064	1.50333	672.073	448.913	477.711	428.142	323.846	254.778	390.291	375.171	0.717299	0.135116	0.224818	0.0667686	-0.336013	-0.682079	-0.0667686	-0.123772	170.688	421.366
Gm25612	0.34623	0.0629829	1.50289	78.065	64.4535	47.9644	45.9859	25.7769	35.7096	60.3816	39.1398	0.733098	0.456679	0.0303864	-0.0303864	-0.865499	-0.395267	0.36253	-0.262941	18.8652	49.6846
Mvp	0.0289848	0.000532613	1.50256	147.933	200.373	171.83	167.726	131.892	113.468	106.205	105.448	0.0827908	0.520535	0.298826	0.26395	-0.0827913	-0.299865	-0.395308	-0.405619	57.7121	143.109
Stard5	0.0551719	0.00174323	1.50247	67.9784	93.0863	91.7962	68.8777	46.581	54.0096	58.5893	53.265	0.107219	0.560711	0.540576	0.12618	-0.438117	-0.224643	-0.10722	-0.24467	27.3234	66.7729
Sh2d3c	0.087211	0.00421655	1.50019	221.211	173.197	185.915	169.847	123.122	94.5236	138.905	147.755	0.481705	0.128695	0.230924	0.100512	-0.363635	-0.744974	-0.189624	-0.100512	61.4663	156.809
Ednra	0.185288	0.0170166	1.49914	215.398	162.077	171.731	120.937	111.51	96.3072	93.5168	142.935	0.712199	0.301878	0.385341	-0.120556	-0.237636	-0.44909	-0.491509	0.120556	56.4684	139.301
Sdcbp	0.00767159	4.17295e-05	1.49899	513.156	592.484	612.234	590.26	363.13	358.474	410.822	406.929	0.160441	0.367819	0.415126	0.362393	-0.338471	-0.357088	-0.160442	-0.174181	192.195	480.936
Dapk1	0.350721	0.0650314	1.49853	247.971	154.191	191.209	199.371	111.911	81.0773	183.247	173.845	0.474377	-0.21108	0.0993567	0.15966	-0.673445	-1.13843	0.0379925	-0.037992	60.6655	167.853
Tmem2	0.0806581	0.00350458	1.49811	96.1218	135.199	115.399	92.2286	60.3363	70.6822	81.7973	78.7154	0.146229	0.638375	0.409927	0.0865807	-0.525607	-0.297287	-0.0865807	-0.141989	36.8543	91.3099
Pdk4	0.18408	0.0167802	1.4974	213.492	171.804	179.662	110.337	120.211	117.937	92.8088	109.917	0.84239	0.528976	0.593496	-0.109874	0.0137763	-0.0137763	-0.359459	-0.115375	58.6055	139.521
Eid3	0.0626095	0.00225389	1.49642	70.2369	78.6111	93.0014	65.1376	52.8064	51.8426	57.889	42.0904	0.19384	0.356344	0.598863	0.0851002	-0.217677	-0.244252	-0.0851002	-0.544898	25.5897	63.9519
A030001D20Rik	0.0048167	1.81664e-05	1.49591	667.498	570.846	677.673	668.384	440.43	443.145	438.097	403.084	0.408324	0.182661	0.430149	0.410237	-0.191527	-0.182661	-0.199189	-0.31936	214.911	538.644
Nfkbie	0.00444769	1.59188e-05	1.49583	54.0032	55.2843	48.7986	55.1438	32.1726	37.5511	36.287	36.6045	0.335198	0.369022	0.188993	0.365353	-0.412014	-0.188993	-0.238392	-0.225828	17.6537	44.4806
Ehd4	0.0501588	0.00146901	1.4951	129.774	145.642	106.522	140.976	99.481	93.0204	74.6609	82.2188	0.334177	0.500606	0.0493312	0.453629	-0.0493312	-0.146206	-0.463399	-0.324284	43.3835	109.037
Gm13889	0.120376	0.00721776	1.49505	206.728	130.356	210.09	155.649	124.543	99.6119	114.092	124.617	0.697754	0.0324779	0.721024	0.288312	-0.0333338	-0.355593	-0.159788	-0.0324779	59.9898	145.711
Sema4c	0.028576	0.000514684	1.49441	168.537	129.347	144.663	147.902	112.649	102.335	85.6957	94.6671	0.481528	0.099709	0.261158	0.293097	-0.0997086	-0.238238	-0.494246	-0.350606	48.7757	123.225
Rps6ka3	0.0398729	0.000962142	1.49302	314.234	381.463	274.4	308.285	191.154	198.403	219.913	244.678	0.278258	0.55796	0.0826988	0.250685	-0.43885	-0.385145	-0.236646	-0.0826993	106.059	266.566
Fam124b	0.185288	0.0170369	1.49248	57.8138	46.8226	67.843	61.9164	49.9783	32.1457	30.1889	47.2508	0.250593	-0.0536175	0.481379	0.349499	0.0404816	-0.596194	-0.686803	-0.040482	18.708	49.245
Rps24	0.0776148	0.00332455	1.49217	91.1485	112.492	125.823	97.8547	71.942	57.1822	72.5988	85.265	0.0481324	0.351669	0.513241	0.150555	-0.293253	-0.62452	-0.280141	-0.0481324	35.0827	89.2884
Ppp1r11	0.126546	0.00800525	1.49072	310.471	233.25	281.204	224.898	175.682	207.019	130.109	195.984	0.524939	0.112357	0.382098	0.0597544	-0.296549	-0.0597548	-0.729795	-0.13878	85.2568	219.827
2200002D01Rik	0.0523558	0.00158373	1.48937	85.0037	85.3812	76.1967	111.211	67.3487	61.0428	52.8115	57.5673	0.246835	0.253228	0.0890384	0.634538	-0.0890389	-0.230869	-0.439837	-0.31544	29.7555	74.5704
1110008P14Rik	0.019699	0.000243183	1.48811	110.911	93.8669	120.139	116.904	75.3127	65.3885	76.4461	79.2031	0.363249	0.12253	0.478551	0.439162	-0.195194	-0.399051	-0.173645	-0.12253	36.3678	92.2715
Slc16a6	0.0654039	0.0024615	1.48739	83.7308	64.0404	74.6702	55.1642	44.4758	45.9108	42.0379	52.5735	0.636725	0.249949	0.471499	0.034698	-0.276011	-0.230198	-0.357342	-0.0346985	23.1519	57.8254
Golt1b	0.0559418	0.00178461	1.48628	303.576	293.312	341.683	319.767	179.934	272.182	192.159	211.843	0.103551	0.0539322	0.274153	0.178513	-0.651041	-0.0539331	-0.556205	-0.415512	100.555	264.307
Trim16	0.122948	0.00758569	1.48539	282.248	264.499	269.656	248.626	221.841	128.026	173.315	208.868	0.265211	0.171512	0.199368	0.0822248	-0.0822248	-0.875309	-0.438358	-0.169161	83.2446	224.635
Socs2|Gm9847	0.187093	0.0173096	1.48495	97.1083	96.5175	107.624	112.599	56.0208	92.5061	52.4129	86.0003	0.0394254	0.0306206	0.187757	0.252954	-0.754206	-0.0306211	-0.850249	-0.135828	31.7272	87.5986
Gm25296|Gnb2l1	0.282419	0.0406782	1.4825	176.943	160.961	99.7362	134.034	71.7759	110.651	125.936	78.8053	0.583936	0.447361	-0.243159	0.183249	-0.717777	-0.0933375	0.0933371	-0.582983	46.1266	119.855
Gm24599	0.11959	0.00709017	1.48215	44.4616	30.1562	49.8218	43.1876	28.1571	23.4823	29.1649	31.0016	0.540162	-0.0199442	0.704379	0.498219	-0.118901	-0.380826	-0.0681648	0.0199442	13.9553	34.9291
Map2k3	0.0521733	0.00157419	1.48207	215.002	223.098	197.814	236.144	135.692	170.628	119.475	167.885	0.226851	0.280179	0.106647	0.362168	-0.437166	-0.106647	-0.620784	-0.130026	69.5945	183.217
Fndc3b	0.0885977	0.00433714	1.47985	149.184	144.955	126.821	137.261	95.3788	106.756	69.4255	111.035	0.330188	0.288699	0.0958877	0.210014	-0.315166	-0.152593	-0.773369	-0.0958872	43.9065	117.602
Ikbke	0.0386581	0.000901586	1.4787	53.3635	60.9099	58.0564	48.9257	36.5238	35.7945	45.3286	32.5861	0.180345	0.37117	0.301947	0.0550842	-0.36667	-0.395768	-0.0550842	-0.531251	17.7556	46.4361
Gm22249	0.44569	0.112606	1.47746	62.4765	41.099	25.552	70.4034	31.7549	26.8988	27.3314	41.5242	0.790274	0.186064	-0.499605	0.962604	-0.186063	-0.425499	-0.402482	0.200911	18.0054	40.88
LOC102637059|Gm11730	0.0899204	0.00443774	1.47559	65.7858	59.8654	68.9701	59.1553	55.9926	33.4037	42.8275	42.3104	0.192904	0.0568514	0.261099	0.0396366	-0.0396366	-0.784863	-0.426335	-0.443858	19.8106	53.5389
Hcls1	0.0424547	0.00107079	1.47535	74.0541	72.7422	75.4737	84.7852	60.2471	44.2246	46.4133	58.8336	0.161738	0.135951	0.189132	0.35697	-0.135951	-0.581994	-0.512303	-0.170202	24.3342	64.5967
Pgs1	0.0294251	0.000552626	1.4732	81.5857	59.2579	75.4031	77.8184	50.5202	47.6496	53.4306	46.8242	0.535979	0.0746708	0.422287	0.467775	-0.155476	-0.239871	-0.0746713	-0.265083	23.9101	61.5612
Ralgapa2	0.0505425	0.00148998	1.4725	91.8053	121.645	116.441	101.546	62.9892	68.9134	75.9633	85.1799	0.0540318	0.460055	0.396978	0.199522	-0.489441	-0.35976	-0.219244	-0.0540318	34.5978	90.5604
Hivep2	0.174137	0.0147673	1.47191	202.923	241.923	203.444	140.362	128.308	105.006	145.217	152.649	0.446714	0.700332	0.450419	-0.0850596	-0.21461	-0.503745	-0.0360055	0.036005	64.3681	164.979
Capg	0.180336	0.0158793	1.47188	230.562	153.674	199.83	261.455	161.987	132.884	112.784	162.465	0.50715	-0.0781345	0.300766	0.688556	-0.00212574	-0.287843	-0.524444	0.00212526	68.8502	176.955
Ccl9	0.0769522	0.00326306	1.46903	94.6064	67.4462	68.8404	70.9041	58.2167	47.2108	43.6805	55.7044	0.594353	0.106153	0.135671	0.178284	-0.106153	-0.408468	-0.520595	-0.169794	24.2462	63.3262
Snord42a	0.542546	0.181647	1.46763	121.968	50.9727	96.8761	171.725	100.154	47.7817	61.2257	76.086	0.50655	-0.752163	0.174255	1.00014	0.222256	-0.845429	-0.487748	-0.174255	39.0738	90.8487
Map1b	0.00841872	4.95714e-05	1.46581	139.155	165.301	144.264	165.577	97.5141	106.662	104.916	109.07	0.175723	0.424123	0.227743	0.426535	-0.337289	-0.207922	-0.231735	-0.175723	49.034	129.057
Dbh	0.188712	0.0176416	1.46527	128.82	125.602	95.2997	176.438	101.493	96.5698	81.006	74.3362	0.379846	0.343344	-0.0549693	0.833651	0.0358696	-0.0358691	-0.289412	-0.413375	43.1887	109.946
Il6ra	0.323314	0.0538401	1.46502	178.051	371.265	277.142	179.918	132.139	168.406	182.181	176.496	-0.00752068	1.05263	0.63081	0.00752068	-0.437753	-0.087873	0.0255556	-0.0201812	86.7884	208.2
Cpm	0.0238693	0.000351847	1.46448	72.5861	60.5271	75.5739	65.7206	42.1865	44.3845	53.0778	47.7341	0.35685	0.0947371	0.415044	0.213501	-0.426063	-0.352788	-0.0947371	-0.247825	21.7562	57.7238
Micall2	0.058443	0.00191856	1.46294	113.535	79.506	107.474	101.346	78.582	64.0359	62.4993	68.2514	0.52243	0.00843286	0.443279	0.358588	-0.00843239	-0.303751	-0.338791	-0.211772	32.123	84.4036
Bcl2	0.0987489	0.0051267	1.46271	187.856	166.746	138.846	144.725	113.658	88.0755	102.362	134.192	0.460739	0.28876	0.0245929	0.0844302	-0.264184	-0.632077	-0.415215	-0.0245929	49.9714	134.557
Csf1r	0.196984	0.019051	1.46242	74.4543	61.3009	108.733	82.4832	60.8513	45.9213	65.8073	48.6675	0.229278	-0.0511704	0.775639	0.377023	-0.06179	-0.467916	0.0511704	-0.384118	26.431	68.5273
Gimap9	0.0364411	0.000819027	1.4621	121.225	97.0768	111.575	124.952	87.1726	72.9708	67.8322	83.2039	0.398118	0.0776257	0.278445	0.4418	-0.0776257	-0.334182	-0.439531	-0.14485	35.9125	95.7511
Ifrd1	0.0407104	0.000994886	1.4617	187.262	181.588	198.7	158.823	119.854	105.45	126.521	147.011	0.293387	0.249	0.378926	0.0557485	-0.350392	-0.535117	-0.272288	-0.0557485	56.8843	153.151
Mob3a	0.00626677	2.78603e-05	1.46064	110.461	108.931	115.416	98.6612	67.7079	75.4823	78.9118	74.6403	0.324109	0.303978	0.387405	0.161121	-0.382039	-0.225224	-0.161121	-0.241408	34.1817	91.2764
Nt5e	0.141669	0.0100047	1.46038	32.4936	51.5692	40.2222	29.9706	27.5468	23.0055	26.5512	26.3935	0.177439	0.843792	0.485275	0.0608306	-0.0608306	-0.32074	-0.113938	-0.122536	12.6896	32.2191
Ppfibp1	0.166823	0.0133862	1.45929	1149.84	967.983	1080.09	759.762	694.934	499.418	761.488	762.089	0.593971	0.345593	0.503683	-0.00384235	-0.132514	-0.609141	-0.000569344	0.000570297	309.935	834.45
Prss23	0.0869276	0.00416933	1.45922	224.998	258.781	322.348	213.226	185.032	155.964	157.982	193.607	0.147155	0.348975	0.665861	0.0696282	-0.134985	-0.381547	-0.362996	-0.0696282	81.6923	213.992
Txndc12	0.0759182	0.00318616	1.45896	126.258	174.888	164.921	126.923	117.391	100.478	94.7375	91.2932	0.052526	0.522582	0.437925	0.0601091	-0.0525265	-0.276972	-0.361841	-0.415269	47.2726	124.611
Tagln2	0.0551719	0.00174195	1.45893	799.837	633.61	720.753	637.665	552.044	458.382	395.479	513.742	0.435517	0.0994062	0.285317	0.10861	-0.0994053	-0.367637	-0.580587	-0.203145	218.054	588.939
Gm20412	0.118145	0.0069258	1.45889	1559.98	2172.86	1616.14	1444.39	1003.22	1016.17	1249.36	1371.43	0.148449	0.626523	0.199482	0.0373898	-0.488437	-0.469938	-0.17188	-0.0373907	538.298	1429.19
Slc7a7	0.105311	0.00561733	1.45865	70.1684	79.6168	83.9893	57.2075	51.1379	56.5075	39.8528	51.4885	0.303498	0.485749	0.562883	0.00888014	-0.152931	-0.00887966	-0.512641	-0.143072	22.9988	61.2461
1700034J05Rik	0.230806	0.0264346	1.45829	140.478	151.366	117.909	120.562	99.1508	58.8128	112.927	101.497	0.283817	0.391512	0.0311379	0.0632439	-0.218835	-0.972329	-0.0311384	-0.185088	39.4817	112.838
Adamts1	0.019378	0.000233425	1.45706	1011.86	846.865	860.691	917.21	582.79	576.292	621.216	719.357	0.374515	0.117712	0.141075	0.232832	-0.421444	-0.437621	-0.329326	-0.117712	284.242	767.035
Cks2|LOC102641603|Gm12891|Gm15452	0.422538	0.100647	1.45656	58.0126	26.7461	47.3289	21.8145	24.2155	23.8133	23.9439	25.7771	1.21536	0.0983186	0.921711	-0.195725	-0.0450773	-0.0692449	-0.0613537	0.0450778	14.0381	31.4565
Cks2|LOC102641603|Gm12891|Gm15452	0.422538	0.100647	1.45656	58.0126	26.7461	47.3289	21.8145	24.2155	23.8133	23.9439	25.7771	1.21536	0.0983186	0.921711	-0.195725	-0.0450773	-0.0692449	-0.0613537	0.0450778	14.0381	31.4565
Cks2|LOC102641603|Gm12891|Gm15452	0.422538	0.100647	1.45656	58.0126	26.7461	47.3289	21.8145	24.2155	23.8133	23.9439	25.7771	1.21536	0.0983186	0.921711	-0.195725	-0.0450773	-0.0692449	-0.0613537	0.0450778	14.0381	31.4565
Mamstr	0.0454634	0.00121252	1.45643	184.98	187.014	159.08	160.137	114.658	130.655	97.4416	134.176	0.340429	0.356208	0.122814	0.132371	-0.349595	-0.16117	-0.584328	-0.122814	53.5699	146.018
Fyttd1	0.0816402	0.00360451	1.45614	100.731	102.583	105.762	77.9267	53.3478	70.9867	65.9889	75.8014	0.390258	0.416551	0.46058	0.0199466	-0.526741	-0.114622	-0.219948	-0.0199471	30.2194	81.6409
Gm20695	0.17864	0.0156062	1.4561	63.8293	47.9315	52.1205	43.4082	30.8187	28.4943	37.0531	47.3219	0.493981	0.0807357	0.201612	-0.0622702	-0.55643	-0.669565	-0.290643	0.0622702	15.9004	43.8722
Vil1	0.0976685	0.00504525	1.45572	120.6	95.2726	85.2475	123.373	86.2015	66.1517	65.5001	72.0465	0.49247	0.152377	-0.00802708	0.525269	0.00802708	-0.373906	-0.388189	-0.250757	33.6483	89.2991
Tlr2	0.0256395	0.000414431	1.45545	65.7431	53.6856	74.1138	62.5804	41.5567	42.4223	46.4108	44.5865	0.397342	0.105036	0.570243	0.326213	-0.264418	-0.234674	-0.105037	-0.162889	20.2866	53.8874
Snap29	0.181976	0.0163389	1.45518	139.576	102.261	155.139	129.719	90.3636	66.3146	111.537	95.8421	0.38617	-0.0626326	0.538676	0.280502	-0.241072	-0.687488	0.0626326	-0.156155	40.6596	111.344
Gprc5b	0.194375	0.0185752	1.45183	98.4441	104.755	111.575	128.009	100.322	71.3804	54.1317	85.523	-0.0136323	0.0760164	0.167002	0.365241	0.0136328	-0.477408	-0.876463	-0.216624	32.8566	94.2676
Clu	0.100724	0.00528349	1.45178	198.966	178.545	142.589	133.239	102.658	119.006	98.6789	126.023	0.618667	0.462431	0.138008	0.0401659	-0.336009	-0.12282	-0.39304	-0.0401659	51.7432	137.463
S100a11|Gm12854|Gm5068	0.0111088	8.294e-05	1.45178	2224.64	2662.36	2436.06	2317.53	1754.27	1736.54	1663.69	1485.18	0.171349	0.430484	0.302326	0.230366	-0.17135	-0.186005	-0.247837	-0.411585	750.226	2035.03
Msr1	0.0121815	9.70428e-05	1.45074	38.5845	36.9	40.1304	35.2374	25.0079	27.2829	23.1476	28.7796	0.276945	0.212543	0.333621	0.146031	-0.348694	-0.223078	-0.460217	-0.146031	11.6586	31.8838
Ptpn2	0.0626095	0.00226001	1.44874	106.153	127.401	125.617	145.057	73.3006	100.172	82.0266	92.8808	0.041831	0.305056	0.284718	0.492307	-0.492421	-0.0418315	-0.330153	-0.150865	38.962	106.576
Sgpl1	0.0366767	0.000827146	1.44865	84.6049	66.2381	77.011	69.5104	43.5216	56.817	51.6117	53.3732	0.46375	0.110669	0.328074	0.180237	-0.495261	-0.110669	-0.249294	-0.200877	23.0102	62.836
Saa2	0.153135	0.0114804	1.4482	46.6177	33.3658	33.8976	30.0985	21.0111	21.827	30.7679	25.569	0.615318	0.13281	0.155626	-0.0158672	-0.534409	-0.479448	0.0158677	-0.251163	11.2012	30.3943
Prnp	0.14283	0.0101262	1.44799	153.719	125.049	152.273	104.392	82.0334	109.305	76.4694	101.373	0.525111	0.227309	0.511477	-0.0331726	-0.380904	0.0331726	-0.482233	-0.0755091	41.5633	113.077
Plek	0.0639354	0.00235438	1.44741	54.1187	72.2724	74.7129	72.7187	41.2412	44.8593	53.5721	48.8509	0.00732183	0.42464	0.472552	0.433521	-0.384719	-0.263398	-0.00732231	-0.140421	21.3248	57.7933
Wdr36	0.177526	0.0154474	1.44434	115.626	134.435	86.0535	91.9067	75.0433	75.1331	57.2053	87.5848	0.413441	0.630884	-0.0127234	0.0822129	-0.210234	-0.208508	-0.601808	0.0127234	33.2638	90.3735
Xdh	0.610279	0.247409	1.44171	1067.73	965.626	1114.15	443.526	431.103	343.186	1057.56	753.715	0.323729	0.178722	0.385129	-0.943726	-0.98471	-1.31375	0.309921	-0.178723	251.367	772.074
Ppp1r18	0.0220387	0.000310646	1.44133	212.959	163.352	192.967	175.091	119.902	123.687	133.947	137.1	0.508972	0.12638	0.366745	0.226497	-0.319756	-0.27491	-0.159944	-0.126381	57.4334	157.376
Gm25427	0.757805	0.439448	1.4405	55.3258	264.202	67.8755	119.017	44.6157	54.5913	223.633	50.349	-0.147469	2.10815	0.147469	0.957679	-0.457869	-0.166752	1.86764	-0.283459	33.3079	109.951
Gm11084	0.431067	0.10498	1.44046	187.925	180.653	96.4523	203.052	86.7576	86.3528	157.122	131.198	0.388338	0.331406	-0.57393	0.500029	-0.726754	-0.733501	0.130072	-0.130072	51.6627	141.189
Nars2	0.140217	0.0098058	1.44029	109.568	83.9493	70.6924	96.7234	59.4096	51.7557	62.9851	75.4652	0.585067	0.200835	-0.0471292	0.405182	-0.297987	-0.496965	-0.213672	0.0471292	27.8293	76.3185
Ripk2	0.172479	0.0143498	1.43999	170.813	143.76	173.133	120.571	112.972	130.079	80.3441	100.974	0.447779	0.199028	0.467242	-0.0547552	-0.148678	0.0547552	-0.640373	-0.310648	45.9769	129.081
Slc41a2	0.118175	0.00694706	1.43986	49.0207	66.8127	49.8507	40.1642	37.0069	36.0161	30.7555	37.2193	0.34241	0.789141	0.366632	0.0549293	-0.0631871	-0.102338	-0.330134	-0.0549297	16.2126	43.3558
Apbb2	0.0725502	0.00292334	1.43955	829.913	753.363	761.189	851.742	668.474	533.06	437.14	605.965	0.225851	0.086237	0.101146	0.263308	-0.086237	-0.412811	-0.699012	-0.227875	237.892	680.106
Lpl	0.480414	0.135579	1.43867	76.1142	113.728	113.653	51.0906	49.8211	40.1234	74.3496	78.9441	0.0169206	0.596276	0.59532	-0.558189	-0.59449	-0.906802	-0.0169206	0.0695858	27.8371	74.7281
Gm20114	0.291335	0.0432786	1.4384	106.42	109.31	76.0877	94.8018	75.9023	42.2369	79.3452	77.0592	0.444639	0.483304	-0.0393906	0.27786	-0.0429106	-0.88855	0.0210881	-0.0210881	28.019	82.6454
Tbc1d23	0.0214253	0.000290244	1.43831	171.177	137.313	130.538	153.524	98.5019	109.022	103.497	99.0323	0.520942	0.20293	0.129924	0.363922	-0.276319	-0.129924	-0.204953	-0.268571	45.6246	125.326
Tgfb1	0.0309698	0.000616202	1.43823	401.501	320.872	310.766	357.547	266.53	214.033	239.949	244.415	0.48034	0.156938	0.110767	0.31307	-0.110766	-0.427229	-0.262335	-0.235728	106.44	294.452
Snord95|Gnb2l1	0.150689	0.0111346	1.43756	161.117	124.655	103.335	119.799	89.605	103.409	90.8582	69.1507	0.640265	0.270102	-0.000518322	0.212773	-0.206194	0.000518799	-0.186157	-0.580029	38.9709	107.741
4931406H21Rik	0.0698718	0.00275326	1.4364	116.988	131.541	104.208	118.928	81.9422	64.8089	91.3389	92.3619	0.253948	0.423098	0.0870481	0.277667	-0.25974	-0.598155	-0.103117	-0.0870485	35.3034	100.265
Uchl4	0.500287	0.149624	1.43638	102.044	33.7598	38.5851	38.5192	37.5994	30.6041	31.9181	32.7499	1.51812	-0.077702	0.115036	0.112572	0.077702	-0.219281	-0.158632	-0.121517	20.0092	43.2225
Phyhd1|Lrrc8a	0.0123568	9.93909e-05	1.43597	85.0115	76.3504	83.4147	70.9035	52.3215	52.684	60.5836	54.0629	0.375265	0.220243	0.347909	0.113464	-0.324988	-0.315029	-0.113464	-0.277753	24.007	66.9165
Cdc37l1	0.0259545	0.000432508	1.43513	254.371	247.055	263.579	249.403	198.815	149.063	168.755	194.731	0.198808	0.156703	0.250108	0.17035	-0.156703	-0.572201	-0.393194	-0.186642	75.7607	215.722
Lphn3	0.0782144	0.0033663	1.43497	261.99	232.077	171.855	234.782	163.678	139.68	165.232	153.161	0.636666	0.46176	0.0283494	0.478477	-0.041985	-0.270717	-0.0283494	-0.137796	69.7383	190.307
Tacc1	0.0403909	0.000983969	1.43477	571.204	735.611	625.832	567.585	383.689	415.075	481.364	459.429	0.128024	0.49296	0.259794	0.118855	-0.446046	-0.332612	-0.118854	-0.18614	190.169	529.974
Wbp1l	0.171913	0.0141542	1.43452	279.046	166.375	238.947	183.327	128.281	149.826	149.277	167.385	0.741702	-0.00436735	0.517886	0.135613	-0.379492	-0.155518	-0.160806	0.00436783	68.2312	182.808
Plekhg1	0.0902245	0.00447801	1.43307	326.984	247.939	311.123	282.42	227.807	201.398	160.463	229.419	0.455234	0.0559998	0.383495	0.243854	-0.0661755	-0.243936	-0.571751	-0.0560002	87.3447	248.444
mt-Tg	0.464957	0.125079	1.4323	424.51	210.021	394.224	239.646	136.667	200.604	256.213	284.918	0.776671	-0.238595	0.669889	-0.0482182	-0.858463	-0.304779	0.0482187	0.201422	97.4997	268.35
Gm25153	0.0950947	0.00483955	1.43133	59.3607	61.7741	47.6872	60.826	42.8377	30.9506	44.556	42.8974	0.364897	0.422392	0.0489917	0.400077	-0.10573	-0.574641	-0.0489922	-0.103721	17.1016	48.8612
Gm22574	0.552701	0.191385	1.43125	106.375	59.6701	114.69	59.7538	49.3369	35.1299	57.6649	103.721	0.833066	-0.00101185	0.941653	0.00101137	-0.275352	-0.765321	-0.0503244	0.796623	23.659	73.2928
Mir3109	0.0541175	0.00167914	1.43046	47.2297	58.7945	54.4626	57.2146	35.2068	46.5467	33.959	37.1352	0.0105081	0.326493	0.216078	0.287195	-0.413332	-0.0105081	-0.465394	-0.3364	16.2134	46.3186
Gm20235	0.386892	0.0820716	1.43013	51.6645	115.914	75.0679	60.0027	39.4421	45.1072	60.5844	59.8244	-0.213706	0.952097	0.325315	0.00214767	-0.603145	-0.409523	0.0160661	-0.00214767	24.4227	63.4509
Grrp1	0.122574	0.00748744	1.42886	344.89	320.975	313.798	242.588	183.584	238.854	250.687	183.915	0.48394	0.380264	0.347637	-0.0236888	-0.425756	-0.0460672	0.0236883	-0.423158	91.3028	259.912
Morf4l2	0.020455	0.000263717	1.42876	259.593	302.782	268.919	312.792	201.402	221.025	178.864	199.267	0.116019	0.338047	0.166939	0.384971	-0.250153	-0.116019	-0.421364	-0.265532	85.8815	243.08
Gm24143	0.174105	0.014672	1.42855	100.078	99.0248	116.724	68.5353	66.0836	70.7754	73.9157	55.0635	0.468484	0.453226	0.69047	-0.0777168	-0.13027	-0.0313158	0.0313163	-0.393468	29.631	81.275
Gm8399|Gm25241|Actg1|Gm12715|Gm23375|Gm23419|Gm26217	0.0573835	0.00185286	1.42855	412.88	301.577	349.62	370.199	218.485	234.853	273.259	275.982	0.517173	0.0639772	0.277235	0.359749	-0.401014	-0.296791	-0.0782833	-0.0639782	107.924	304.607
Il13ra1	0.255728	0.0325333	1.42803	207.721	226.621	216.654	133.874	135.968	109.913	125.043	175.692	0.426489	0.552124	0.487233	-0.207286	-0.184887	-0.491791	-0.305738	0.184887	59.5634	166.436
Zbp1	0.526471	0.168358	1.42699	38.8081	134.291	51.5909	63.8329	40.011	46.502	48.928	45.4664	-0.29762	1.49331	0.11314	0.420324	-0.253579	-0.036685	0.036685	-0.0691762	26.9038	58.6788
Tbc1d8	0.0526763	0.00160153	1.42663	93.5518	105.67	91.1164	97.6948	79.1693	59.1498	59.5327	76.2019	0.139439	0.315167	0.101384	0.201956	-0.101385	-0.521953	-0.512644	-0.156499	28.4948	82.7608
Ctsb	0.0167705	0.000175553	1.42631	436.137	385.358	422.687	411.438	332.675	295.09	262.583	273.973	0.284623	0.106044	0.239431	0.200517	-0.106044	-0.279001	-0.447383	-0.386126	122.825	352.493
Gcnt2	0.117554	0.00684498	1.42531	376.891	300.287	370.984	317.503	250.515	182.872	245.657	287.017	0.360409	0.0326023	0.337619	0.113029	-0.228842	-0.682905	-0.257093	-0.0326014	99.9009	291.466
Ube2f	0.063882	0.00233804	1.42423	73.0502	62.4913	78.7013	75.6588	63.1864	48.1601	45.4563	47.7594	0.217253	-0.00797987	0.324753	0.267873	0.00798035	-0.383795	-0.467153	-0.395848	21.3348	61.808
Cflar	0.0283806	0.00050898	1.4234	321.872	270.621	245.563	275.295	198.229	174.45	211.745	195.904	0.497277	0.247067	0.106883	0.27177	-0.202043	-0.386398	-0.106883	-0.219059	83.2559	236.71
Tfpi2	0.299484	0.0459991	1.42321	75.1131	40.872	58.7919	35.9877	37.983	34.4287	33.7041	35.9202	1.02264	0.144683	0.669188	-0.0389261	0.0389261	-0.10282	-0.133505	-0.0416346	17.1822	44.1001
Tiparp	0.0890149	0.00437127	1.42286	179.655	188.649	140.773	136.884	96.7118	112.787	113.738	128.434	0.438236	0.508714	0.0863738	0.0459657	-0.455228	-0.233398	-0.221282	-0.0459661	48.5728	137.204
Bccip	0.190011	0.0179312	1.42182	231.54	230.612	245.15	304.704	173.189	218.327	128.213	201.314	0.0452828	0.0394874	0.127687	0.44143	-0.373634	-0.0394874	-0.807436	-0.15653	72.7407	216.631
Ybx3	0.0305447	0.000594557	1.42115	655.035	730.495	647.557	765.477	529.922	515.525	414.072	514.034	0.161179	0.31848	0.144613	0.385965	-0.144613	-0.184352	-0.500514	-0.188529	206.253	596.515
Npl	0.0816402	0.00360805	1.42078	56.6386	41.5506	59.5213	59.8674	34.5675	36.0917	41.4865	39.761	0.44803	0.00111341	0.51965	0.528015	-0.264339	-0.202088	-0.00111341	-0.0624013	16.4178	46.1856
Gm14232|LOC102632315	0.181096	0.0160857	1.42036	98.1939	74.3394	93.0385	99.7674	61.56	67.1338	48.4513	83.1414	0.320786	-0.0807199	0.24298	0.343721	-0.352853	-0.227808	-0.69831	0.0807199	26.2631	78.2032
Cd200	0.539207	0.178758	1.42031	482.953	822.835	787.022	355.689	290.496	315.527	642.798	463.977	0.0289154	0.797636	0.733436	-0.412351	-0.704449	-0.585202	0.441398	-0.0289154	183.925	520.162
Bcl2a1d|Bcl2a1a|Bcl2a1b	0.0180599	0.000202951	1.41918	83.8665	78.745	81.3754	85.285	65.8958	50.17	58.7959	58.1275	0.219407	0.128501	0.175904	0.243604	-0.128501	-0.521863	-0.292974	-0.309467	24.0707	70.2826
Cdc42ep4	0.345796	0.0628539	1.41841	212.88	162.592	151.346	99.0828	122.162	83.6847	125.625	99.8471	0.781081	0.392296	0.288892	-0.322255	-0.0201635	-0.565926	0.0201635	-0.311169	48.6456	132.153
Tmem43	0.0754669	0.00311348	1.4176	82.7274	102.928	80.5623	111.002	67.0626	74.9278	63.0449	59.5194	0.0905623	0.405755	0.0523019	0.514712	-0.212294	-0.0523019	-0.301424	-0.384442	28.1662	80.2218
Vwf	0.216903	0.0234566	1.4168	531.615	771.659	604.623	604.591	388	358.941	435.546	613.545	-0.0927877	0.444793	0.0928669	0.0927887	-0.547114	-0.659423	-0.380346	0.114	179.114	538.565
P4ha1	0.264591	0.035139	1.41646	257.557	199.486	232.68	232.644	148.966	111.02	211.648	197.387	0.32591	-0.0426893	0.179369	0.179142	-0.464001	-0.888159	0.0426898	-0.0579534	63.3365	198.923
1700064E03Rik	0.122749	0.00752538	1.41626	149.84	155.703	173.844	121.833	102.399	93.8581	95.6091	133.662	0.231679	0.287047	0.446048	-0.0668383	-0.317542	-0.443194	-0.416528	0.0668378	43.9232	128.344
Sox7	0.175307	0.0149575	1.41625	193.616	154.188	157.318	129.324	88.9158	140.714	116.961	103.164	0.52132	0.19281	0.221805	-0.060885	-0.601366	0.060885	-0.205848	-0.386935	46.1728	135.525
Lrrc59	0.0213117	0.000286245	1.41484	228.498	207.038	214.731	192.638	150.796	170.337	137.656	138.118	0.33504	0.192755	0.245389	0.0887508	-0.264542	-0.0887504	-0.396077	-0.391244	61.4997	179.977
Cdr1	0.208735	0.0215562	1.41468	75.4171	48.4448	48.647	64.4071	40.3794	38.4221	35.2572	52.2504	0.635546	-0.00300407	0.0030036	0.407874	-0.265728	-0.33741	-0.461427	0.106096	17.6517	50.4031
Rabgef1	0.0135116	0.000112327	1.41463	160.721	150.035	178.972	172.211	104.997	120.716	121.477	120.533	0.251569	0.152304	0.406744	0.351187	-0.362648	-0.161371	-0.152304	-0.163564	48.554	141.208
Fyn	0.0857197	0.00397193	1.41423	140.487	115.74	135.239	179.182	93.1222	100.843	95.8038	109.485	0.319619	0.0400786	0.264693	0.670614	-0.273615	-0.158705	-0.232658	-0.0400786	42.8484	121.238
Snord65	0.513788	0.159155	1.41399	74.1983	168.83	127.588	136.994	59.8795	88.4563	72.5973	142.442	-0.517805	0.668308	0.264227	0.366847	-0.82713	-0.264226	-0.549276	0.423115	36.0586	108.873
Nab2	0.0151158	0.000153064	1.41386	174.909	148.299	149.343	135.759	110.138	102.761	109.842	105.864	0.516422	0.278327	0.288442	0.150867	-0.150867	-0.250897	-0.154749	-0.207978	44.9264	129.614
C230037L18Rik	0.0687655	0.00265969	1.41357	86.0176	72.3187	93.0496	64.5164	57.321	49.7509	57.055	57.4833	0.498228	0.247963	0.611596	0.083262	-0.0873399	-0.29168	-0.0940509	-0.0832624	23.573	67.1891
Inpp5d	0.199295	0.0194356	1.41353	119.759	101.868	115.151	151.794	115.001	85.277	76.5285	71.1693	0.145957	-0.0874763	0.0893555	0.487941	0.0874763	-0.343944	-0.500103	-0.604846	35.1488	104.568
Abcc9	0.159916	0.0124442	1.41228	376.278	302.998	262.516	380.284	239.923	188.854	224.84	280.837	0.47073	0.158242	-0.0486631	0.486011	-0.178496	-0.523794	-0.272168	0.0486631	96.9055	282.066
Fbxl5	0.0043611	1.51054e-05	1.41123	102.603	103.688	91.0448	100.447	72.2669	72.7786	66.1315	70.5248	0.333954	0.349125	0.161531	0.303324	-0.17171	-0.161531	-0.299708	-0.206915	29.0202	84.9355
Mak16	0.113887	0.00652327	1.41106	94.0031	110.611	93.7132	86.1362	72.1581	85.5706	56.9778	60.1761	0.130842	0.365555	0.126385	0.00475216	-0.250706	-0.00475216	-0.591465	-0.512675	27.3952	82.4182
Vasp	0.228896	0.0259076	1.41095	169.554	107.44	118.671	120.737	94.3897	68.7174	89.6882	113.208	0.620492	-0.0377264	0.105709	0.130617	-0.224552	-0.682506	-0.298263	0.0377259	37.5995	110.301
Ptges3|Gm9769|Gm11893	0.0321914	0.000651499	1.41077	646.617	676.204	770.153	634.381	420.294	482.689	484.054	549.183	0.131595	0.196142	0.383827	0.104032	-0.489918	-0.290224	-0.286148	-0.104032	197.784	582.947
Mnda|Ifi204	0.0378395	0.000863563	1.40972	72.72	96.9577	97.1489	95.9631	64.8228	60.8375	64.2821	65.6532	0.0737429	0.488747	0.491589	0.473871	-0.0921063	-0.183648	-0.104191	-0.0737424	26.7985	77.2982
Set|Gm6579|Gm9531	0.082396	0.00370153	1.40968	337.126	267.637	333.228	285.003	196.986	190.523	216.814	266.675	0.335608	0.00259495	0.31883	0.0932989	-0.439586	-0.487717	-0.301225	-0.0025959	87.9991	261.749
Tbc1d15	0.206248	0.0210139	1.40889	246.704	282.911	322.6	213.692	152.44	162.483	209.901	234.88	0.139054	0.33662	0.526016	-0.0681977	-0.555487	-0.463438	-0.0940228	0.0681977	76.5507	228.201
Gm24888	0.248553	0.0305526	1.40863	154.305	123.705	121.943	79.7788	74.5558	80.0045	96.7587	81.7222	0.795151	0.476273	0.455574	-0.156555	-0.254239	-0.152478	0.121832	-0.121832	36.6726	101.597
Tpm3-rs7	0.0434687	0.00111583	1.40854	217.835	202.707	266.053	211.581	167.205	137.798	166.867	164.246	0.242727	0.138891	0.531206	0.200706	-0.138891	-0.41795	-0.141806	-0.164645	65.5149	191.787
Il1b	0.404538	0.0900495	1.40827	60.6465	61.6476	119.756	73.1396	74.1525	56.8764	41.1303	47.9969	-0.0118103	0.0118108	0.969786	0.258418	0.27826	-0.104404	-0.572035	-0.349293	23.7583	66.9182
Gm3200	0.0045994	1.71698e-05	1.40792	730.202	650.834	728.888	738.226	521.743	503.124	474.259	522.769	0.324063	0.158058	0.321466	0.339832	-0.160891	-0.213318	-0.298556	-0.158058	206.564	608.756
Rarres2	0.0877695	0.00428309	1.40772	285.913	213.255	241.763	295.414	192.888	200.001	152.761	188.165	0.46928	0.0462875	0.227296	0.516441	-0.0985293	-0.046288	-0.43502	-0.134296	75.6323	221.27
Hdac9	0.188296	0.0175223	1.40762	90.1226	84.9112	73.8935	91.6562	58.6772	55.9866	47.6783	84.2851	0.191527	0.105591	-0.0949149	0.21587	-0.427564	-0.495282	-0.727029	0.0949154	23.4891	73.4013
1700084E18Rik	0.247196	0.0302702	1.40741	108.715	114.979	145.109	155.213	78.8932	81.2889	131.332	85.1927	-0.0404115	0.040412	0.376176	0.473286	-0.502988	-0.459831	0.232261	-0.392159	36.8272	112.59
Gm22073	0.602141	0.240351	1.40703	35.7807	81.2255	34.2563	111.973	49.0891	32.6073	41.6437	42.6712	-0.236499	0.946252	-0.29931	1.4094	0.219723	-0.370486	-0.0175824	0.0175824	24.306	53.6558
Hmgn5	0.0478071	0.00135763	1.40693	121.196	132.475	153.579	136.866	107.559	95.6282	81.2757	103.032	0.0861049	0.214486	0.427746	0.261533	-0.0861053	-0.255728	-0.49034	-0.14815	39.1555	116.451
Plac9b|Plac9a|Gm9780	0.0869276	0.00416866	1.40653	170.934	120.906	113.272	143.203	102.83	89.7488	97.3893	95.3014	0.663412	0.16386	0.0697699	0.408037	-0.0697699	-0.26606	-0.14819	-0.179455	40.7614	116.698
Plac9b|Plac9a|Gm9780	0.0869276	0.00416866	1.40653	170.934	120.906	113.272	143.203	102.83	89.7488	97.3893	95.3014	0.663412	0.16386	0.0697699	0.408037	-0.0697699	-0.26606	-0.14819	-0.179455	40.7614	116.698
Magt1	0.0410362	0.00100601	1.40581	202.172	217.69	183.293	215.176	145.57	166.056	122.493	150.092	0.212671	0.319361	0.0712376	0.302605	-0.261198	-0.071238	-0.510216	-0.217069	58.5298	175.318
Hrct1	0.0417204	0.00103575	1.40491	360.716	381.118	395.968	294.291	274.222	253.509	255.762	231.281	0.344569	0.423943	0.479091	0.05095	-0.0509491	-0.164256	-0.151491	-0.296648	104.33	305.858
Fkbp2	0.111999	0.00633893	1.40483	507.939	492.392	390.493	576.134	327.722	401.125	297.86	368.946	0.35998	0.315132	-0.0193768	0.541728	-0.272202	0.0193768	-0.410039	-0.101266	142.826	420.326
Zfand2a	0.0970485	0.00498685	1.40387	354.623	232.202	246.304	269.383	203.358	177.687	190.692	204.134	0.703838	0.0929346	0.17799	0.307211	-0.0984235	-0.293108	-0.191206	-0.0929346	81.6603	234.798
Zbtb16	0.661888	0.304607	1.4037	375.62	325.873	322.204	305.27	130.99	125.675	433.547	434.501	0.213134	0.00816822	-0.00816822	-0.0860539	-1.30669	-1.36644	0.420047	0.423219	51.0636	306.71
Rai14	0.0197728	0.000247312	1.40318	563.001	465.781	515.853	544.542	389.361	330.251	396.336	372.853	0.389948	0.116464	0.26377	0.341854	-0.142079	-0.379626	-0.116464	-0.204582	150.094	447.247
1810062O18Rik	0.276535	0.038728	1.40276	388.13	363.532	377.027	363.377	278.34	171.49	294.522	355.131	0.111631	0.0171747	0.0697575	0.0165577	-0.368062	-1.06678	-0.286533	-0.0165577	98.1458	323.943
Cyp1b1	0.329922	0.0562508	1.4026	40.9179	74.4057	48.0582	41.8344	33.2068	28.6879	35.4086	46.8873	-0.0159783	0.846703	0.216072	0.0159788	-0.317233	-0.528267	-0.224612	0.180486	15.2564	43.6759
Cycs	0.25945	0.0336494	1.40247	118.264	84.9599	144.98	146.07	67.9551	94.115	89.7888	95.7761	0.316895	-0.160263	0.610741	0.621545	-0.482464	-0.01262	-0.0805092	0.01262	36.6599	105.239
C1qa	0.125865	0.00790487	1.40235	72.156	58.5161	91.7445	77.6813	62.1833	48.9582	50.037	51.0771	0.258439	-0.0438461	0.604941	0.364886	0.0438461	-0.301131	-0.269686	-0.240003	21.9606	64.0442
5430416N02Rik	0.0348479	0.000760421	1.40225	139.259	128.763	159.547	142.709	103.114	108.011	86.4281	109.701	0.228623	0.11557	0.424832	0.263928	-0.204906	-0.13797	-0.459578	-0.11557	40.756	122.192
Dnajc21	0.0293062	0.000543627	1.40202	258.712	246.582	212.864	262.163	154.099	187.141	170.726	187.138	0.374318	0.305041	0.0929027	0.393435	-0.373165	-0.0929031	-0.225347	-0.0929217	70.3039	209.928
Arpc1b|Gm5637	0.0291333	0.000538628	1.40159	454.5	358.16	392.449	448.33	302.154	271.723	284.558	317.677	0.4302	0.0865221	0.218423	0.410479	-0.158795	-0.311947	-0.245361	-0.0865231	119.332	353.694
2210408F21Rik	0.106942	0.0057919	1.40095	68.0801	56.4897	81.2311	64.4172	56.8328	40.7787	48.0673	46.8963	0.264878	-0.00436783	0.519677	0.185091	0.00436783	-0.47454	-0.237301	-0.272883	19.4108	57.8491
Setd8	0.0862602	0.00405412	1.4001	171.694	168.213	180.906	205.309	135.488	132.262	102.429	152.083	0.102266	0.0727143	0.177663	0.360217	-0.239408	-0.274184	-0.642956	-0.0727143	50.965	156.048
Adora2a	0.0621286	0.00221888	1.39975	109.601	80.8778	115.275	91.0422	71.8526	71.8421	70.9109	66.204	0.523795	0.0853519	0.596617	0.256143	-0.0853519	-0.0855637	-0.104385	-0.203475	28.9966	84.7007
Gm25290	0.510493	0.156631	1.39967	144.386	47.5936	93.3717	66.3252	56.1037	63.3257	48.5869	64.2355	1.17878	-0.422315	0.549903	0.0564766	-0.184985	-0.0102897	-0.392515	0.0102892	29.8562	72.9911
Gm25998	0.278116	0.0392446	1.39821	32.9718	52.4715	57.2427	44.3626	42.5957	32.9706	27.1985	30.0932	-0.184738	0.485563	0.611121	0.243373	0.184738	-0.184788	-0.46244	-0.316534	13.5476	39.9883
Rassf4	0.0216177	0.000301535	1.39781	66.5541	56.5455	65.3697	52.863	45.5007	42.8402	41.453	42.1579	0.440455	0.205338	0.414549	0.108186	-0.108186	-0.195109	-0.242596	-0.218268	17.3451	51.6605
Ada	0.1199	0.00717536	1.39765	90.9006	75.6338	76.915	113.975	61.5558	71.6914	58.4985	61.1834	0.303874	0.0386152	0.062849	0.630236	-0.258522	-0.0386152	-0.332016	-0.267276	26.1239	76.2943
Ankrd37	0.331542	0.0568818	1.39692	234.34	219.718	203.697	143.228	154.702	97.0518	179.395	146.465	0.492291	0.399344	0.290114	-0.217997	-0.106824	-0.779485	0.106824	-0.185755	55.8426	172.325
Rrp15	0.0712967	0.00282344	1.3969	58.8421	65.1741	66.2397	55.1583	47.3621	47.6609	34.8464	46.7816	0.198656	0.346107	0.369505	0.105386	-0.114457	-0.105386	-0.557183	-0.13225	17.1908	52.7581
Abca1	0.123102	0.00760858	1.39648	154.211	170.244	157.326	116.043	111.398	110.747	87.4462	116.818	0.405439	0.548135	0.434289	-0.00480175	-0.0637402	-0.0721917	-0.412997	0.00480223	42.8533	128.029
Ephx3	0.340203	0.0608647	1.3964	65.4586	58.012	83.5799	39.1724	47.6172	46.4739	34.3831	42.9748	0.476631	0.302399	0.829205	-0.264116	0.01753	-0.0175304	-0.452252	-0.130461	18.6935	52.209
Cd3eap	0.0829119	0.00374659	1.39639	137.972	96.9616	110.833	124.102	73.3656	95.1014	83.3786	83.1917	0.522862	0.0139737	0.206875	0.370013	-0.388337	-0.0139742	-0.203763	-0.207	33.7078	100.613
Gm7251	0.0654039	0.00246171	1.39627	151.783	147.874	169.562	196.081	130.741	102.83	128.544	113.609	0.126472	0.0888252	0.286271	0.495909	-0.0888257	-0.435282	-0.113277	-0.291468	47.394	142.628
LOC102640313|Gm11713	0.38506	0.0813422	1.39534	137.391	171.326	124.221	190.704	133.762	71.0848	148.214	104.38	0.0193105	0.337766	-0.126063	0.49236	-0.01931	-0.931365	0.128705	-0.377139	41.5506	135.135
Cars	0.104065	0.00553485	1.39532	121.69	113.429	134.527	167.483	98.0316	92.7019	107.475	84.0061	0.140318	0.038898	0.284999	0.601116	-0.171578	-0.252227	-0.0388975	-0.394332	38.7288	114.918
Jade2	0.149457	0.0109646	1.39519	111.227	95.305	104.328	90.0247	63.815	56.6855	83.2189	87.2851	0.327406	0.104524	0.235031	0.0222931	-0.474133	-0.645049	-0.0911164	-0.0222931	27.4701	86.4862
Mfsd7b	0.125262	0.00784084	1.3949	89.6296	58.6006	57.4761	66.4627	45.2916	49.0401	46.4396	51.3795	0.721897	0.108837	0.0808849	0.290467	-0.262833	-0.148115	-0.226723	-0.0808849	20.0045	58.04
Cyb561	0.0344297	0.000745995	1.39477	152.008	185.019	139.672	148.276	104.644	108.68	121.875	111.038	0.220425	0.50395	0.0983205	0.184566	-0.318233	-0.263641	-0.0983205	-0.232667	44.6846	133.901
Jak3|Insl3	0.0380866	0.000875065	1.39395	165.1	179.98	204.566	162.444	138.148	111.84	125.77	134.587	0.140262	0.264758	0.449486	0.116864	-0.116863	-0.421641	-0.252289	-0.154534	50.436	152.804
Ero1l	0.0209908	0.000276711	1.39389	333.779	316.852	270.083	291.327	197.711	215.938	233.7	220.935	0.409864	0.334779	0.104373	0.21361	-0.345637	-0.218411	-0.104373	-0.185406	85.9392	260.041
Tmbim1	0.169401	0.0136974	1.3937	244.862	202.697	225.153	259.365	193.692	206.088	135.416	142.117	0.260681	-0.0119686	0.139617	0.343697	-0.077527	0.0119681	-0.593894	-0.524208	63.6913	201.174
Lrrc8a	0.0863553	0.00407217	1.39359	412.755	387.598	410.818	361.835	246.995	237.692	320.068	335.541	0.244374	0.15365	0.237589	0.0544205	-0.496429	-0.551816	-0.122534	-0.0544214	108.177	339.163
Mmp3	0.284054	0.0411507	1.39332	28.6362	29.3037	30.4491	54.0014	26.5863	22.8872	24.8744	24.1887	0.0535765	0.0868211	0.142137	0.968736	-0.0535769	-0.269721	-0.1496	-0.18993	10.9634	30.1159
LOC102642071|Sec61g|LOC102637269|Gm4184|Gm10177|Gm11575	0.0528786	0.00161176	1.39212	771.427	744.309	703.483	781.283	434.991	616.811	553.189	566.108	0.227857	0.176229	0.0948429	0.246174	-0.598685	-0.0948429	-0.251899	-0.218594	207.35	646.45
Cd93	0.18408	0.01679	1.39175	670.384	493.848	551.958	667.166	518.578	478.46	334.605	391.403	0.405672	-0.0352469	0.125244	0.39873	0.0352459	-0.0809183	-0.596856	-0.37066	165.078	513.3
Slc46a3	0.04978	0.00144451	1.39161	340.634	349.016	334.487	268.075	219.64	211.382	261.736	233.916	0.362846	0.397921	0.336575	0.0172625	-0.270231	-0.32552	-0.0172634	-0.179385	91.3844	277.361
Fam102b	0.0135343	0.000126379	1.39041	64.6995	65.6656	73.4971	59.1413	44.4082	47.7125	46.8368	49.7908	0.253732	0.275116	0.437665	0.124145	-0.289195	-0.185655	-0.212378	-0.124145	18.5638	56.469
D830031N03Rik	0.334485	0.0583135	1.38995	197.187	232.355	200.398	171.961	149.041	90.977	186.462	167.311	0.139081	0.375849	0.162387	-0.0584021	-0.264771	-0.976908	0.0584021	-0.0979457	52.0272	174.462
Ccl19|Gm2023|Gm21104|LOC100861618|LOC100043921|LOC100043918|Gm2564|Gm13309|Gm2457|Gm12407|Ccl19-ps1|Ccl19-ps3	0.466151	0.126118	1.3892	147.81	351.409	136.445	203.467	143.996	123.337	139.643	156.117	0.018857	1.26827	-0.0965653	0.479911	-0.018857	-0.242285	-0.0631447	0.0977449	69.0097	175.278
Tatdn1	0.237547	0.0280753	1.38906	124.238	158.056	154.407	154.018	132.397	81.85	88.2925	131.097	-0.0846515	0.262676	0.228986	0.225341	0.00711632	-0.686702	-0.577394	-0.00711632	39.2704	128.044
Casp8	0.0276216	0.00048155	1.389	281.204	310.353	252.068	274.104	208.749	223.969	190.114	182.252	0.243063	0.385354	0.0852575	0.206165	-0.186785	-0.0852571	-0.321692	-0.382623	78.1613	240.352
E030011O05Rik|Zbtb38	0.178025	0.0155114	1.38886	93.1708	69.1834	61.4089	70.2916	47.1227	44.0438	62.9019	57.2804	0.584102	0.154651	-0.0173287	0.177577	-0.399354	-0.496837	0.0173287	-0.117733	20.6765	63.1754
Gm5507	0.145797	0.0104982	1.3885	218.383	216.277	192.46	288.014	159.574	138.085	163.505	195.506	0.170975	0.156994	-0.0113277	0.570249	-0.281662	-0.490335	-0.246552	0.0113277	64.6161	196.476
Gm17364	0.436277	0.107561	1.38829	142.417	143.59	63.1084	108.47	63.4514	78.64	89.4269	84.4511	0.712634	0.724472	-0.46158	0.319815	-0.453761	-0.144148	0.041296	-0.0412955	35.404	96.6943
Patl1	0.0307638	0.000607368	1.38765	321.247	258.762	270.729	248.99	187.684	215.038	186.27	201.025	0.473344	0.161287	0.226508	0.105751	-0.302036	-0.105751	-0.312945	-0.202967	77.4281	236.218
Mapk11	0.0506844	0.00150001	1.38723	114.572	94.9449	90.2126	102.847	66.3896	76.5642	65.2039	82.2262	0.411716	0.140628	0.0668654	0.255966	-0.375505	-0.169793	-0.401504	-0.0668654	28.0481	86.62
Tma16	0.255221	0.032325	1.38675	66.7912	99.3059	75.691	50.9866	47.2759	52.3807	49.5235	56.4391	0.296793	0.869014	0.477256	-0.0927482	-0.201761	-0.0538292	-0.134751	0.0538292	21.7889	62.2992
Ilf2	0.318792	0.0521423	1.38672	217.252	158.835	124.408	168.858	114.751	148.404	86.6248	132.885	0.629515	0.177671	-0.17478	0.265954	-0.291352	0.0796747	-0.697005	-0.0796742	46.672	144.002
Erdr1|Dock9|Gm21887|Nmnat1|Rhox4b	0.547841	0.185966	1.3863	1765.39	2385.68	2159.67	1913.14	2022.65	1788.27	698.888	1863.76	-0.0970907	0.33732	0.193734	0.0188646	0.0991716	-0.0785131	-1.43394	-0.0188646	462.577	1824.68
9330136K24Rik	0.395425	0.0859514	1.38612	26.6307	49.8961	60.8478	41.8236	32.465	27.5301	27.6137	37.116	-0.382374	0.523464	0.809742	0.268853	-0.0965776	-0.334456	-0.330077	0.0965776	13.6183	37.9904
Gm2023|Ccl19|Gm21104|LOC100861618|LOC100043921|LOC100043918|Gm2564|Gm13309|Gm2457|Gm12407|Ccl19-ps1|Ccl19-ps3	0.531908	0.173135	1.38421	110.661	325.956	120.645	178.989	117.85	113.395	118.239	134.274	-0.110095	1.44844	0.0145273	0.583635	-0.0192876	-0.0748773	-0.0145278	0.168947	63.123	152.501
Pola2	0.02746	0.000475561	1.3841	114.962	91.5014	90.6025	106.798	76.6721	73.0642	69.6712	71.0599	0.463963	0.134667	0.120424	0.35768	-0.120424	-0.189962	-0.258564	-0.230091	28.3491	86.7914
Jak1	0.134888	0.00907419	1.38366	284.199	363.949	328.491	271.119	218.144	225.079	184.913	276.809	0.0529938	0.409831	0.261947	-0.0149822	-0.328625	-0.283477	-0.567062	0.0149832	85.7033	269.088
Tpm3	0.0818296	0.00363736	1.38323	77.3157	80.4904	89.6407	99.1146	50.7824	65.0876	68.9666	66.257	0.0824318	0.140486	0.295823	0.440768	-0.524001	-0.165947	-0.0824318	-0.140258	23.8669	74.7069
Gm22075	0.111029	0.00622148	1.38289	59.4529	53.0645	47.4807	38.7115	34.8456	35.5512	39.1657	32.6791	0.610571	0.446569	0.286163	-0.00841474	-0.160199	-0.131279	0.00841522	-0.25281	14.117	42.6189
Gm15283|Hif1a	0.318367	0.0519871	1.38265	77.2546	146.32	120.104	79.0741	67.853	73.927	72.6786	80.5739	-0.0167918	0.904644	0.619802	0.0167913	-0.204001	-0.0803113	-0.104883	0.0438995	31.9302	89.7232
Lpin1	0.460934	0.12267	1.38263	158.257	126.31	128.692	84.7904	60.5995	71.7637	122.673	111.88	0.433889	0.108588	0.13554	-0.466412	-0.951007	-0.707059	0.0664339	-0.0664339	32.7836	108.121
Socs5	0.0561602	0.00180039	1.38254	233.359	208.094	176.584	225.491	168.179	145.541	159.307	135.726	0.437377	0.272062	0.035182	0.387891	-0.0351815	-0.243749	-0.113366	-0.34448	58.694	181.535
Igfbp6	0.0272824	0.000470386	1.38251	47.8153	60.1946	59.2982	52.6011	36.9945	39.6181	39.2057	42.7669	0.0804887	0.412652	0.391005	0.218111	-0.289673	-0.190824	-0.20592	-0.0804892	15.331	47.3118
Ppp1cc|Gm5601	0.074114	0.00304029	1.38215	553.177	461.176	525.248	579.059	413.227	345.464	333.166	447.038	0.284884	0.022459	0.21014	0.350852	-0.135924	-0.394322	-0.446614	-0.022459	144.941	457.194
LOC102640379|Gm11716	0.297609	0.0453332	1.38063	98.8832	76.6272	48.5045	62.8372	49.5372	54.538	51.0404	46.0946	0.906275	0.538405	-0.121334	0.252167	-0.090939	0.047812	-0.0478125	-0.194854	21.4105	61.0078
Islr	0.175915	0.0150864	1.38014	93.5074	78.1941	69.8363	54.5287	49.3523	52.273	58.0232	51.2681	0.733257	0.475235	0.312153	-0.044807	-0.188705	-0.105757	0.044807	-0.133761	21.2874	63.3729
Slc7a11	0.284362	0.0412141	1.37976	40.7027	48.3541	32.7162	25.7639	25.9603	21.7609	29.1238	27.8218	0.515917	0.764431	0.200796	-0.143857	-0.132902	-0.387468	0.0329924	-0.0329924	10.7175	31.5255
Hyou1	0.1127	0.00639313	1.37972	153.936	152.381	136.14	142.351	117.754	115.455	79.8022	115.624	0.281894	0.267253	0.104657	0.169022	-0.104657	-0.133107	-0.665932	-0.130991	39.0433	126.68
Rph3al	0.0358735	0.000803509	1.37901	88.5362	79.1819	82.9599	79.9482	64.4717	49.8114	64.8366	61.7497	0.305278	0.14418	0.211424	0.158076	-0.152325	-0.524515	-0.144181	-0.214558	22.4392	71.437
Mlkl	0.10986	0.00609765	1.379	69.4815	77.7494	55.5609	78.578	58.0489	51.8402	44.7745	48.4043	0.290961	0.453163	-0.0315995	0.468457	0.0315995	-0.131598	-0.342991	-0.230534	19.5755	60.5547
Morf4l1	0.139395	0.00970462	1.37897	85.4292	131.115	104.36	92.2074	84.9873	66.0573	73.1422	72.5922	0.00374079	0.621778	0.292504	0.113894	-0.00374126	-0.367269	-0.220284	-0.231173	29.0831	88.7363
Gm5327	0.489961	0.142363	1.37883	106.818	43.3773	90.9256	100.197	50.558	50.4727	69.6018	65.7569	0.658955	-0.641193	0.426552	0.566628	-0.420195	-0.422632	0.0409918	-0.0409923	26.2321	72.2134
Nsmce1	0.00707634	3.51312e-05	1.37866	259.476	293.519	280.813	251.241	197.915	187.276	199.44	201.203	0.206738	0.384591	0.320747	0.160211	-0.183982	-0.263696	-0.172908	-0.160211	74.8039	233.86
Lif	0.334961	0.0584995	1.3786	80.4244	40.9163	41.7336	41.9983	34.5187	35.2531	36.9753	35.4881	1.04801	0.0730577	0.10159	0.110712	-0.17224	-0.14187	-0.0730577	-0.132284	15.7094	43.4135
Gm8420	0.214372	0.022853	1.37836	59.5778	43.8123	78.4542	71.1297	43.4678	45.5156	43.3991	46.9985	0.365286	-0.0781503	0.762363	0.620964	-0.08954	-0.0231266	-0.0918226	0.0231261	18.3983	54.0444
Ccl19|Gm2023|Ccl19-ps1|Gm21104|LOC100861618|LOC100043921|LOC100043918|Gm2564|Gm13309|Gm2457|Gm12407|Ccl19-ps3	0.483582	0.137459	1.37819	114.911	303.561	124.644	168.483	113.48	116.348	117.851	130.492	-0.0768814	1.32459	0.0404253	0.475211	-0.0949573	-0.0589452	-0.0404253	0.106568	58.3569	148.721
Dbi	0.014764	0.000147179	1.37818	127.989	120.549	122.528	115.167	79.6185	93.6144	83.9288	96.4738	0.280049	0.193649	0.217141	0.12776	-0.404793	-0.171168	-0.328732	-0.12776	33.1494	104.984
Ino80c	0.320772	0.0531078	1.37768	162.66	88.5241	104.494	107.644	90.4762	101.581	66.9834	73.0325	0.762736	-0.114979	0.124303	0.167149	-0.0835113	0.0835113	-0.517245	-0.392511	32.8123	99.4244
Ppm1j	0.189144	0.0177686	1.37755	75.1641	65.1096	73.0546	74.5832	61.1923	59.2438	36.9214	55.3221	0.251934	0.0447602	0.210865	0.240741	-0.0447598	-0.0914445	-0.773653	-0.190253	18.808	62.5739
Gm3219	0.188369	0.0175364	1.37741	63.356	59.3435	83.6912	68.0298	43.3736	55.8306	40.6634	60.3934	0.0817418	-0.012651	0.483335	0.184427	-0.464922	-0.100684	-0.55801	0.0126505	18.5399	59.3352
2410006H16Rik	0.0521045	0.00156455	1.37739	303.603	346.063	360.346	305.575	202.171	233.044	267.224	255.296	0.0920687	0.280916	0.339266	0.101411	-0.494539	-0.289515	-0.0920687	-0.157945	89.463	284.165
Sod3	0.172479	0.01432	1.37681	102.418	77.4757	75.917	79.8989	68.8042	50.9009	52.361	73.042	0.459825	0.057168	0.0278482	0.1016	-0.114079	-0.548883	-0.508082	-0.0278487	22.6504	72.6022
Qsox1	0.0456707	0.00122828	1.37588	197.905	222.583	179.397	192.843	132.892	129.846	148.685	165.748	0.198733	0.368273	0.0570827	0.161357	-0.37582	-0.409267	-0.213816	-0.0570822	53.8894	171.237
2700046A07Rik	0.16802	0.0135081	1.37568	103.444	100.869	125.276	82.5896	73.8899	78.327	60.301	86.3696	0.292532	0.256171	0.568796	-0.0322814	-0.192866	-0.108732	-0.48606	0.0322809	28.3228	88.8833
Gm23723	0.424341	0.101627	1.37542	44.9348	35.3546	32.6568	65.0574	25.5534	29.3924	28.2722	44.4139	0.403193	0.0572581	-0.0572586	0.937072	-0.411129	-0.209198	-0.265257	0.386369	12.593	38.2044
Klhl2	0.478917	0.134695	1.37481	625.633	571.247	460.05	384.495	290.419	248.254	573.56	427.931	0.495733	0.364531	0.0522079	-0.206618	-0.611446	-0.837769	0.37036	-0.052207	125.315	447.699
Ms4a6d	0.264813	0.0352316	1.37468	40.331	23.9386	43.5531	37.1004	22.2511	27.0859	26.146	27.7224	0.557592	-0.194962	0.668477	0.437136	-0.30042	-0.0167565	-0.067709	0.0167565	10.4294	31.0161
Ppa1	0.0471509	0.00131792	1.37455	86.2774	85.6521	78.5008	85.2001	70.6379	64.5813	51.021	59.4864	0.212407	0.201914	0.0761328	0.194281	-0.0761323	-0.205459	-0.545485	-0.324016	22.476	72.6696
2410088K16Rik	0.109619	0.00605807	1.37442	82.6323	59.945	83.7591	80.576	60.4811	47.9028	54.0991	59.7713	0.456644	-0.00642252	0.476184	0.420289	0.00642252	-0.329951	-0.154456	-0.0106091	21.1645	66.1458
Mxd1	0.339235	0.0604283	1.37434	236.607	144.36	135.956	117.824	97.158	116.474	103.059	131.505	0.926615	0.213793	0.127266	-0.0792384	-0.357472	-0.0958738	-0.272404	0.0792389	46.638	135.368
Eif1ad	0.0438526	0.00113749	1.3741	111.729	101.707	98.4184	87.8543	76.5754	80.2221	63.8634	70.2503	0.412372	0.276784	0.229372	0.065557	-0.132675	-0.0655565	-0.394568	-0.257051	27.1992	86.3274
Shc1	0.0190499	0.000222141	1.37358	140.788	127.069	115.962	121.738	96.6477	92.7978	95.0184	83.2528	0.411293	0.263389	0.131421	0.201554	-0.131421	-0.190066	-0.15595	-0.346657	34.4601	109.159
Ucp2	0.19973	0.0195602	1.37289	696.697	530.235	544.294	537.181	431.536	320.247	532.733	412.962	0.39051	-0.00339031	0.0343647	0.0153866	-0.300543	-0.730839	0.00339031	-0.364015	152.733	500.736
Tspan14	0.0521045	0.00155814	1.37216	241.826	187.515	218.78	229.665	170.866	176.118	147.848	144.459	0.412196	0.0452318	0.267706	0.33776	-0.0889072	-0.0452323	-0.297659	-0.33111	59.6237	189.635
Zfp691	0.151832	0.0112823	1.37153	102.866	100.925	146.993	113.911	86.3478	99.4098	74.0929	77.2426	0.038394	0.0109105	0.553372	0.18554	-0.21414	-0.0109105	-0.434963	-0.374902	31.9004	100.223
Fam220a	0.0816402	0.00358885	1.3715	113.797	107.981	89.4455	102.867	68.2549	71.3303	71.0615	92.3594	0.324254	0.248567	-0.0231247	0.178573	-0.413203	-0.349619	-0.355067	0.0231247	27.771	89.637
Ranbp1|Gm25777	0.71252	0.372891	1.37071	105.173	227.863	50.4208	56.1198	80.3395	90.4672	43.5158	60.7362	0.590357	1.70576	-0.470315	-0.315824	0.201777	0.373063	-0.682795	-0.201777	41.1294	89.3294
Mir5123	0.739453	0.40945	1.36947	39.6957	144.429	35.8201	39.8101	24.3897	31.4719	39.0138	77.6165	0.0124984	1.87581	-0.135716	0.0166497	-0.690209	-0.322417	-0.0124989	0.979879	21.8158	54.0309
Gm25410	0.502967	0.151469	1.36907	138.493	133.956	102.374	144.011	127.641	57.562	75.4082	140.518	0.0828924	0.0348372	-0.35307	0.139253	-0.0348372	-1.18374	-0.79413	0.103828	29.4265	114.995
Aprt	0.196772	0.0190083	1.36897	106.508	101.777	88.4358	135.74	92.7664	84.0595	75.0823	63.282	0.233773	0.168223	-0.0344863	0.583662	0.0344868	-0.107705	-0.270644	-0.51732	29.3177	93.4564
N4bp3	0.392557	0.0844837	1.36796	191.196	85.3012	106.594	122.916	101.691	95.062	79.4063	79.4948	0.959482	-0.20493	0.116554	0.32211	0.0486279	-0.0486279	-0.308242	-0.306636	37.5882	107.708
Ccl19|Gm2023|Gm21104|LOC100861618|LOC100043921|LOC100043918|Gm2564|Gm13309|Gm2457|Gm12407|Ccl19-ps1|Ccl19-ps3	0.464957	0.124943	1.36795	129.221	325.098	146.206	183.503	124.221	124.367	143.999	144.685	-0.159647	1.17139	0.0185213	0.346319	-0.216581	-0.214878	-0.00342846	0.00342846	61.6891	165.162
Ccl19|Gm2023|Gm21104|LOC100861618|LOC100043921|LOC100043918|Gm2564|Gm13309|Gm2457|Gm12407|Ccl19-ps1|Ccl19-ps3	0.464957	0.124943	1.36795	129.221	325.098	146.206	183.503	124.221	124.367	143.999	144.685	-0.159647	1.17139	0.0185213	0.346319	-0.216581	-0.214878	-0.00342846	0.00342846	61.6891	165.162
Spcs2-ps	0.10551	0.00564824	1.36787	199.84	225.291	172.31	200.98	120.524	147.466	143.656	174.43	0.205019	0.37796	-0.00882149	0.213223	-0.524502	-0.233446	-0.271212	0.00882101	53.0861	173.062
Lipa	0.184463	0.0168959	1.36746	1192.59	1118.79	1088.32	837.817	794.172	618.695	746.35	948.749	0.419695	0.327539	0.287695	-0.089695	-0.166879	-0.527102	-0.256478	0.089695	282.387	918.185
Bdkrb2	0.085854	0.00398145	1.36736	38.8922	45.4736	52.6883	35.5748	31.7133	31.0426	30.3916	31.6952	0.211508	0.437057	0.649509	0.0828838	-0.0828838	-0.113721	-0.1443	-0.0837088	11.9465	37.184
Gm26672	0.111515	0.00626347	1.36718	169.778	169.665	138.103	152.25	143.844	110.442	111.803	97.6011	0.268524	0.267566	-0.0293813	0.111322	0.0293813	-0.351829	-0.334162	-0.530152	41.5262	136.686
Rnf138	0.0890093	0.00436757	1.36614	75.3717	64.1335	58.599	76.8682	45.8894	46.4933	49.2532	59.4849	0.352324	0.119379	-0.0108237	0.380686	-0.36354	-0.344678	-0.261483	0.0108242	18.4629	59.5116
Gm10313	0.0893949	0.00439337	1.36552	120.588	104.398	139.415	152.094	85.4583	97.9624	94.2185	97.3377	0.253896	0.0458961	0.463191	0.588763	-0.242903	-0.0458961	-0.102113	-0.0551262	35.3795	111.434
Mlec	0.174073	0.0146513	1.36541	102.081	81.1042	108.447	79.4215	76.8176	53.7212	66.7274	74.504	0.386164	0.0542936	0.473439	0.0240464	-0.0240464	-0.539991	-0.227204	-0.0681658	24.821	80.3531
St6galnac2	0.0168532	0.000177067	1.36508	409.772	338.685	368.661	329.664	257.481	265.334	263.138	270.195	0.457324	0.182447	0.304797	0.143498	-0.21303	-0.169687	-0.181679	-0.143498	97.6585	312.866
Gm3594|Gm3269	0.341782	0.0615456	1.36441	74.9589	65.4225	60.8181	51.4252	41.0296	32.7724	52.0713	63.2088	0.413606	0.217293	0.112007	-0.130019	-0.45583	-0.780015	-0.112007	0.167633	15.8857	55.2133
LOC102641848	0.147105	0.010649	1.36385	653.247	521.297	568.288	784.04	395.469	446.27	485.862	511.423	0.339315	0.0137939	0.13831	0.602614	-0.384748	-0.210397	-0.0877647	-0.0137949	171.962	545.737
Ptpn1	0.166165	0.013295	1.3638	103.878	118.469	121.504	86.7768	96.6323	72.0563	67.1768	80.1872	0.181904	0.371535	0.408028	-0.0775986	0.0775986	-0.345783	-0.446944	-0.191535	28.6438	93.3351
Shroom2	0.326562	0.0549848	1.36351	202.515	242.323	179.115	203.017	118.819	116.134	197.922	189.033	0.0662441	0.325143	-0.110902	0.0698118	-0.703023	-0.736	0.0331459	-0.0331459	51.2654	181.11
Gm24041	0.486518	0.139455	1.36322	46.1235	110.255	73.5633	113.93	58.1134	54.8219	66.8859	57.9148	-0.434786	0.82249	0.238698	0.869785	-0.101415	-0.185535	0.101415	-0.106355	26.5339	72.701
Gde1	0.0135141	0.000120111	1.36306	360.531	340.505	349.307	323.651	243.255	229.689	276.955	259.827	0.268081	0.185634	0.222452	0.112393	-0.299574	-0.382364	-0.112393	-0.204494	91.0673	297.965
H2afx	0.478486	0.134445	1.36266	175.593	111.7	63.7282	115.431	88.2976	76.642	84.5025	73.1774	1.02348	0.370872	-0.438751	0.418271	0.0316896	-0.172549	-0.0316896	-0.239286	35.958	98.6338
Rcan1	0.177567	0.0154635	1.36228	258.626	206.545	259.69	171.177	142.124	165.398	158.98	184.492	0.541345	0.216931	0.547271	-0.0540338	-0.322368	-0.103584	-0.160678	0.0540333	61.2611	193.379
Gm5611	0.270077	0.036757	1.36222	335.071	241.177	361.362	310.551	166.746	225.586	258.276	271.085	0.340637	-0.133734	0.449615	0.231001	-0.666178	-0.230152	-0.0349169	0.0349169	81.6171	271.232
Kctd1	0.135446	0.00917264	1.3619	120.221	102.279	107.407	102.641	69.5916	85.5172	66.3918	99.7268	0.251409	0.0182266	0.0888071	0.0233283	-0.537296	-0.239993	-0.605204	-0.0182266	27.8301	94.2219
Cd248	0.310783	0.049433	1.36184	469.749	394.946	295.192	364.095	301.689	297.645	195.429	330.348	0.573367	0.32313	-0.0968685	0.205791	-0.0654612	-0.0849333	-0.691882	0.0654612	99.7181	331.137
Rplp0	0.303393	0.0473397	1.36145	79.1453	73.458	79.5276	64.0758	56.1871	74.9389	37.6506	54.3947	0.206154	0.0985704	0.213106	-0.0985699	-0.28811	0.127365	-0.865678	-0.334883	18.2589	64.9223
D10Wsu102e	0.235173	0.0275409	1.36024	79.4648	109.889	95.8745	66.5776	70.2139	72.1747	53.7239	59.8036	0.158691	0.626356	0.429522	-0.0965886	-0.0198684	0.0198679	-0.406061	-0.251393	23.9726	75.9653
Procr	0.0692339	0.00269102	1.35984	171.482	145.932	177.089	206.418	141.728	121.486	122.166	127.182	0.253854	0.0210848	0.300265	0.521363	-0.0210853	-0.243421	-0.235363	-0.177309	47.0897	151.685
Tle3	0.235173	0.0275381	1.35976	201.662	149.376	162.791	126.45	124.758	142.367	97.4286	104.819	0.587842	0.15485	0.278925	-0.0855236	-0.104968	0.0855231	-0.461678	-0.356189	42.7264	138.706
Shank3	0.0228745	0.00033387	1.35891	480.634	387.253	462.964	444.477	340.124	324.971	337.627	300.967	0.40527	0.0936079	0.351231	0.29244	-0.0936079	-0.15936	-0.104238	-0.270063	117.91	384.877
C1qc	0.0135141	0.000124823	1.35877	60.3973	53.409	56.7916	64.3604	40.3337	44.6528	43.4555	44.1962	0.306567	0.129166	0.217761	0.398257	-0.27593	-0.129167	-0.168376	-0.143993	15.58	50.9496
Pglyrp1	0.0691433	0.00268226	1.35864	1554.46	1703.86	1566.63	1813.6	1237.52	1012.2	1424.36	1237.84	0.0630474	0.195447	0.0743036	0.285496	-0.265908	-0.555869	-0.0630484	-0.265538	431.658	1443.81
Nrarp	0.18408	0.0167694	1.35863	77.4452	46.2289	60.2167	66.103	49.7344	44.0553	41.3805	46.1313	0.691656	-0.0527248	0.328644	0.463196	0.0527248	-0.122206	-0.212569	-0.0557747	17.1731	53.9119
Srp54c	0.0655434	0.00246948	1.35841	91.0391	98.4687	86.7358	72.5407	61.9346	65.4876	57.6662	70.8225	0.344987	0.458167	0.275129	0.0172915	-0.210752	-0.130276	-0.313772	-0.0172915	23.2183	75.5869
mt-Th	0.63976	0.279452	1.35812	348.593	124.888	233.797	284.837	104.331	151.448	195.222	276.262	0.706359	-0.774548	0.130068	0.414949	-1.03401	-0.496366	-0.130068	0.370849	66.2129	214.922
Anxa7	0.0173494	0.000186376	1.35779	304.315	326.942	334.577	318.61	210.357	232.888	244.622	260.387	0.112454	0.215921	0.249228	0.178681	-0.420273	-0.273473	-0.202556	-0.112454	84.0475	279.087
Gltp	0.308514	0.0488227	1.35778	995.5	817.073	921.825	651.77	558.55	518.886	872.68	568.516	0.448007	0.163051	0.337079	-0.163052	-0.385727	-0.491998	0.258039	-0.360212	216.884	738.1
Cdkn2aipnl	0.156895	0.0120203	1.35756	233.228	165.799	207.295	205.832	146.409	184.241	125.949	142.981	0.416229	-0.0760803	0.246173	0.235954	-0.255512	0.0760803	-0.472672	-0.289688	53.1435	176.467
Napepld	0.187434	0.0173874	1.35745	120.12	98.6372	124.82	106.697	66.563	76.6185	84.3348	108.05	0.227614	-0.0566597	0.282991	0.0566602	-0.624071	-0.421099	-0.282663	0.0748415	28.6771	98.2302
Itgb3	0.0340718	0.000734306	1.35731	50.5274	43.0169	54.5837	46.7617	34.0843	35.0675	34.3661	39.7937	0.288345	0.0561829	0.399749	0.176607	-0.279615	-0.238586	-0.267737	-0.0561824	12.8946	42.2752
Tes	0.0323415	0.000664183	1.3566	129.516	123.651	127.846	124.279	93.3314	78.4884	99.7462	102.819	0.199939	0.133083	0.181217	0.140391	-0.272762	-0.522645	-0.176862	-0.133084	32.7271	109.96
Rpl15-ps2	0.293235	0.0438318	1.35641	220.112	174.878	200.852	202.693	140.644	102.288	193.782	166.062	0.257843	-0.0740418	0.125741	0.1389	-0.388348	-0.84775	0.0740418	-0.148674	48.9397	175.164
Epb4.1	0.175915	0.0151025	1.35631	297.023	301.171	277.171	241.003	172.197	174.719	256.31	228.982	0.257105	0.277112	0.157308	-0.0444198	-0.529405	-0.508436	0.0444198	-0.118235	71.0399	243.572
Gnai3	0.0459585	0.00124813	1.35624	380.231	397.133	385.555	404.817	255.634	306.4	261.979	339.473	0.081789	0.144537	0.101849	0.172181	-0.491006	-0.229669	-0.455633	-0.081789	101.062	341.403
Cdr2	0.0297174	0.000570697	1.35609	72.4773	61.3395	66.3932	70.41	53.1528	46.9216	45.062	54.6817	0.323592	0.0828795	0.197098	0.281842	-0.123793	-0.303686	-0.362027	-0.0828795	17.7005	58.8048
Gm23023	0.172414	0.014264	1.35591	37.1871	27.7857	43.1667	40.4659	30.9468	25.2275	24.7003	27.691	0.342737	-0.0777235	0.557853	0.464641	0.0777235	-0.21707	-0.247539	-0.0826464	10.01	32.1464
Nde1	0.180406	0.0159341	1.35548	223.938	141.965	171.818	200.697	128.534	117.711	148.094	144.934	0.612146	-0.0454168	0.229927	0.454065	-0.188802	-0.315708	0.0155621	-0.0155621	49.7864	159.712
Ruvbl1	0.019699	0.000243461	1.35547	234.457	210.762	220.311	203.98	162.444	171.785	165.993	142.017	0.324808	0.171099	0.235029	0.12391	-0.204574	-0.12391	-0.173389	-0.398448	56.8175	188.969
Dusp2	0.286379	0.0419363	1.35487	143.468	105.736	101.494	85.003	97.6567	65.3551	70.421	86.4115	0.643182	0.20292	0.143849	-0.111958	0.0882483	-0.491172	-0.383465	-0.0882487	28.964	94.4431
Gm15886|LOC102637354	0.341943	0.0616402	1.35453	268.113	350.071	289.217	234.437	181.899	153.778	279.881	241.472	0.0754943	0.460299	0.184805	-0.11815	-0.484209	-0.726499	0.137466	-0.0754943	71.2021	249.859
Tnip2	0.204204	0.0204583	1.35449	70.2767	93.5656	97.239	66.8785	62.2778	48.868	61.624	67.7397	0.0622749	0.475206	0.530763	-0.00923014	-0.112055	-0.461882	-0.12728	0.00923014	21.8626	71.0587
1810013A23Rik|Ppard	0.0542866	0.00169855	1.35433	49.0382	47.4135	49.435	45.8395	29.2007	36.7759	35.7385	40.8059	0.181221	0.132614	0.192848	0.0839076	-0.566683	-0.233926	-0.275205	-0.0839071	12.3013	41.7809
Med11	0.157561	0.0121518	1.35394	80.6777	64.9854	72.1688	76.5206	50.4978	68.519	43.7421	56.9274	0.27386	-0.0381947	0.113066	0.197539	-0.402089	0.0381947	-0.609287	-0.229187	18.6666	64.2549
LOC102639577	0.32576	0.0546035	1.35298	415.152	376.556	675.443	538.975	446.971	359.112	310.779	340.465	0.0703869	-0.0703869	0.772583	0.446967	0.176931	-0.138817	-0.347361	-0.215747	137.2	432.932
Il6st	0.14572	0.0104814	1.35266	1262.43	1554.43	1363.73	1163.42	871.882	1088.64	839.077	1167.74	0.115158	0.415339	0.226511	-0.00267506	-0.418845	-0.0985193	-0.474174	0.00267506	344.169	1163.92
Vsig10	0.163021	0.0128615	1.35235	48.8543	60.3755	71.0194	66.67	40.91	48.7804	39.7175	52.6809	-0.0543971	0.251078	0.485328	0.394155	-0.310431	-0.0565815	-0.35311	0.0543966	16.2076	53.626
Ckap4	0.182893	0.0164942	1.35225	114.407	124.846	116.746	137.76	89.0805	95.5289	69.7694	115.714	-0.00819349	0.11778	0.0210037	0.259781	-0.369189	-0.268363	-0.721705	0.00819349	30.9165	107.981
Gm15334	0.0865615	0.00410421	1.35185	287.808	237.208	281.168	262.365	227.38	169.048	218.263	179.744	0.309475	0.0305257	0.2758	0.175948	-0.0305257	-0.458198	-0.0895643	-0.369688	68.5287	232.873
Atp7a	0.260713	0.0341664	1.35138	187.048	225.597	167.404	180.528	149.14	98.6309	159.09	163.396	0.177551	0.447896	0.0174828	0.126368	-0.149189	-0.745742	-0.0560122	-0.0174828	47.5802	166.354
H13	0.122847	0.00755786	1.35105	123.574	166.058	121.348	140.778	110.133	104.289	84.5134	108.387	0.0961738	0.522489	0.0699492	0.284221	-0.0699492	-0.148606	-0.451944	-0.0930028	36.1084	119.885
Nid2	0.127816	0.00812133	1.34951	231.801	175.111	191.245	172.22	144.655	123.58	133.108	169.398	0.440553	0.035933	0.163086	0.0119195	-0.239724	-0.466887	-0.359735	-0.0119195	49.9091	167.64
Stab1	0.0436953	0.00113005	1.34936	167.642	141.876	151.337	187.619	128.275	119.099	114.224	116.732	0.313443	0.0726919	0.165823	0.475873	-0.0726919	-0.179781	-0.240077	-0.208739	42.536	140.85
Flt4	0.0558162	0.00177648	1.34912	317.69	271.279	260.758	303.222	246.075	189.275	214.45	205.933	0.326715	0.0988731	0.0418062	0.259471	-0.0418067	-0.420423	-0.240264	-0.29873	74.3041	251.085
Cct4	0.0596138	0.0020128	1.3491	271.543	297.789	259.247	273.844	213.24	222.967	166.978	218.28	0.175604	0.308712	0.108748	0.187776	-0.173097	-0.108748	-0.52592	-0.139398	70.2394	240.486
BC023719	0.239743	0.028667	1.34822	139.02	127.428	92.1523	161.514	88.2617	86.9547	99.0466	104.982	0.447136	0.321521	-0.146069	0.663496	-0.208302	-0.229826	-0.0419827	0.0419827	35.2174	112.42
Cebpg	0.130368	0.00847916	1.34784	362.631	340.328	325.696	306.125	201.729	229.077	305.541	264.058	0.245763	0.154184	0.090786	0.00137806	-0.600321	-0.416907	-0.00137711	-0.211885	83.5938	291.898
Kti12	0.0286912	0.000518968	1.34768	147.695	148.925	152.763	125.438	108.56	95.6219	110.739	111.15	0.322885	0.334854	0.371559	0.0872345	-0.121245	-0.304323	-0.0925703	-0.0872345	37.1876	125.111
Fbl	0.217483	0.0236449	1.34759	195.998	239.662	183.529	267.249	200.228	166.504	133.354	157.141	0.0474157	0.337573	-0.0474162	0.494757	0.0782137	-0.18787	-0.50817	-0.271367	57.303	192.958
Ptprk	0.0452364	0.00120473	1.34754	465.723	455.787	481.915	427.193	381.955	321.644	292.774	368.468	0.205324	0.174212	0.254631	0.0807428	-0.0807438	-0.328682	-0.464361	-0.132608	116.444	399.432
Sdcbp2	0.0614104	0.00215069	1.34715	52.9353	50.0976	57.0202	69.4451	43.9862	42.0217	42.8906	40.2178	0.173334	0.0938458	0.280577	0.564977	-0.0938458	-0.159761	-0.130234	-0.223063	15.0955	49.8268
Fabp7	0.501285	0.150098	1.34681	94.1111	45.2386	89.508	55.148	53.3755	45.1817	39.4361	67.1602	0.794623	-0.262188	0.722275	0.0235653	-0.0235653	-0.264003	-0.460227	0.307865	19.7131	61.1449
Tm4sf1	0.190011	0.0179525	1.34661	386.576	414.977	499.585	342.619	245.286	363.911	300.733	311.077	0.130659	0.232937	0.500636	-0.0434904	-0.525629	0.0434904	-0.23161	-0.182822	105.687	358.095
Reps1	0.0354338	0.000780635	1.34625	74.018	76.4583	72.2922	86.0979	50.1436	62.3152	57.0653	60.14	0.141164	0.187961	0.107128	0.359265	-0.420648	-0.107128	-0.234098	-0.158388	19.8006	67.3163
Manf	0.00767159	4.17679e-05	1.34589	122.038	139.769	123.364	125.723	90.3993	97.416	93.4078	98.0154	0.158127	0.353834	0.173717	0.201038	-0.274822	-0.166976	-0.227592	-0.158127	32.9138	111.267
Gm4968	0.102213	0.00538607	1.34582	362.316	323.206	376.834	477.551	296.452	274.725	263.473	299.367	0.220061	0.0552702	0.276742	0.618469	-0.0693855	-0.179199	-0.239532	-0.0552692	101.472	334.241
Gm7551	0.252061	0.0313258	1.34546	339.803	273.53	450.842	309.29	218.421	235.283	250.715	306.957	0.229832	-0.083169	0.637753	0.0940933	-0.407757	-0.300474	-0.208822	0.083168	90.5226	298.105
Tbcc	0.222452	0.0246177	1.34538	80.2858	81.1036	90.3393	77.2796	48.8596	83.6456	54.1894	62.652	0.0275288	0.0421505	0.197738	-0.0275288	-0.688972	0.0866747	-0.539605	-0.330255	19.9154	72.2944
Txndc5	0.18183	0.0162865	1.34485	84.4291	111.949	87.1286	79.5198	79.8745	66.2478	54.2096	69.7908	0.0832157	0.490242	0.128621	-0.00321054	0.00321054	-0.266654	-0.555978	-0.191489	23.2259	79.1436
Ecm1	0.361411	0.0691574	1.34483	856.138	544.848	605.292	827.513	645.53	587.566	383.138	491.544	0.521653	-0.130338	0.0214405	0.472591	0.114293	-0.0214396	-0.638326	-0.278872	181.503	617.696
3110083C13Rik	0.2599	0.0338258	1.34396	68.5181	43.1125	76.7015	56.9085	48.2187	41.9448	46.7186	41.827	0.52969	-0.13869	0.69246	0.261851	0.0227985	-0.178301	-0.0227981	-0.182359	16.6328	52.9937
Ppp1r13l	0.0617318	0.00218055	1.34386	60.2147	48.5045	48.1902	52.8944	43.4334	35.251	41.4834	35.9394	0.396343	0.0843468	0.0749683	0.209343	-0.0749688	-0.376107	-0.141239	-0.348204	13.4242	45.7389
Snora75	0.353058	0.0658451	1.34374	57.0358	76.7747	56.4488	57.6	44.3462	31.5879	60.9289	51.1665	0.00746298	0.436225	-0.0074625	0.0216651	-0.355593	-0.845031	0.102721	-0.149206	14.9574	54.4861
Spop	0.0112262	8.55444e-05	1.34312	660.124	665.567	590.209	605.764	442.763	504.658	457.108	472.59	0.274469	0.286318	0.112959	0.150488	-0.301732	-0.11296	-0.255731	-0.207679	161.136	549.848
Gtf3c6	0.0596505	0.00202937	1.34301	412.812	399.308	363.735	376.426	264.977	350.495	265	281.886	0.209343	0.161361	0.0267477	0.0762253	-0.430274	-0.0267477	-0.43015	-0.34103	97.4808	339.33
Ms4a6c	0.0177156	0.000197719	1.34265	39.2449	35.1495	37.236	33.1584	29.0568	25.0746	26.357	27.2915	0.338381	0.179381	0.262574	0.0952501	-0.0952506	-0.3079	-0.235939	-0.185674	9.25227	31.5711
4930478K11Rik	0.0798287	0.00345318	1.3424	62.9306	49.119	56.2621	52.6475	46.066	37.1422	44.7749	36.8038	0.40377	0.0462885	0.242171	0.146374	-0.0462885	-0.356932	-0.0873013	-0.370136	14.043	48.2183
Atp6v0a2	0.0596421	0.00202574	1.34192	223.581	181.358	212.87	221.194	179.678	139.063	151.632	155.403	0.308668	0.00671244	0.237843	0.293186	-0.00671291	-0.376388	-0.251552	-0.216117	53.3067	183.097
Slc39a6	0.0457365	0.00123565	1.34148	66.3084	60.0996	62.3693	56.5087	47.583	44.1274	39.7799	51.9244	0.29175	0.149914	0.203393	0.0610313	-0.186996	-0.295767	-0.445405	-0.0610313	15.4679	53.5876
Gm12407|Ccl19|Gm2023|Ccl19-ps1|Gm21104|LOC100861618|LOC100043921|LOC100043918|Gm2564|Gm13309|Gm2457|Ccl19-ps3	0.390624	0.0837248	1.34136	123.467	252.979	136.12	164.111	108.364	110.445	134.314	134.08	-0.120227	0.914668	0.0205302	0.290325	-0.308468	-0.281021	0.00125504	-0.00125456	47.3687	145.485
Ccrl2	0.405831	0.090681	1.34116	247.007	221.627	179.415	120.484	142.987	138.054	114.329	162.068	0.698313	0.541897	0.23706	-0.337401	-0.0903587	-0.141007	-0.413053	0.0903583	52.774	165.746
Stip1	0.205695	0.0207944	1.34088	303.66	244.871	341.893	365.278	265.322	187.675	247.325	233.256	0.24538	-0.0650539	0.416469	0.511919	0.0506687	-0.448835	-0.0506682	-0.135158	80.5306	273.66
Snora16a	0.466946	0.126476	1.34084	58.819	78.9675	39.1949	40.5448	41.8343	50.5836	32.7871	32.9143	0.514182	0.939157	-0.0714369	-0.0225854	0.0225849	0.296567	-0.328976	-0.323387	14.8517	46.9557
Gm22980	0.633763	0.272857	1.34065	40.2958	79.2565	100.03	64.3322	37.1761	93.4811	42.2676	43.3112	-0.38951	0.586389	0.922223	0.285401	-0.505763	0.824535	-0.320586	-0.285401	16.9196	62.5188
Fth1	0.0774449	0.00330353	1.34016	3019.98	3443.4	3101.84	2963.82	2168.58	2029.09	2394.43	2812.94	0.0647688	0.254066	0.103356	0.0376892	-0.413021	-0.508937	-0.270083	-0.0376892	781	2741.76
Rara	0.0250229	0.000398742	1.34007	94.5795	81.0545	92.0976	84.7045	69.0567	65.9933	69.5146	58.5378	0.333423	0.110788	0.29506	0.174335	-0.120322	-0.185784	-0.110788	-0.358735	22.3334	76.9423
Serpina3f	0.146568	0.010582	1.33933	40.1316	59.9794	45.2724	49.0684	33.6026	32.2263	38.6958	39.6573	0.00857496	0.588304	0.182469	0.298633	-0.247588	-0.307925	-0.0439839	-0.00857544	12.5674	42.3292
Uba5	0.0869336	0.00418876	1.33929	286.659	336.949	238.213	254.47	192.35	203.102	209.365	222.498	0.316313	0.549504	0.0492291	0.144469	-0.259288	-0.18082	-0.137005	-0.0492296	72.2439	242.951
Ssr2	0.0323415	0.000665898	1.33917	636.606	776.902	723.858	733.089	587.069	555.47	489.835	510.866	0.0584354	0.345768	0.243741	0.262023	-0.0584354	-0.138257	-0.319668	-0.259021	181.804	626.712
Mif	0.078748	0.00339734	1.33912	1656.3	1888.1	1920.25	2104.71	1204.91	1612.65	1376	1470.05	0.0192671	0.208235	0.232597	0.364921	-0.43978	-0.0192661	-0.248223	-0.152836	476.441	1654.12
Gm16548	0.173734	0.0145971	1.33871	108.776	137.905	136.704	107.983	95.918	71.9448	103.655	96.3867	0.0400586	0.382378	0.369751	0.0295067	-0.141427	-0.556339	-0.0295062	-0.134394	30.8658	107.409
Gm26130|Tcp1	0.333598	0.0577094	1.33852	23.6189	33.113	46.8008	29.1402	23.1666	22.7236	23.1051	27.3182	-0.104961	0.382493	0.88163	0.198108	-0.132859	-0.16071	-0.136692	0.104961	9.08985	28.6233
Tcp1	0.0238693	0.000351146	1.33849	280.449	307.15	306.469	336.289	242.197	211.157	220.164	245.653	0.0955572	0.226762	0.223563	0.357521	-0.115999	-0.313865	-0.253603	-0.0955572	77.7964	268.691
Rasip1	0.0225359	0.000322517	1.33809	941.413	904.386	994.879	799.127	705.05	701.426	646.218	660.685	0.326753	0.268863	0.406446	0.0903492	-0.0903502	-0.097784	-0.216055	-0.184114	231.607	794.148
Myo1d	0.0528928	0.00161422	1.33809	482.363	368.791	468.708	462.972	340.195	341.819	340.96	303.701	0.442101	0.0547848	0.400672	0.382906	-0.061656	-0.0547857	-0.0584145	-0.225366	114.04	388.689
Gm24063	0.144961	0.0103761	1.33702	155.268	136.507	172.689	205.489	127.669	108.134	130.871	130.27	0.216197	0.0304117	0.369619	0.620503	-0.0661507	-0.305739	-0.0304112	-0.0370579	43.2522	145.862
Gm22107|Myh9	0.414665	0.0956077	1.33697	344.272	320.74	378.642	260.954	196.139	174.519	323.648	308.239	0.130823	0.0286789	0.268111	-0.268932	-0.680851	-0.849339	0.0416985	-0.0286779	75.5159	288.394
Mrps18b|Gm13552	0.12747	0.00808954	1.3362	112.121	125.759	148.237	158.839	94.2485	104.364	92.7223	114.194	-0.0132198	0.152387	0.389636	0.489292	-0.26373	-0.116641	-0.287282	0.0132198	34.8564	118.811
Arf1|LOC102632770	0.0542866	0.00169568	1.33608	1016.68	840.252	812.554	796.756	681.774	676.733	654.395	574.829	0.464077	0.189106	0.140748	0.112423	-0.112423	-0.12313	-0.171555	-0.358582	219.628	756.746
Nlgn2	0.133059	0.00883853	1.33582	112.633	76.59	106.259	90.3492	73.2227	77.3573	70.729	64.9226	0.549211	-0.0071907	0.465171	0.231165	-0.0720563	0.0071907	-0.122046	-0.245627	24.9	84.0079
Map4k4	0.0459585	0.00125397	1.33539	333.764	401.149	355.055	359.196	292.613	232.166	277.658	284.67	0.0949163	0.360229	0.184133	0.20086	-0.0949173	-0.428755	-0.170604	-0.134621	90.5145	317.034
Arf4	0.0210425	0.000280867	1.33497	422.029	436.03	414.044	370.101	331.045	286.808	292.385	319.821	0.269871	0.316955	0.242312	0.0804453	-0.0804443	-0.287388	-0.259603	-0.130209	103.036	359.033
Krtcap2	0.0538628	0.0016598	1.33457	237.503	232.56	217.391	263.117	159.501	206.304	179.435	168.675	0.16541	0.135071	0.0377579	0.313173	-0.408966	-0.0377579	-0.239069	-0.328285	59.1636	208.061
5430417L22Rik	0.00767159	4.2213e-05	1.33456	139.829	141.384	157.494	156.771	107.857	113.391	114.654	109.739	0.143189	0.159146	0.314823	0.308183	-0.231359	-0.159175	-0.143189	-0.206396	37.4595	130.14
Rrbp1	0.0695848	0.00272567	1.33451	249.718	334.334	274.384	278.241	194.395	237.058	203.13	214.691	0.0375299	0.458522	0.173426	0.193567	-0.323775	-0.0375304	-0.260369	-0.180511	71.851	248.244
1500009L16Rik	0.102286	0.00539694	1.33422	94.8117	91.2246	82.422	75.8208	76.9881	66.2487	57.5134	58.1466	0.311451	0.255808	0.109416	-0.0110207	0.0110202	-0.205723	-0.409718	-0.39392	21.3456	75.397
Ptpn9	0.333947	0.0578811	1.3342	123.571	162.942	95.1281	135.975	74.5141	89.2545	112.247	110.1	0.152596	0.551614	-0.224801	0.290592	-0.577159	-0.316747	0.0139341	-0.0139341	32.8751	112.966
Prkab1	0.028727	0.000521679	1.33399	438.005	378.836	409.359	340.339	299.43	293.926	291.575	284.482	0.456354	0.24698	0.35877	0.0923767	-0.0923777	-0.119143	-0.130726	-0.166255	99.2815	341.994
Snrk	0.367093	0.0721302	1.33333	782.598	586.734	738.1	607.927	591.277	337.675	514.198	635	0.384406	-0.0311594	0.299951	0.0200319	-0.0200319	-0.828231	-0.221541	0.0828905	159.302	599.189
Larp1b	0.108875	0.00600437	1.33219	139.801	152.735	112.916	136.64	101.343	88.8149	98.6505	117.798	0.277594	0.405244	-0.0305319	0.244591	-0.186537	-0.376911	-0.225386	0.0305324	33.8713	118.587
Hipk1	0.281059	0.0401404	1.33209	1350.56	1248.07	1289.84	975.558	773.639	737.211	1184.36	997.227	0.31351	0.199644	0.247144	-0.155752	-0.490318	-0.559902	0.124058	-0.124058	292.898	1069.56
Cchcr1	0.0818296	0.00363483	1.33173	92.8042	66.0968	82.7751	73.1913	55.0444	57.8515	62.2187	59.6334	0.533226	0.0436158	0.368233	0.190709	-0.220366	-0.148609	-0.0436158	-0.104844	20.0298	68.7019
Gm23134	0.551281	0.188484	1.33147	108.07	170.186	138.182	74.14	107.477	58.0988	93.2366	102.977	0.0387964	0.693941	0.393394	-0.50485	0.0308533	-0.856592	-0.174206	-0.0308533	32.1973	106.546
Cttnbp2nl	0.414665	0.0955153	1.33097	815.843	640.41	800.968	727.914	501.874	372.786	658.659	787.718	0.236641	-0.112654	0.210094	0.0721168	-0.464326	-0.893301	-0.0721178	0.186028	166.024	663.272
Adcy4	0.123614	0.00765924	1.3307	677.881	494.257	579.938	698.201	493.863	485.695	414.72	434.939	0.456346	0.000574112	0.231212	0.498955	-0.000575066	-0.0246382	-0.252551	-0.183874	155.265	534.937
Bst2	0.256999	0.0328568	1.33039	93.7498	134.985	119.944	120.432	100.285	96.3519	65.1548	92.6871	-0.0683556	0.457552	0.287123	0.292977	0.0288582	-0.0288577	-0.593299	-0.0848026	28.6581	102.949
Ift20	0.113498	0.00648646	1.33036	376.782	301.347	393.87	311.573	273.141	268.25	218.814	277.457	0.381885	0.0595798	0.445876	0.107727	-0.0821972	-0.108268	-0.402143	-0.0595789	86.4776	302.654
C030013C21Rik	0.22914	0.025958	1.32974	87.9904	80.0718	80.6341	109.586	62.9119	54.1221	84.1896	69.4643	0.131005	-0.0050478	0.00504732	0.447656	-0.353009	-0.570124	0.0673003	-0.21007	21.8987	78.6213
Lsm4	0.0695848	0.00272786	1.32967	68.5741	59.5155	60.7944	65.9051	45.1876	52.1323	40.8798	54.3197	0.270294	0.0658951	0.0965686	0.213021	-0.331441	-0.125191	-0.47598	-0.0658946	15.5674	55.9136
Gm15609	0.229206	0.0260607	1.32962	206.726	215.566	173.632	187.197	167.906	106.469	163.821	158.248	0.275871	0.336283	0.0241899	0.132714	-0.0241904	-0.681411	-0.0597239	-0.109663	46.6693	172.446
Gm17201	0.162551	0.0127801	1.32931	353.111	380.307	275.486	288.6	205.125	235.097	273.328	259.409	0.363812	0.470857	0.00567341	0.0727625	-0.419805	-0.223053	-0.00567341	-0.0810823	81.1363	283.808
Jak2	0.194062	0.0185294	1.329	405.325	421.947	360.001	325.403	245.675	237.9	329.705	333.277	0.290132	0.348112	0.119051	-0.0267229	-0.432199	-0.47859	-0.00777435	0.0077734	91.5296	332.404
Hat1	0.0551719	0.00174199	1.32898	126.814	115.03	136.083	102.591	82.9808	90.1689	92.4587	94.3705	0.366056	0.225352	0.467838	0.060245	-0.245803	-0.125952	-0.0897722	-0.0602455	30.1346	105.062
Daxx	0.276398	0.0385052	1.32832	234.29	181.521	193.778	143.772	110.531	149.643	142.35	161.642	0.591133	0.22297	0.317245	-0.113381	-0.492715	-0.0556402	-0.127716	0.0556402	47.2987	164.691
Ccpg1os	0.4832	0.136934	1.32818	117.607	96.9985	83.4316	55.1201	68.1284	76.827	46.2026	69.7107	0.684403	0.406466	0.189098	-0.408916	-0.103239	0.0701165	-0.663523	-0.070117	23.0721	76.7532
Wdr20	0.151237	0.0112101	1.32765	118.588	127.473	109.809	123.953	94.7674	68.9652	103.343	98.0483	0.15473	0.258965	0.0437775	0.218565	-0.16876	-0.627282	-0.0437775	-0.119658	28.6745	105.618
Fez2	0.0758089	0.00314706	1.32756	120.183	97.6151	116.959	100.199	70.729	87.8836	79.9416	89.077	0.366084	0.0660262	0.326855	0.103715	-0.398776	-0.0854855	-0.222133	-0.0660262	26.8313	95.3234
B3galnt1	0.260811	0.0342473	1.32677	69.5241	61.6024	80.8693	49.0641	41.9147	46.6822	48.2037	58.144	0.380364	0.205839	0.598444	-0.122481	-0.349692	-0.194276	-0.148005	0.122481	16.5288	57.0006
Surf4	0.145871	0.0105092	1.32654	209.321	194.152	223.918	191.195	181.863	164.451	120.353	156.101	0.16677	0.0582366	0.264023	0.036097	-0.036097	-0.181291	-0.631672	-0.256471	48.9545	180.169
LOC101056140|Gm10268	0.525058	0.166667	1.32637	199.448	107.566	197.564	149.576	90.4698	92.8148	152.677	159.779	0.40033	-0.490459	0.386639	-0.0147986	-0.740172	-0.703254	0.0147991	0.0803981	39.6034	143.737
Gm24622	0.576205	0.21448	1.32633	98.3524	61.9991	35.4606	39.2283	35.3778	44.0704	43.9637	39.9889	1.23	0.56429	-0.241738	-0.0960617	-0.245112	0.0718517	0.068357	-0.068357	17.9099	49.8052
Ppp4r2|Gm6039|Gm20784|Gm21378	0.276398	0.0385718	1.3256	287.451	242.756	296.112	253.459	142.554	218.445	224.082	243.065	0.242893	-0.000917912	0.285716	0.0613275	-0.768919	-0.153153	-0.116395	0.000917912	62.9079	238.491
Gm15890	0.0807152	0.00351017	1.32537	47.5399	49.1797	64.6889	57.2385	38.5469	41.0789	40.3563	43.9027	0.0574145	0.106341	0.501794	0.325262	-0.245109	-0.153326	-0.17893	-0.0574141	13.6906	47.8164
Zhx2|LOC102633931	0.22743	0.0255623	1.32524	471.631	472.09	455.835	303.849	277.711	335.571	322.288	332.88	0.496847	0.498251	0.447702	-0.137457	-0.267228	0.00580788	-0.0524597	-0.00580692	108.739	371.482
Mir703|Gm24951|Eef1a1|Gm26384|Gm26377|D630045J12Rik	0.368463	0.0729579	1.32493	978.202	753.561	1212	969.868	588.617	600.02	830.6	958.514	0.132656	-0.243752	0.441846	0.120313	-0.600147	-0.572466	-0.103323	0.103323	233.971	861.423
Orm2	0.336905	0.0591039	1.32456	64.131	68.2972	77.1124	116.446	65.9263	63.4146	51.1304	59.7724	-0.0199161	0.0708895	0.246026	0.840649	0.0199165	-0.0361223	-0.346755	-0.121457	21.4356	70.7788
Bcl10	0.0641687	0.00236941	1.32431	151.191	122.848	148.907	123.033	110.129	107.396	91.6589	102.051	0.378343	0.0788417	0.35638	0.0810151	-0.0788417	-0.115098	-0.343685	-0.18874	33.6863	119.652
Gm26014	0.439525	0.109205	1.32357	71.6441	46.6533	71.4159	62.2718	63.2942	53.4396	31.9611	44.8031	0.312605	-0.306264	0.308002	0.110335	0.133831	-0.110335	-0.851927	-0.364645	14.6218	55.6854
Stau1	0.0250229	0.000398818	1.32325	400.424	449.808	430.584	449.426	294.233	363.151	325.368	326.993	0.0704794	0.23826	0.175247	0.237036	-0.374089	-0.0704794	-0.228977	-0.221789	105.124	379.999
Htr2a	0.458718	0.121565	1.32285	182.721	135.01	164.796	159.663	113.504	86.3327	110.212	196.271	0.315595	-0.120984	0.166633	0.120983	-0.371308	-0.766071	-0.41377	0.418798	33.9678	143.564
Sh2b3	0.0526763	0.00160002	1.32169	192.301	156.36	166.93	165.53	147.343	127.803	120.466	120.024	0.341336	0.0428476	0.137216	0.125063	-0.0428481	-0.248105	-0.333401	-0.338699	41.3711	149.595
Timeless	0.00984055	6.47604e-05	1.32164	78.9225	69.2149	77.9168	71.6136	56.2641	53.5328	57.2752	57.91	0.31799	0.128635	0.299487	0.177786	-0.170233	-0.242023	-0.144537	-0.128635	18.1714	65.3312
Uso1	0.0242524	0.000363696	1.32152	267.091	316.169	271.456	268.76	214.039	226.493	196.581	211.963	0.118933	0.362299	0.142319	0.127922	-0.200523	-0.118933	-0.323275	-0.214583	68.6	246.569
Cd38	0.258962	0.0335127	1.32149	80.8924	119.946	88.0149	113.583	82.2633	87.4663	61.8944	71.4171	-0.0684838	0.499821	0.0532598	0.421183	-0.0442386	0.0442386	-0.454679	-0.248219	24.8486	88.1846
Rps3a2	0.367821	0.0725116	1.32125	377.107	280.843	420.521	331.692	200.704	225.75	327.274	326.903	0.205293	-0.219916	0.362496	0.0201635	-0.704611	-0.534956	0.000818253	-0.000819206	82.3831	311.35
Tmem189	0.106687	0.00575779	1.32121	175.545	130.499	147.943	164.999	111.287	132.414	104.217	119.5	0.417295	-0.0105114	0.170492	0.327912	-0.240259	0.0105109	-0.334951	-0.137535	37.8917	135.8
Gm5388|Gm23417	0.318775	0.0521272	1.32108	44.869	33.7491	50.2766	48.2837	26.8084	41.7747	28.7602	37.4694	0.181549	-0.229322	0.345716	0.287364	-0.561485	0.0784583	-0.460096	-0.0784583	10.5914	38.9989
LOC102639837|Gm13840	0.285357	0.0414242	1.32108	102.83	78.9501	90.6368	82.5929	89.6365	50.7821	66.9843	65.4382	0.348705	-0.0325389	0.166617	0.0325394	0.150607	-0.669159	-0.269656	-0.303346	20.5421	78.4813
Sh3bp5	0.0289848	0.000532904	1.32095	119.591	115.363	138.052	134.05	104.917	93.2059	93.102	92.1045	0.120393	0.0684676	0.327499	0.285056	-0.0684681	-0.239219	-0.240828	-0.256369	30.9316	111.298
Gm25694	0.215907	0.0232589	1.32083	44.5296	38.0077	26.5124	36.7621	26.492	25.4326	28.6305	28.0961	0.650803	0.422329	-0.0972948	0.374259	-0.098403	-0.15728	0.0135908	-0.0135903	9.29012	31.8079
1810055G02Rik	0.170411	0.0138774	1.32082	78.5688	66.3095	64.9306	83.1363	64.3504	60.2029	45.0988	52.8889	0.281533	0.0367923	0.00647402	0.363056	-0.0064745	-0.102592	-0.519334	-0.289458	17.6011	64.4358
Iars	0.0176075	0.000194823	1.32028	138.926	158.125	145.176	145.731	106.346	108.947	106.927	123.463	0.0851178	0.271864	0.148603	0.154106	-0.300433	-0.265571	-0.292573	-0.0851183	35.5685	129.205
Mir1931	0.148803	0.0108322	1.32028	101.035	142.886	140.36	142.418	100.555	103.332	104.364	87.5841	-0.0395942	0.460412	0.434679	0.455681	-0.0464721	-0.00717497	0.00717497	-0.245714	32.7164	115.317
Gm12003|Gm22801	0.300648	0.0465238	1.3202	63.5938	36.5282	57.6998	62.0276	41.4035	41.0141	37.2073	43.3152	0.586573	-0.213304	0.446253	0.550597	-0.0325599	-0.0461922	-0.186728	0.0325599	14.2273	47.8487
Itih4	0.203092	0.0201732	1.3202	38.5925	60.4132	38.133	45.3558	34.6341	32.432	34.2678	34.4861	0.0867014	0.733246	0.0694227	0.31967	-0.0694227	-0.164198	-0.0847631	-0.0756035	11.6686	39.7893
Sntb2	0.220543	0.0243171	1.31993	100.385	136.652	170.185	121.676	105.402	97.8443	96.5391	93.9976	-0.0351758	0.409791	0.726381	0.242319	0.0351758	-0.0721612	-0.091536	-0.130025	33.7788	115.335
Eri1	0.0539594	0.00166739	1.31975	54.5057	53.2329	57.4625	55.5568	37.4793	49.8773	41.8571	39.0218	0.0810542	0.046967	0.15727	0.108611	-0.459258	-0.0469675	-0.299879	-0.40107	13.1306	48.6242
Slc30a4	0.219868	0.0241417	1.31922	136.892	132.205	90.1358	105.762	87.3952	98.6207	75.42	87.6292	0.537972	0.487709	-0.0648947	0.165756	-0.109442	0.0648947	-0.322049	-0.105584	28.9825	101.758
LOC100503496	0.450068	0.115029	1.31908	104.642	119.135	157.498	94.5094	104.986	60.3049	85.7726	112.872	-0.00236559	0.184772	0.587507	-0.1493	0.00236607	-0.797482	-0.28924	0.106858	27.9625	104.965
Mall	0.273938	0.0377557	1.31906	291.812	321.719	266.627	332.108	200.892	274.108	176.547	282.463	0.0686388	0.2094	-0.0615788	0.255252	-0.469983	-0.0216589	-0.656354	0.0216579	69.5646	268.284
Gm6807	0.237514	0.0280622	1.31868	148.514	151.106	151.382	209.923	107.013	110.613	130.922	152.185	-0.0124831	0.0124826	0.0151124	0.486778	-0.4853	-0.437555	-0.194379	0.0227451	40.0481	145.207
Phf23	0.174137	0.0147654	1.31854	137.566	124.117	100.817	90.4073	87.4538	84.4127	89.4917	77.9364	0.61296	0.464535	0.164574	0.00734234	-0.0405755	-0.0916371	-0.00734282	-0.206799	28.4034	99.0254
Gdf15	0.25264	0.0314861	1.31848	64.3506	46.8265	59.5143	45.9851	32.3046	41.6171	41.6299	48.7576	0.471708	0.0130806	0.35899	-0.0130801	-0.522508	-0.157069	-0.156626	0.0713801	13.0918	47.6232
Leo1	0.317957	0.0518676	1.31782	83.7749	52.7849	75.2743	74.2358	64.4486	51.7257	41.8082	58.787	0.444695	-0.221698	0.290334	0.270292	0.0663266	-0.250942	-0.558038	-0.0663266	17.3251	62.8549
Hspa5	0.119671	0.00711344	1.31769	371.129	482.431	393.914	408.578	282.494	342.741	277.241	356.082	0.0298538	0.408257	0.115813	0.168546	-0.363846	-0.0849457	-0.390925	-0.0298548	99.3732	364.326
Slc7a6	0.249249	0.0306861	1.31733	55.0564	44.5618	58.9815	44.6611	35.2813	49.335	31.6551	38.9483	0.303496	-0.00160503	0.40285	0.00160503	-0.33851	0.145199	-0.494975	-0.195852	12.0103	44.8101
Mrpl32	0.119671	0.00711892	1.31725	77.3674	84.7606	77.3836	88.5088	74.8029	51.5936	65.4113	59.0937	0.0243163	0.155984	0.0246177	0.21841	-0.0243163	-0.560217	-0.21787	-0.364404	19.2797	72.3652
Mbd2	0.0656586	0.00247888	1.31712	275.58	268.549	250.12	231.167	221.368	182.623	171.438	205.145	0.28478	0.247497	0.144929	0.0312457	-0.0312457	-0.30882	-0.400003	-0.141048	61.2106	225.749
Gem	0.435606	0.10713	1.31652	142.104	140.017	138.313	125.64	66.6971	93.8117	136.421	134.841	0.0672836	0.045939	0.0282702	-0.110368	-1.02397	-0.531822	0.00840282	-0.00840282	28.5756	122.231
Stxbp3b	0.280436	0.0399328	1.316	87.9428	59.5499	54.5732	66.8651	58.8637	52.1279	50.1772	41.3825	0.63378	0.0713139	-0.0545931	0.238469	0.0545936	-0.12073	-0.175753	-0.453763	16.5949	58.9353
Psmd1	0.0402474	0.000975827	1.31559	325.732	361.578	352.632	362.567	278.795	284.499	227.469	278.613	0.0976295	0.248252	0.212108	0.252192	-0.126852	-0.0976295	-0.420384	-0.12779	83.283	308.986
Cd59a	0.526471	0.168045	1.31557	683.779	824.498	720.582	578.255	466.309	332.496	822.135	615.238	0.0761929	0.346178	0.151824	-0.165631	-0.47605	-0.964003	0.342038	-0.0761938	142.734	630.412
Ccp110	0.414092	0.0950768	1.31541	222.787	273.5	183.579	143.946	127.203	136.984	192.848	160.046	0.378221	0.674098	0.098958	-0.251919	-0.430306	-0.323438	0.170019	-0.0989575	51.6827	180.111
Atf6	0.124294	0.00773969	1.3151	204.015	298.407	214.946	228.284	178.044	186.37	170.589	176.435	0.0652542	0.613857	0.140553	0.227408	-0.131188	-0.0652537	-0.192899	-0.144283	58.5535	207.136
Cct6a	0.0195974	0.000237577	1.31479	144.821	146.025	130.036	157.979	107.396	105.039	111.583	115.495	0.240901	0.252843	0.0855379	0.366363	-0.190429	-0.222451	-0.135255	-0.0855374	34.837	127.297
Tulp4|Gm2808	0.0900316	0.00445584	1.31468	132.209	117.049	107.263	149.242	87.9563	96.1375	98.6528	99.4071	0.356535	0.180829	0.0548668	0.531369	-0.231428	-0.103116	-0.0658555	-0.0548663	30.9026	110.99
Gda	0.153179	0.0115218	1.31449	52.8356	44.6646	47.1198	39.3265	29.9073	32.9299	35.5157	41.8757	0.380702	0.138324	0.215527	-0.0453053	-0.440312	-0.301408	-0.192349	0.0453053	10.9295	40.5219
Slc25a37	0.179857	0.0157887	1.31434	96.7416	104.825	129.648	107.6	83.1018	96.5394	66.6376	88.6721	0.00150967	0.117283	0.423896	0.154977	-0.217748	-0.00150967	-0.53629	-0.124146	25.9658	96.7206
4933426M11Rik	0.44838	0.114047	1.31433	220.954	209.318	230.096	141.914	142.623	104.361	191.434	177.61	0.260962	0.182914	0.319453	-0.377767	-0.370574	-0.821193	0.0540662	-0.0540662	46.563	177.289
Gm16047	0.340746	0.0610835	1.31415	191.818	163.708	182.414	192.837	137.834	94.5635	175.818	161.619	0.177137	-0.0514755	0.104614	0.184776	-0.299668	-0.84325	0.051476	-0.0700078	40.2359	162.577
Swap70	0.0256996	0.000422327	1.31414	260.418	268.45	300.604	286.031	226.31	225.34	203.941	193.79	0.101263	0.145089	0.308296	0.236606	-0.101264	-0.107461	-0.251414	-0.325071	66.5303	245.611
Wdr1	0.0999246	0.00523004	1.31404	484.236	367.607	363.11	388.328	286.697	336.447	278.451	313.439	0.470318	0.0727701	0.0550117	0.151884	-0.285865	-0.0550117	-0.32797	-0.157209	97.0616	352.289
Eif6	0.10986	0.0061032	1.31335	132.625	157.334	125.725	148.319	96.0057	128.192	99.8575	106.415	0.0630689	0.309539	-0.0140157	0.224412	-0.403098	0.0140157	-0.346347	-0.254592	33.3834	124.309
Tmem88	0.365378	0.0711941	1.31331	197.187	238.213	210.284	293.468	159.56	219.701	131.874	210.778	-0.0944719	0.178218	-0.00169182	0.479171	-0.39994	0.0615053	-0.674879	0.00169182	54.3102	207.633
Snord49a	0.361411	0.0691971	1.31316	50.6616	33.1855	30.5949	49.932	33.7171	34.0785	28.7988	26.1022	0.598874	-0.0114627	-0.128726	0.577948	0.0114622	0.026844	-0.216008	-0.357849	10.4194	35.8838
Ndrg2	0.182289	0.0164091	1.31248	183.217	138.301	148.668	132.57	97.6151	109.971	114.071	137.442	0.440767	0.0350289	0.139306	-0.0260344	-0.467611	-0.295665	-0.242861	0.0260344	35.9144	132.732
Abce1	0.266637	0.0357	1.31197	235.366	297.714	224.292	201.104	218.735	201.882	150.908	160.087	0.163558	0.502579	0.0940294	-0.0634089	0.0578356	-0.0578351	-0.477681	-0.392495	56.716	211.261
Rpn1	0.23046	0.0263418	1.31163	187.496	237.916	223.383	234.055	168.248	218.122	136.106	157.764	-0.109138	0.23445	0.143518	0.210845	-0.265408	0.109138	-0.571274	-0.358231	50.6522	195.386
Klk1b26|Egfbp2	0.334598	0.058346	1.31157	60.5932	51.6608	63.4472	66.0139	66.1348	39.9234	37.0487	45.2932	0.115043	-0.115043	0.181444	0.238657	0.241297	-0.486879	-0.594691	-0.304817	13.3288	53.7644
Peak1	0.34443	0.0622718	1.31091	338.551	290.24	286.352	353.592	273.042	300.842	165.312	248.093	0.231855	0.00972843	-0.00972939	0.294569	-0.0783968	0.061491	-0.802324	-0.216638	70.3614	282.003
Gm26330|LOC101055915|Gm15501|Rps8	0.660629	0.30188	1.31081	42.4529	146.054	71.9583	76.4937	47.4639	79.4008	48.4033	63.3724	-0.669647	1.11292	0.0916533	0.179833	-0.508678	0.233645	-0.480403	-0.0916533	24.5796	71.9499
Optn	0.00325664	8.51844e-06	1.30944	135.679	132.378	137.257	141.22	100.788	101.927	105.737	109.017	0.175595	0.140058	0.192273	0.233344	-0.253274	-0.237065	-0.184118	-0.140057	32.2661	120.5
Laptm4b	0.174322	0.0148178	1.30942	157.634	194.349	144.571	148.138	146.339	127.483	106.394	112.445	0.116037	0.418107	-0.00876474	0.0263944	0.00876427	-0.190245	-0.451135	-0.371322	38.0082	142.169
Nme1|Nme2	0.452072	0.116759	1.3093	171.618	202.916	168.33	294.896	136.562	188.406	119.753	190.917	-0.0673213	0.174359	-0.0952334	0.713682	-0.396971	0.0673218	-0.586461	0.0864258	50.5303	184.175
Kcna5	0.646964	0.286249	1.30886	77.8904	86.4282	85.4249	52.319	39.8955	34.8729	82.7055	89.098	-0.0432696	0.106788	0.0899429	-0.61738	-1.00849	-1.20261	0.0432696	0.150678	13.8726	68.5793
Cyyr1	0.237986	0.0281772	1.30866	1271.92	1540.19	1516.86	1026.57	879.868	1191.76	1003.99	987.941	0.201537	0.477638	0.455624	-0.10763	-0.330108	0.10763	-0.139725	-0.162971	322.995	1177.39
Gm26415	0.747207	0.42327	1.30849	103.905	317.831	292.069	184.855	207.421	90.2642	280.638	115.76	-0.914214	0.698782	0.576831	-0.0830836	0.0830836	-1.11725	0.51923	-0.758338	51.1443	199.093
Gm15961	0.421003	0.0993404	1.30846	71.0599	52.9945	44.2344	74.6647	36.3952	39.7813	58.3952	50.1863	0.462467	0.0392752	-0.2214	0.533858	-0.502819	-0.374477	0.179282	-0.0392752	14.5489	53.464
Ubac2	0.119561	0.00706583	1.30835	87.563	77.3939	87.0833	97.7452	59.5728	81.1395	64.9992	62.6574	0.14401	-0.0340929	0.136084	0.302714	-0.411657	0.0340934	-0.285889	-0.338826	20.3541	77.2693
Gtf2b	0.0412816	0.00101679	1.3082	191.124	159.897	164.329	172.05	125.234	145.074	120.038	135.271	0.327542	0.0701757	0.109625	0.175863	-0.282338	-0.0701757	-0.343479	-0.171114	40.4458	151.627
Mfap1b|Mfap1a	0.145326	0.0104308	1.30802	112.081	75.0541	91.7388	84.7655	72.2832	63.825	66.517	72.8212	0.600329	0.0217862	0.311387	0.197331	-0.032485	-0.212024	-0.152421	-0.0217867	22.0484	79.8858
Snora7a	0.442348	0.110694	1.30797	52.7586	86.9513	89.2082	49.312	47.7162	60.688	45.4398	52.3996	0.00492525	0.725726	0.762695	-0.0925427	-0.140001	0.206931	-0.210526	-0.00492573	17.9966	60.5592
Gm15910	0.421177	0.0995495	1.30769	104.173	77.2234	68.4844	116.181	62.1436	52.8349	81.2448	82.0544	0.395258	-0.0366182	-0.209882	0.552644	-0.350051	-0.584165	0.0366182	0.0509229	21.9461	80.5425
Gm25409	0.696942	0.3511	1.30686	35.9965	53.8692	67.8899	60.1345	29.3996	26.8967	37.8259	90.7381	-0.32656	0.255043	0.588779	0.413775	-0.61862	-0.746988	-0.255043	1.00729	8.25742	50.3438
Gm16091	0.211451	0.0221916	1.30662	81.3372	62.959	62.5568	66.7443	57.3911	40.2934	58.579	54.1527	0.426141	0.0566373	0.0473919	0.140869	-0.0769491	-0.587234	-0.0473924	-0.160743	15.7953	60.5017
Ighv2-6-8	0.239648	0.0286281	1.3066	64.5093	50.7758	52.5135	67.3925	40.1017	52.671	36.9168	51.0069	0.317817	-0.0275488	0.020998	0.380898	-0.368027	0.0253201	-0.487412	-0.020998	13.6237	51.9859
Mrpl20	0.26899	0.0363026	1.30653	63.1277	68.0661	89.839	95.2808	55.3266	53.9097	71.8388	58.91	-0.0543313	0.0543313	0.454739	0.539582	-0.244631	-0.282058	0.132159	-0.154092	19.0821	69.5373
Gimap6	0.458718	0.121519	1.30642	634.015	550.651	582.707	505.981	477.944	266.961	470.554	588.568	0.264407	0.0610275	0.142659	-0.0610266	-0.143269	-0.98348	-0.16575	0.157099	117.332	509.673
Orai1	0.0626095	0.00225918	1.30638	162.42	158.372	148.388	182.408	131.683	136.627	108.82	122.098	0.189921	0.153506	0.059567	0.357362	-0.112744	-0.059567	-0.387871	-0.221775	38.0904	143.852
Gm6625	0.412759	0.0944318	1.30633	211.204	155.574	192.608	209.838	112.936	116.514	171.816	201.699	0.21537	-0.225666	0.0824013	0.206013	-0.687754	-0.642764	-0.0824008	0.14894	41.5646	171.524
Mcoln2	0.191876	0.018227	1.30494	36.9662	55.7903	50.6168	40.3331	34.9683	33.4307	32.8107	37.8544	-0.0171266	0.576681	0.436282	0.108629	-0.0972862	-0.162159	-0.189167	0.017127	11.1606	40.3463
Nav2	0.254423	0.0319033	1.30481	120.742	86.5442	104.699	82.7634	62.4641	71.6089	89.7482	77.8145	0.512645	0.0322223	0.306962	-0.0322218	-0.438188	-0.241077	0.0846682	-0.121175	23.2783	87.0481
Ifngr2	0.171085	0.0139783	1.30473	149.094	147.285	132.402	157.627	143.222	108.827	94.228	107.682	0.114631	0.0970244	-0.0566611	0.194931	0.0566611	-0.339554	-0.547361	-0.354805	33.1124	130.046
4930403O15Rik	0.485703	0.138903	1.3047	69.1485	76.6865	60.22	84.26	71.8923	34.1684	55.0905	68.6171	0.00556517	0.15484	-0.19389	0.290715	0.0617042	-1.01147	-0.322329	-0.00556469	15.1367	65.0104
Rrp12	0.0587154	0.00196592	1.3046	44.8361	45.4926	48.5047	50.0858	39.6751	38.7549	30.6225	36.3302	0.0882134	0.109184	0.201676	0.247953	-0.0882134	-0.122067	-0.461855	-0.21528	10.8841	41.7877
Jdp2	0.155422	0.011805	1.30457	85.916	78.101	103.839	90.3958	59.0645	63.6902	81.4332	70.9858	0.107448	-0.030138	0.380796	0.180776	-0.433187	-0.324407	0.0301375	-0.167949	20.7695	79.1782
Sh2d4b	0.156905	0.0120701	1.30416	56.2191	37.4994	40.5066	40.2332	32.3838	33.0081	34.4898	32.2153	0.644542	0.060348	0.17164	0.161869	-0.151244	-0.123696	-0.0603485	-0.158773	10.5903	38.3194
Nrip1	0.061588	0.00216165	1.30414	171.921	160.345	134.729	141.373	112.957	118.569	107.745	125.788	0.40122	0.300656	0.0495319	0.118981	-0.204755	-0.134797	-0.272913	-0.0495319	35.8275	134.178
Arpc4	0.195399	0.0187902	1.30407	337.575	226.925	266.735	233.975	175.935	213.768	205.599	213.788	0.616008	0.0430169	0.276206	0.087152	-0.324157	-0.0431561	-0.0993667	-0.0430169	64.0299	234.287
Mrrf	0.0816402	0.00359201	1.30394	100.21	114.241	99.7768	98.8942	85.8634	70.6569	71.3417	90.2808	0.0848026	0.273852	0.0785518	0.065733	-0.138109	-0.419322	-0.405408	-0.0657334	23.7447	91.4081
Bcar1	0.0146178	0.000144716	1.30378	165.124	150.224	151.836	167.355	124.323	130.089	117.435	114.855	0.240244	0.103807	0.119209	0.259604	-0.169211	-0.103807	-0.251436	-0.28349	36.9589	140.155
Pcdhga10	0.0502446	0.00147509	1.30347	286.64	244.959	281.601	267.401	233.856	186.033	197.833	212.805	0.260159	0.0334611	0.234572	0.159926	-0.0334611	-0.363523	-0.274798	-0.169548	62.5187	238.891
Itpa|Itpa-ps1	0.0608286	0.00210924	1.30324	66.3197	63.6053	79.8365	74.963	53.4676	49.4032	58.7209	56.4212	0.117928	0.0576358	0.385539	0.294669	-0.192844	-0.306905	-0.0576353	-0.115272	16.6779	62.8422
Trp53inp2	0.121067	0.00731508	1.30303	186.237	151.692	151.127	128.89	113.444	118.7	128.467	110.342	0.533364	0.237375	0.231992	0.00237083	-0.181787	-0.116451	-0.00237036	-0.221784	36.748	136.113
Gm22942	0.319068	0.0522183	1.30265	43.8419	28.0117	23.843	32.0408	23.6269	23.4776	22.8834	25.6681	0.825539	0.179257	-0.0532041	0.37314	-0.0663419	-0.0754833	-0.112467	0.0532041	8.02034	27.9242
Zbtb38|E030011O05Rik	0.379617	0.0789359	1.30264	150.896	116.917	120.456	157.381	114.9	70.7428	122.251	116.891	0.346562	-0.0215106	0.0215111	0.407267	-0.0466228	-0.74634	0.0428472	-0.0218277	30.2165	121.304
Bcl2a1a	0.114002	0.00657765	1.3024	52.4753	56.2286	56.9416	49.6462	41.882	44.8336	33.3586	46.2812	0.130582	0.230247	0.248426	0.0506282	-0.194726	-0.0964751	-0.522997	-0.0506282	12.234	47.7059
Mafg	0.166151	0.0132811	1.30213	115.363	102.02	135.642	124.185	88.8393	76.2358	107.349	94.8493	0.140598	-0.0367289	0.37423	0.246912	-0.236309	-0.457039	0.0367284	-0.14187	27.4842	105.56
Grk5	0.18408	0.0167266	1.30199	336.047	255.705	295.968	341.296	286.03	212.5	209.664	237.024	0.313341	-0.080843	0.130116	0.335702	0.080842	-0.347857	-0.367245	-0.190288	70.9495	271.779
Snrpd1|Gm14277	0.0825212	0.00372209	1.30168	205.578	242	228.716	264.612	177.439	183.326	159.644	201.958	0.0128145	0.248137	0.166689	0.377009	-0.199545	-0.15246	-0.35201	-0.0128145	54.6348	207.909
Ptpn23	0.041144	0.00101181	1.30155	92.0315	92.2269	80.6903	91.1981	59.6736	73.0457	69.9879	71.3442	0.26153	0.26459	0.0717978	0.248405	-0.363506	-0.0717978	-0.133492	-0.105802	20.5238	78.7748
LOC102308570|1810009A15Rik	0.0613763	0.00214713	1.30103	415.752	368.276	390.531	317.868	309.555	280.963	269.296	283.231	0.406414	0.231478	0.316125	0.0191154	-0.0191164	-0.158933	-0.220119	-0.147334	87.3458	329.434
Fxyd5	0.17591	0.0150699	1.3009	1742.66	1646.21	1712.07	1924.01	1542.81	1469.29	1036.21	1404.69	0.128937	0.0467958	0.103384	0.271765	-0.0467949	-0.117233	-0.621031	-0.182103	392.986	1559.74
Slc15a3	0.0587154	0.00196277	1.30081	36.9868	40.5607	42.8481	48.6909	31.3591	33.9348	30.4782	33.7036	0.0621223	0.195194	0.274344	0.458765	-0.176006	-0.0621223	-0.21711	-0.0719838	9.9027	37.3203
Zyx	0.0290688	0.000535867	1.30055	309.202	292.038	282.55	327.92	259.066	228.586	217.734	226.801	0.192637	0.110246	0.0625915	0.27743	-0.0625906	-0.243174	-0.313343	-0.254487	69.8805	267.987
Nifk	0.502456	0.151061	1.30051	67.5605	59.6034	68.5246	58.5606	73.0682	59.4614	32.3704	40.1647	0.182506	0.00172138	0.202948	-0.0237436	0.295569	-0.00172091	-0.879	-0.567745	12.2961	57.4142
Ubl7	0.0718834	0.00286327	1.30036	413.597	387.397	328.252	336.009	253.246	304.852	278.42	287.547	0.386768	0.292356	0.0533466	0.0870419	-0.320917	-0.0533466	-0.184195	-0.137662	85.2975	323.665
Eif2s1	0.122847	0.00753653	1.30012	110.177	130.938	119.714	109.524	86.7606	97.3165	75.3686	104.034	0.0456715	0.294733	0.165444	0.0370998	-0.299037	-0.133394	-0.502114	-0.0370998	26.7184	104.229
Nfe2l2	0.0899204	0.00443996	1.30001	853.516	790.197	764.905	616.748	539.777	591.932	576.212	605.069	0.482527	0.371322	0.324389	0.0137901	-0.178528	-0.0454607	-0.0842924	-0.0137911	178.094	667.294
Pkig	0.259452	0.0336597	1.29984	268.695	188.136	173.819	182.136	133.067	147.136	168.007	170.43	0.642584	0.128397	0.0142007	0.0816302	-0.37123	-0.226233	-0.0348644	-0.0142012	48.5364	178.928
Myd88	0.0944465	0.0047934	1.29938	51.9475	57.2693	59.369	48.4456	41.9126	35.2512	46.1565	44.0151	0.135606	0.276313	0.32826	0.0349154	-0.174064	-0.423779	-0.0349159	-0.103451	12.424	48.0458
Slc7a3	0.108875	0.0060016	1.29932	178.16	132.976	143.141	146.814	129.249	119.163	107.143	105.855	0.442517	0.0205064	0.126781	0.163331	-0.0205064	-0.137719	-0.291121	-0.308567	34.9202	132.812
Mir17|Mir17hg	0.698322	0.353569	1.29928	51.4745	174.041	50.4318	53.2536	50.325	54.7616	53.4849	57.2786	-0.0521479	1.70535	-0.0816722	-0.0031271	-0.0847311	0.0371599	0.0031271	0.10199	28.3377	68.1314
Bin1	0.206435	0.021124	1.29922	69.0391	44.1763	62.7844	50.9963	44.9678	44.0765	41.14	42.0314	0.631332	-0.0128107	0.494324	0.194311	0.0128107	-0.0160737	-0.115542	-0.0846152	13.6951	49.9015
LOC102641247|Gm16075	0.13029	0.00846905	1.29853	94.373	97.2065	94.3365	83.6037	74.9116	57.0305	81.5215	73.0644	0.193001	0.235679	0.192442	0.0181937	-0.140184	-0.533639	-0.0181937	-0.176206	20.7479	82.006
Usp10	0.219746	0.0241024	1.29847	134.534	152.071	127.64	141.824	115.784	123.483	79.7043	114.328	0.0997701	0.276545	0.0238805	0.175906	-0.116764	-0.023881	-0.655469	-0.135017	30.6922	123.671
Mtus2	0.106942	0.00579491	1.29816	87.2853	69.2336	76.6038	78.7489	55.3266	70.0394	61.9306	53.4886	0.325919	-0.00834656	0.137597	0.17744	-0.331846	0.00834703	-0.169166	-0.380589	17.7716	69.0821
Vcl	0.0641687	0.00237309	1.29793	510.396	539.59	548.905	476.522	383.167	454.98	349.29	416.851	0.132443	0.212691	0.237382	0.033371	-0.281199	-0.03337	-0.414748	-0.159643	117.781	459.963
Parp14	0.368891	0.0733811	1.29775	135.051	221.477	169.921	117.873	119.517	123.501	108.837	131.475	0.0838413	0.797496	0.415209	-0.112431	-0.0924449	-0.0451312	-0.227487	0.0451317	40.2477	140.957
Slc1a1	0.0869276	0.00413445	1.29768	980.726	768.237	863.495	782.883	709.087	584.05	624.071	694.937	0.410094	0.0577946	0.226431	0.0850401	-0.0577936	-0.337664	-0.242045	-0.086874	195.799	750.936
Shisa5	0.0250229	0.000393032	1.29754	117.538	106.893	113.484	109.104	95.7449	82.1118	79.323	88.0039	0.216408	0.079453	0.165772	0.108989	-0.0794525	-0.301058	-0.350909	-0.201081	25.4591	99.0254
Ube2g1	0.147007	0.0106307	1.29738	376.816	321.83	301.812	258.677	244.438	266.105	220.043	233.478	0.522285	0.294724	0.202076	-0.020422	-0.102107	0.0204229	-0.253789	-0.168288	73.7677	277.9
Gm14005	0.0417204	0.00103884	1.2973	61.1521	49.0819	56.716	55.1558	45.8003	39.9293	44.1695	41.0373	0.367128	0.0499177	0.258482	0.218239	-0.0499172	-0.247825	-0.102223	-0.208337	12.7923	49.1303
Hif3a	0.233169	0.0268847	1.2973	53.2469	64.4925	56.0759	46.7301	41.2959	33.8122	50.8611	44.7359	0.12724	0.403675	0.201924	-0.0611043	-0.23946	-0.527914	0.0611048	-0.124023	12.4601	48.9063
Fam162a	0.0698182	0.0027434	1.29723	163.377	154.109	184.429	168.657	149.424	118.239	118.776	131.787	0.106523	0.0222712	0.281383	0.152411	-0.0222712	-0.359977	-0.353441	-0.203477	38.0867	148.6
Anxa1	0.423158	0.101067	1.29682	143.353	191.82	134.532	161.248	120.644	168.194	84.9754	122.318	0.045814	0.465991	-0.0458145	0.215521	-0.203004	0.276364	-0.708644	-0.18313	33.7056	140.886
Gm26489	0.264673	0.0351621	1.29674	71.2356	62.9572	68.262	88.7658	53.494	61.8946	44.0258	65.9305	0.14494	-0.0332875	0.0834241	0.462346	-0.26828	-0.0578446	-0.549308	0.033287	16.4689	64.5707
Eif3i	0.267727	0.035922	1.29643	298.626	280.391	273.432	381.368	248.627	290.511	190.971	224.087	0.109031	0.0181293	-0.0181293	0.461874	-0.155327	0.0692825	-0.535958	-0.305253	69.9054	273.502
Ctgf	0.555093	0.195052	1.29631	177.467	259.365	163.62	116.894	122.557	95.7328	174.572	152.21	0.16934	0.716776	0.0521417	-0.43301	-0.36476	-0.721124	0.145614	-0.0521417	43.0685	157.802
Aimp2	0.285524	0.0415692	1.29625	112.391	112.782	95.8568	129.816	99.4015	107.012	75.1098	69.9267	0.123968	0.12898	-0.105601	0.331913	-0.0532145	0.0532145	-0.457481	-0.560639	24.8488	100.287
Plscr3	0.175419	0.015011	1.29616	116.551	107.084	124.171	163.986	101.356	98.5477	97.2869	92.6593	0.161875	0.0396543	0.253245	0.654484	-0.0396538	-0.080195	-0.0987711	-0.16908	30.4856	112.705
Rpl36al	0.0908113	0.0045203	1.29606	138.281	180.251	174.437	169.609	127.219	132.157	113.065	137.487	0.00415039	0.386563	0.339261	0.298766	-0.116129	-0.0611997	-0.286293	-0.00415039	38.1625	146.563
Gm15849	0.0439818	0.00114423	1.2959	49.8881	48.0795	47.6641	53.531	36.7331	34.4873	43.5054	39.3744	0.131649	0.0783725	0.0658541	0.233327	-0.309969	-0.400985	-0.0658541	-0.209789	11.2656	44.1578
LOC100503055|Gm12508	0.13417	0.00898084	1.29567	336.755	401.559	353.432	426.497	244.323	292.825	307.083	329.213	0.0163393	0.270251	0.086071	0.357173	-0.44657	-0.18532	-0.116733	-0.0163383	86.1994	336.461
Zap70	0.114002	0.00657911	1.29567	67.5436	76.3281	70.9837	73.2094	55.8474	54.8634	46.4259	66.8304	0.00765753	0.184052	0.0793257	0.123866	-0.266672	-0.292319	-0.533232	-0.007658	16.0244	64.004
Gfpt1	0.15476	0.0117035	1.29527	102.441	79.2281	73.1769	85.4981	75.6875	60.5272	60.8043	64.7634	0.461006	0.0902915	-0.024334	0.200172	0.0243335	-0.298137	-0.291549	-0.200543	19.6405	75.2659
Cfh	0.45778	0.120823	1.2951	698.031	1138.78	776.402	641.209	484.741	525.426	752.121	734.311	-0.0365496	0.669582	0.116964	-0.159045	-0.562625	-0.446351	0.0711241	0.0365505	189.457	718.878
P4hb	0.0876302	0.0042692	1.29507	377.524	374.832	325.084	398.256	264.926	305.366	251.17	320.515	0.225964	0.215639	0.01021	0.303094	-0.285015	-0.0800638	-0.36194	-0.01021	83.4297	327.209
Dcun1d5	0.0576015	0.00187203	1.29494	319.728	371.041	326.009	306.467	239.812	233.67	263.683	285.27	0.112814	0.327549	0.140882	0.0517035	-0.302125	-0.33956	-0.165225	-0.0517035	75.2027	293.21
Mir5110	0.621515	0.258088	1.29472	68.3873	137.034	43.2353	67.8001	55.6066	49.8735	63.0246	55.9329	0.203922	1.20666	-0.457599	0.19148	-0.0945516	-0.251533	0.0861087	-0.0861087	23.0048	67.6118
Gm5785	0.205351	0.0207374	1.29404	83.618	91.1691	117.36	86.5435	65.5202	65.1197	85.6229	75.584	-0.0170918	0.10764	0.471961	0.0325198	-0.368964	-0.377811	0.0170918	-0.162824	21.7109	83.8171
Bcl2a1b|Bcl2a1a	0.0391235	0.00092599	1.29398	42.3773	34.3432	37.3083	37.9224	28.1531	27.6328	31.9012	29.5941	0.356474	0.0532069	0.172679	0.196235	-0.233522	-0.260437	-0.0532064	-0.16151	8.66751	33.654
Cndp2	0.15282	0.0113921	1.29377	121.12	99.5378	97.8427	82.2127	70.5516	82.9927	73.4415	80.4935	0.552197	0.269073	0.244292	-0.0068121	-0.227495	0.0068121	-0.169576	-0.0373001	23.3086	88.5241
Gramd1a	0.0861497	0.00403163	1.29369	193.512	188.408	205.074	149.967	146.03	144.765	140.479	134.798	0.386971	0.348411	0.470695	0.0191884	-0.0191889	-0.0317426	-0.0751009	-0.134657	42.7226	162.879
Ubtd1	0.0616304	0.00216788	1.29368	80.6929	70.2051	75.8376	69.8265	61.826	62.6048	55.3451	49.9962	0.287418	0.0865512	0.197889	0.0787506	-0.0968108	-0.0787506	-0.256568	-0.403204	16.6975	65.7918
Rars	0.0190619	0.000224331	1.29342	270.673	299.221	297.624	291.714	238.098	225.267	203.17	230.568	0.0924983	0.237161	0.229438	0.200502	-0.0924983	-0.172419	-0.321362	-0.138863	65.5325	257.042
Gorab	0.266618	0.0356472	1.29338	47.7541	61.7314	47.415	40.2256	31.4289	45.0573	38.1713	37.1702	0.165689	0.536068	0.155407	-0.0818234	-0.437847	0.0818234	-0.157448	-0.195788	11.3246	43.6192
Ppapdc2	0.10986	0.00610259	1.29319	852.894	828.898	1057.07	796.684	755.542	629.12	635.243	705.026	0.136607	0.0954351	0.446246	0.0382481	-0.0382471	-0.302423	-0.28845	-0.138082	202.655	782.56
Gfod1	0.327368	0.0553593	1.29308	103.897	71.4227	91.4859	66.9778	78.0586	53.3119	64.034	61.033	0.587044	0.0463495	0.403517	-0.04635	0.174524	-0.375576	-0.111194	-0.180444	19.3364	73.7776
Gm4963	0.611666	0.248244	1.29286	72.0838	68.7464	133.085	89.8498	45.6478	58.0834	74.9355	106.752	-0.0279865	-0.0963783	0.856617	0.289852	-0.687117	-0.339536	0.027987	0.538527	19.5867	81.148
H2-K1	0.107989	0.00592228	1.29281	183.89	192.636	218.956	172.922	155.147	142.704	128.664	168.549	0.107196	0.174234	0.358992	0.0184755	-0.138008	-0.258621	-0.408036	-0.0184751	43.3348	170.434
Baz1a	0.0417204	0.00103408	1.29276	132.719	141.252	133.344	126.233	115.446	91.2833	106.811	100.372	0.136725	0.226624	0.1435	0.0644336	-0.0644336	-0.403228	-0.176591	-0.266293	29.9089	118.432
Slc35f5	0.14283	0.0101362	1.2927	200.398	250.068	186.062	196.968	155.18	147.098	152.843	188.508	0.0976644	0.417115	-0.0094223	0.0727544	-0.271262	-0.348431	-0.293159	0.0094223	47.4669	184.641
Pxn	0.0228399	0.000329625	1.29249	398.617	380.65	376.54	328.67	279.826	278.899	297.618	289.704	0.349954	0.283416	0.267752	0.0715885	-0.160521	-0.165308	-0.0715885	-0.110469	84.6074	328.815
Prmt1	0.0250229	0.000397466	1.29216	105.25	114.765	117.762	110.274	93.2764	90.962	78.6302	84.3386	0.0871186	0.211984	0.249166	0.154395	-0.0871191	-0.123367	-0.333548	-0.232439	25.2111	99.4073
Gm24500	0.228612	0.0258314	1.29183	52.9784	51.4626	41.7859	36.9162	41.963	34.0177	32.3989	32.6528	0.431769	0.389891	0.0893826	-0.0893822	0.0954833	-0.207348	-0.277692	-0.266428	10.5277	40.5219
Igsf6	0.285524	0.0415375	1.2918	41.5978	69.2088	63.0119	53.3922	39.7437	48.6308	42.393	42.4506	-0.127319	0.607129	0.471796	0.232803	-0.193101	0.0980425	-0.1	-0.098043	13.4982	50.0536
LOC102637749	0.0354338	0.000780007	1.29158	64.0922	57.3931	63.068	68.0365	45.8056	45.6162	51.7666	52.4377	0.224407	0.0651364	0.201167	0.310569	-0.260216	-0.266193	-0.0837192	-0.0651364	14.2409	56.027
Actg-ps1|Gm23812|Gm23374|Actg1|Gm23419|Gm25032	0.0322825	0.000656371	1.29127	536.997	441.019	473.737	486.596	348.815	371.073	377.595	401.78	0.35129	0.0672169	0.170462	0.2091	-0.271163	-0.181922	-0.156785	-0.0672169	109.771	429.701
Actg-ps1|Gm23812|Gm23374|Actg1|Gm23419|Gm25032	0.0322825	0.000656371	1.29127	536.997	441.019	473.737	486.596	348.815	371.073	377.595	401.78	0.35129	0.0672169	0.170462	0.2091	-0.271163	-0.181922	-0.156785	-0.0672169	109.771	429.701
Etv5	0.21921	0.0240142	1.29112	71.2399	78.0511	49.8551	61.5369	52.9121	48.1939	45.9691	52.369	0.436531	0.568263	-0.0784135	0.225296	0.00744343	-0.127305	-0.195491	-0.00744295	15.3097	57.5159
Rab6a	0.0214331	0.000292878	1.29084	301.895	289.25	316.504	318.336	250.913	213.281	247.001	239.738	0.164293	0.102566	0.232471	0.240796	-0.102565	-0.336998	-0.125237	-0.168294	68.763	272.115
Wdr74	0.395176	0.0856292	1.29057	164.024	123.454	108.303	173.209	125.656	126.649	101.462	84.8024	0.397175	-0.0127535	-0.201652	0.475788	0.0127535	0.0241032	-0.295793	-0.554552	32.6053	125.945
Rpl21-ps12	0.452787	0.117642	1.2902	103.395	83.9369	104.071	78.4245	56.9609	59.5442	68.9618	109.291	0.349786	0.0490003	0.359186	-0.0490003	-0.510334	-0.446345	-0.234509	0.429797	18.7673	83.0731
Ppap2b	0.362633	0.0699131	1.29009	113.155	184.134	142.663	152.652	143.361	114.391	90.151	110.801	-0.174994	0.527464	0.159315	0.256954	0.166363	-0.159315	-0.502878	-0.205316	33.4746	131.414
Exoc3l	0.117534	0.00683924	1.29004	76.3368	58.9143	76.2835	77.2939	61.3697	57.1034	54.3129	50.3041	0.344306	-0.0294542	0.343298	0.362283	0.0294542	-0.0744953	-0.146778	-0.257397	16.4346	63.9898
Psenen|Gm12396	0.230729	0.0263992	1.29004	590.844	481.314	489.476	584.188	394.549	486.973	327.95	465.978	0.287368	-0.00843143	0.0158281	0.271023	-0.295205	0.00843143	-0.561936	-0.0551491	117.593	477.659
Mir346	0.233169	0.0268793	1.28981	69.1298	54.9734	70.152	51.7103	38.206	49.7638	50.2396	52.1487	0.412766	0.0821924	0.433942	-0.00609064	-0.442742	-0.0614433	-0.0477166	0.00609112	13.9018	54.5404
4930551O13Rik	0.376316	0.0771199	1.28977	73.9716	45.3982	49.0412	45.1226	38.6247	37.4002	36.1889	51.369	0.708728	0.00439119	0.115751	-0.00439119	-0.228721	-0.275197	-0.322696	0.182656	12.4877	47.1395
Gm17146	0.37928	0.0787783	1.2897	80.6006	70.1142	65.6177	55.7038	38.122	49.5911	59.4014	66.4854	0.368499	0.167416	0.0717936	-0.164516	-0.711669	-0.332211	-0.0717931	0.0907459	14.6091	60.7045
Gadd45b	0.675377	0.320493	1.28924	281.122	251.194	256.42	97.3789	113.408	182.766	164.408	187.292	0.603552	0.441155	0.470862	-0.925963	-0.70612	-0.0176454	-0.170369	0.0176454	59.5601	191.749
Fgfr1	0.102213	0.00538914	1.28828	93.979	99.8606	109.117	105.328	89.5807	70.5604	70.511	87.8585	0.0345755	0.122152	0.250044	0.199058	-0.0345755	-0.378904	-0.379914	-0.0625806	22.4436	90.8495
Aig1	0.327492	0.0553965	1.28772	94.2254	86.8026	102.512	137.029	76.5369	102.095	73.7727	72.4828	0.0591888	-0.0591888	0.180797	0.599485	-0.240772	0.174909	-0.29384	-0.31929	23.9206	93.1821
Mctp2	0.0135141	0.000121912	1.2876	35.9328	32.8696	34.4289	31.6375	26.9292	27.0667	26.2268	24.4842	0.296224	0.167676	0.234543	0.112559	-0.119905	-0.112559	-0.158032	-0.257223	7.54043	29.947
Tmem185b	0.0382309	0.000879853	1.2875	49.7604	48.8914	52.5434	52.112	37.127	44.5499	35.8452	40.8894	0.0924954	0.0670781	0.171008	0.159113	-0.330031	-0.0670781	-0.380721	-0.190775	11.2239	45.2148
Rpsa|Rpsa-ps10|Rpsa-ps2	0.0874606	0.00424721	1.28708	239.121	248.372	233.662	301.189	200.619	198.861	177.504	215.075	0.0931091	0.147872	0.059792	0.426043	-0.160172	-0.172868	-0.336778	-0.0597916	57.5712	226.8
Ppp2r2d	0.344488	0.0623174	1.28676	175.382	174.846	215.056	146.938	130.165	107.192	179.437	141.179	0.129852	0.125439	0.424065	-0.125439	-0.300309	-0.580444	0.162833	-0.183119	38.5621	158.775
Sec14l1	0.408998	0.092585	1.28651	479.087	348.291	476.202	343.308	343.909	226.213	327.142	391.271	0.469128	0.00913238	0.460412	-0.0116549	-0.00913238	-0.61348	-0.0812435	0.177009	89.5882	366.928
Gm26158	0.748461	0.425416	1.28594	172.825	97.1001	68.6191	46.0441	115.082	54.9237	66.7206	45.9766	1.35287	0.521102	0.0202394	-0.555356	0.766221	-0.30094	-0.0202389	-0.557471	25.4712	83.4114
Gm23598	0.298363	0.0456203	1.2859	38.9963	29.7161	42.478	28.2023	25.0099	22.8634	29.7263	29.87	0.391843	-0.000247955	0.515223	-0.0756798	-0.248992	-0.378453	0.000247955	0.00720406	7.98075	30.8578
Ing2	0.45812	0.12106	1.28564	97.8519	116.92	97.4705	95.8971	55.1298	77.2133	77.0517	119.345	0.0173726	0.274225	0.0117388	-0.0117393	-0.810395	-0.324377	-0.327399	0.303837	19.85	92.1099
Msrb3	0.23046	0.0263166	1.28548	169.668	129.353	138.461	187.328	120.771	101.867	130.283	130.067	0.382267	-0.00913143	0.0890269	0.525119	-0.108176	-0.353759	0.00119638	-0.00119591	35.4557	138.475
Gm15419	0.0939336	0.00475742	1.28532	59.2721	50.4817	53.2399	45.7165	39.9246	38.2212	37.8037	46.2557	0.366181	0.134587	0.211335	-0.00845814	-0.203894	-0.266799	-0.282644	0.00845814	11.6262	46.3644
Ebna1bp2	0.0822967	0.00367763	1.28509	118.741	111.763	100.017	100.052	82.2164	93.9868	73.0129	86.3049	0.292429	0.20506	0.0448566	0.0453582	-0.237888	-0.044857	-0.409163	-0.167872	23.7629	95.7617
Gm24730	0.474037	0.131115	1.28508	61.8238	67.4334	33.242	43.987	36.5342	34.7875	43.2579	40.6569	0.559931	0.685232	-0.335223	0.0688457	-0.198983	-0.269661	0.0447321	-0.0447316	12.8124	45.2154
Gm22572	0.355289	0.0666593	1.2849	68.715	105.708	83.1196	106.884	78.8156	55.6155	68.6168	78.7144	-0.196929	0.424457	0.0776348	0.440414	0.000927448	-0.502068	-0.198992	-0.000927448	20.666	80.7735
BC037034	0.171913	0.0141874	1.28465	100.151	66.241	76.4553	80.3646	64.8271	59.4359	59.465	65.32	0.60648	0.0100999	0.216991	0.288935	-0.0210285	-0.146292	-0.145586	-0.0100999	18.541	71.5325
Mkrn1	0.412759	0.0944354	1.28456	281.622	202.282	180.944	187.601	156.002	121.453	190.566	196.696	0.574784	0.0973926	-0.0634346	-0.0113101	-0.277411	-0.638575	0.0113096	0.0569925	46.9331	189.646
Ufc1	0.324687	0.0542595	1.2841	406.83	597.078	416.847	600.461	369.318	381.039	343.193	463.03	-0.0175457	0.535947	0.0175457	0.544097	-0.157109	-0.112035	-0.262955	0.169134	116.159	447.225
Creld2	0.227244	0.0254932	1.28398	204.957	211.681	204.583	246.491	168.33	201.6	130.586	181.649	0.0132289	0.0597997	0.0105944	0.279442	-0.270798	-0.0105948	-0.637098	-0.160944	46.387	193.735
Pecam1	0.0158967	0.000162124	1.28378	1759.26	1684.31	1559.75	1564.03	1312.27	1289.58	1193.19	1317.95	0.295167	0.23235	0.121506	0.125463	-0.127745	-0.152902	-0.264977	-0.121506	363.588	1460.04
Cycs|Gm10108|Gm13772	0.0816402	0.00360499	1.28361	664.635	586.135	708.476	757.239	536.342	523.644	476.208	575.609	0.194402	0.013072	0.286558	0.382589	-0.115007	-0.149574	-0.28657	-0.013072	151.171	603.536
Hhipl1	0.0626479	0.00226394	1.28347	44.9859	36.4956	39.6015	44.7867	34.1568	29.2315	33.4278	32.1516	0.349526	0.0477734	0.165607	0.343124	-0.0477734	-0.272424	-0.0789008	-0.135055	9.22549	36.8547
Zfp512	0.293449	0.04398	1.28344	148.449	160.363	174.924	122.666	105.506	138.376	95.7621	134.656	0.12103	0.23241	0.357793	-0.154196	-0.371609	0.0196595	-0.511406	-0.019659	33.0256	135.088
Sh3bgrl2	0.121432	0.00735246	1.2829	89.968	78.8847	81.6819	63.8581	59.7257	58.3304	65.9406	59.4905	0.471392	0.281726	0.331997	-0.0231485	-0.119668	-0.153771	0.0231485	-0.12536	17.7264	69.735
Traj58	0.454216	0.118658	1.28285	74.6256	62.2766	67.4985	57.681	49.7654	33.7649	69.5321	57.181	0.316277	0.0552979	0.171462	-0.0552979	-0.26825	-0.82787	0.214286	-0.0678568	12.9596	59.0406
Cct2	0.042346	0.00106419	1.28221	577.125	553.384	547.482	606.599	465.782	495.485	399.766	425.319	0.148056	0.0874538	0.0719843	0.219917	-0.161171	-0.0719852	-0.381671	-0.292283	124.559	508.868
Rtn4	0.0877682	0.00427965	1.28215	140.337	133.584	158.765	135.135	94.076	113.009	113.949	122.855	0.131545	0.0603986	0.309536	0.077044	-0.445455	-0.180921	-0.168963	-0.0603991	30.9831	126.464
Hmgcr	0.314131	0.0505669	1.28208	126.397	167.408	96.5335	134.454	104.057	96.5609	90.4324	111.867	0.228383	0.633789	-0.160479	0.317535	-0.0522051	-0.160069	-0.254668	0.0522056	30.4688	115.964
Ncl	0.13417	0.00899261	1.28176	647.976	743.437	747.095	558.292	518.449	539.3	468.015	568.871	0.201379	0.399649	0.40673	-0.0135412	-0.120358	-0.0634737	-0.268007	0.0135412	150.541	598.929
Ufsp1	0.359629	0.0684409	1.28148	70.2536	60.1772	67.8236	105.086	53.1399	67.1312	52.7847	59.3373	0.14447	-0.0788832	0.0936856	0.725394	-0.258307	0.0788827	-0.267981	-0.0991626	17.7368	66.9667
Rbpms2|Gm3470	0.214292	0.0228177	1.28137	85.5728	71.658	64.2698	68.8979	48.652	64.3867	49.815	64.5444	0.408625	0.1526	-0.00438547	0.0959325	-0.406027	-0.00176525	-0.371948	0.00176525	15.7501	64.7246
Paqr5	0.369248	0.0737041	1.28108	876.768	951.436	875.501	721.075	568.902	515.313	872.674	764.241	0.10246	0.220371	0.100373	-0.179586	-0.521556	-0.664287	0.0957079	-0.0957069	175.912	768.239
Rdh10	0.322737	0.053657	1.28046	75.4599	48.1857	61.536	44.6052	42.2436	41.5912	47.8107	44.1976	0.708438	0.0613327	0.41416	-0.0500612	-0.12854	-0.150994	0.0500612	-0.0633044	13.4859	50.7037
Galnt18	0.122675	0.00751142	1.28031	118.02	120.631	107.994	106.863	80.2312	105.319	77.619	93.2325	0.153764	0.185334	0.0256891	0.010499	-0.403033	-0.0104985	-0.450786	-0.186363	24.2767	101.239
Ell2	0.138074	0.00955409	1.28017	177.342	165.168	170.073	187.482	112.484	131.431	147.037	159.97	0.125664	0.0230646	0.0652828	0.205879	-0.531146	-0.306563	-0.144687	-0.0230646	37.2853	156.373
Pvrl2	0.0759182	0.00318756	1.2801	83.594	99.6299	76.2621	93.2032	68.536	63.7415	69.7127	72.3893	0.170029	0.423208	0.0375948	0.327009	-0.116508	-0.221138	-0.0919485	-0.0375943	19.5774	78.3836
Rps26	0.2599	0.0339278	1.27949	153.125	178.114	187.287	195.576	115.903	123.133	148.386	176.019	-0.100513	0.11758	0.190035	0.252508	-0.502296	-0.415001	-0.145869	0.100513	37.6651	159.693
Elf4	0.198496	0.0192587	1.27912	65.2481	73.4757	80.7908	93.877	65.9973	66.8469	57.8697	53.2023	-0.0256982	0.145634	0.282558	0.499138	-0.00922584	0.00922584	-0.198826	-0.320145	17.3689	69.6635
Gm23375|Actg-ps1	0.35881	0.0682297	1.27874	120.019	73.4864	119.207	108.957	78.3999	72.1165	78.1054	97.0177	0.460636	-0.247073	0.45085	0.321137	-0.153699	-0.274221	-0.159128	0.153699	24.0074	93.4136
Krtap5-1|Gm2431	0.209969	0.0218745	1.27814	66.5069	57.6617	77.291	50.5284	46.146	49.4393	46.4773	52.9246	0.362987	0.157096	0.579784	-0.0334215	-0.164312	-0.0648589	-0.153992	0.0334215	14.2502	55.8719
Pde7b	0.310194	0.0492632	1.27792	212.63	273.201	233.339	198.481	202.433	135.653	176.561	208.065	0.0511093	0.412723	0.185187	-0.0482392	-0.0197973	-0.597314	-0.217074	0.0197973	48.7347	205.045
Gm20275	0.125262	0.00784393	1.27777	40.062	41.5945	48.4467	34.3127	30.4875	34.8843	31.0209	31.4968	0.211574	0.265733	0.485736	-0.0119166	-0.182445	0.0119166	-0.157421	-0.135454	9.13162	36.5382
Lamb1	0.174105	0.0147306	1.27765	55.8311	54.5304	49.4636	65.0787	49.2296	45.4907	36.0281	45.5833	0.178122	0.144115	0.00342035	0.399237	-0.00342035	-0.117377	-0.453824	-0.114441	12.143	50.1544
Nckap1l	0.0474655	0.00134338	1.2773	44.5415	40.7336	51.8165	46.3713	33.6647	35.9893	36.2823	37.2586	0.193254	0.0643239	0.411516	0.251336	-0.210659	-0.11433	-0.102632	-0.0643239	10.067	40.8322
Usp12	0.268574	0.0361697	1.27726	712.474	540.495	458.509	448.062	407.209	397.18	445.77	412.3	0.672838	0.274282	0.0369492	0.00370026	-0.134229	-0.170205	-0.0036993	-0.116305	124.27	477.75
Nmd3	0.0881215	0.00430365	1.27688	125.055	158.789	151.691	145.413	110.827	128.302	111.131	104.273	-0.0184884	0.326055	0.260082	0.199103	-0.192747	0.0184879	-0.188795	-0.280694	31.604	129.435
Ang|Rnase4	0.476092	0.132354	1.27661	76.5263	44.9553	68.9475	58.377	35.819	44.5395	52.0889	62.7367	0.472767	-0.294698	0.32231	0.0822115	-0.622465	-0.308103	-0.082212	0.186121	13.4055	55.4988
Acadsb	0.273981	0.0378097	1.27629	115.993	161.865	132.216	98.8073	89.5231	95.5249	105.49	102.47	0.157888	0.638645	0.346746	-0.0734577	-0.215816	-0.122199	0.0209522	-0.0209522	28.9685	112.736
Gpx3	0.266729	0.0357284	1.27599	37.8543	55.4263	57.9652	41.9136	38.0108	34.2966	37.0249	39.8387	-0.0398312	0.51028	0.574896	0.107127	-0.0338798	-0.182224	-0.0717936	0.0338798	10.9971	42.7913
Cyp51	0.107133	0.00582585	1.27575	62.7615	81.7401	60.0254	62.1228	51.3414	50.6681	52.6679	52.7117	0.158032	0.539196	0.0937242	0.143274	-0.131724	-0.150769	-0.0949249	-0.0937238	14.8151	59.2549
Gm26265	0.463107	0.12394	1.27562	77.7907	44.0788	37.7039	46.0441	35.8125	39.9799	42.0336	37.3553	0.924188	0.104676	-0.120696	0.167605	-0.194945	-0.0361328	0.0361328	-0.134098	12.609	45.0998
Snx6	0.0644559	0.0023913	1.27556	253.343	251.207	210.712	237.237	164.047	196.317	190.384	195.996	0.31686	0.304646	0.0510416	0.2221	-0.310122	-0.0510416	-0.0953169	-0.0534034	51.4385	212.405
Gm17103	0.0950947	0.00484184	1.27544	122.769	117.25	121.324	111.29	85.5405	80.7728	107.587	98.8014	0.166029	0.0996804	0.148952	0.0244055	-0.355234	-0.437973	-0.024405	-0.147309	24.9827	105.667
Rgs4	0.301044	0.0466571	1.27516	213.444	149.99	170.705	183.115	154.554	130.987	111.43	167.782	0.406505	-0.102481	0.0841541	0.185398	-0.0592394	-0.297922	-0.531216	0.0592399	38.125	160.251
Arid5a	0.132689	0.00871598	1.27484	93.0152	97.9551	87.6111	82.7005	74.2716	61.3657	65.5126	83.7064	0.160851	0.235505	0.0744977	-0.00872087	-0.163805	-0.439185	-0.344844	0.00872087	19.1064	80.7673
Plxnb1	0.124463	0.00776223	1.27454	49.952	37.314	45.2557	51.2305	33.9876	34.6421	37.477	37.1129	0.417682	-0.00314474	0.275239	0.454143	-0.13785	-0.110335	0.00314474	-0.0109401	10.1331	40.8715
Pdcd4	0.443785	0.111612	1.27442	336.736	378.819	379.235	257.782	189.96	276.526	258.704	347.879	0.1421	0.311993	0.313576	-0.243362	-0.683819	-0.1421	-0.238213	0.189069	69.8757	303.205
Sdc4	0.241708	0.0291098	1.2742	64.3886	54.9207	43.2696	46.8228	37.0502	37.1479	43.6551	45.2346	0.535018	0.305563	-0.0384321	0.0754251	-0.262306	-0.258507	-0.0256381	0.0256386	11.5785	46.5612
Ept1	0.134393	0.00902538	1.27417	109.946	127.007	102.622	144.403	95.2632	98.1335	89.8854	93.4289	0.13172	0.339828	0.0322623	0.525025	-0.0750895	-0.0322628	-0.158921	-0.10314	26.817	107.586
Mpeg1	0.104116	0.00554332	1.27404	45.2531	38.7502	36.0611	34.2452	32.8462	27.995	31.0842	28.7561	0.432202	0.208389	0.104631	0.030087	-0.0300865	-0.260646	-0.109633	-0.221945	8.40702	34.3739
Mex3d	0.331019	0.0566823	1.27388	141.289	91.2382	110.61	82.7085	83.8102	74.0723	82.8014	87.121	0.725501	0.0945649	0.372331	-0.0470376	-0.0279474	-0.206139	-0.0454183	0.0279474	24.51	94.2063
Pitpna	0.0250229	0.000392523	1.27372	670.237	629.093	622.289	599.89	482.753	451.912	519.234	527.927	0.252154	0.160756	0.145068	0.0921803	-0.221233	-0.316476	-0.116133	-0.0921793	134.921	562.917
Stt3a	0.0898636	0.00442332	1.27341	494.838	585.026	468.908	486.379	417.759	413.586	346.532	419.365	0.1582	0.399746	0.0805483	0.133324	-0.0860844	-0.10057	-0.355768	-0.0805492	109.477	454.049
Gm17491	0.188928	0.0177411	1.2734	96.2435	115.41	128.397	136.056	103.387	86.5517	84.027	98.1466	-0.0657716	0.196231	0.350084	0.433672	0.0375214	-0.218897	-0.261608	-0.0375218	25.9987	106.027
Ggt5	0.278627	0.0394143	1.27321	68.2133	58.2012	59.6779	55.8109	49.7727	35.9008	48.0528	58.6022	0.259255	0.030251	0.0664005	-0.0302506	-0.195442	-0.666783	-0.246176	0.0401578	12.3937	54.279
mt-Tn	0.486729	0.139681	1.27307	939.646	670.875	1023.66	699.542	466.937	609.541	690.672	874.241	0.434913	-0.0511599	0.558457	0.00920582	-0.573978	-0.189482	-0.00920486	0.330827	173.083	746.889
Gm6505	0.254899	0.0321023	1.27287	110.363	121.313	107.033	141.987	109.7	91.1318	75.1645	103.151	0.0264454	0.162924	-0.0177498	0.389952	0.0177493	-0.249783	-0.527685	-0.0710473	25.3872	107.48
Il23a	0.260452	0.03406	1.27286	40.9795	29.4058	43.9381	30.261	26.7101	27.4465	27.5127	30.2623	0.458121	-0.0206795	0.558693	0.0206795	-0.159397	-0.120156	-0.116682	0.0207415	8.16319	32.0645
Rpf2	0.2599	0.0339028	1.27254	56.092	75.6706	56.315	54.0463	51.5338	50.0265	38.0041	50.2813	0.0879369	0.519876	0.0936618	0.0343394	-0.0343394	-0.0771656	-0.473702	-0.0698347	13.0696	53.9962
Gm21104|LOC100861618|LOC100043921|LOC100043918|Gm2564|Gm13309|Gm2457|Gm12407|Ccl19|Gm2023|Ccl19-ps1|Ccl19-ps3	0.509631	0.156132	1.27251	138.79	286.221	140.433	188.323	127.804	138.86	142.385	158.563	-0.0269399	1.01729	-0.00995827	0.413363	-0.14591	-0.0262117	0.00995827	0.165213	46.5386	165.172
Gm21104|LOC100861618|LOC100043921|LOC100043918|Gm2564|Gm13309|Gm2457|Gm12407|Ccl19|Gm2023|Ccl19-ps1|Ccl19-ps3	0.509631	0.156132	1.27251	138.79	286.221	140.433	188.323	127.804	138.86	142.385	158.563	-0.0269399	1.01729	-0.00995827	0.413363	-0.14591	-0.0262117	0.00995827	0.165213	46.5386	165.172
Gm21104|LOC100861618|LOC100043921|LOC100043918|Gm2564|Gm13309|Gm2457|Gm12407|Ccl19|Gm2023|Ccl19-ps1|Ccl19-ps3	0.509631	0.156132	1.27251	138.79	286.221	140.433	188.323	127.804	138.86	142.385	158.563	-0.0269399	1.01729	-0.00995827	0.413363	-0.14591	-0.0262117	0.00995827	0.165213	46.5386	165.172
Mal	0.346286	0.0631029	1.27237	1657.06	1853.03	1656.86	1666.85	1287.7	976.591	1757.17	1464.2	8.7738e-05	0.161345	-8.67844e-05	0.00858688	-0.363745	-0.762711	0.0847187	-0.178422	337.033	1539.93
S100a10	0.471523	0.12924	1.27236	241.833	149.801	165.397	273.095	159.578	134.011	190.569	153.2	0.57391	-0.117056	0.0258355	0.749301	-0.025835	-0.277744	0.230216	-0.0846853	48.1916	183.436
Cacybp	0.204204	0.0204423	1.27186	266.762	199.878	230.329	284.016	198.834	167.365	212.5	188.5	0.372261	-0.0441709	0.160404	0.462676	-0.0517297	-0.300299	0.0441704	-0.128731	53.4468	218.523
Rpl12	0.204726	0.0205876	1.27185	848.913	690.193	994.338	961.753	705.189	672.907	605.874	744.816	0.22817	-0.070447	0.45629	0.408219	-0.0394363	-0.107039	-0.258428	0.0394373	191.603	777.998
Mpzl3	0.0592167	0.0019941	1.27182	42.2602	48.9073	38.6572	38.6034	31.8617	33.5082	33.9121	32.5602	0.224033	0.434786	0.0954733	0.0934649	-0.183442	-0.11075	-0.0934644	-0.152157	9.14649	37.5338
Agap3	0.099078	0.00515184	1.27173	81.326	85.0384	65.5882	74.3898	66.3838	61.0292	56.57	56.2885	0.301583	0.365982	-0.00869751	0.172971	0.00869751	-0.112633	-0.222095	-0.229292	16.5177	68.3267
Pinx1	0.339271	0.0605039	1.27157	122.86	89.6417	121.923	101.046	96.0744	101.248	65.4388	81.5336	0.318395	-0.136375	0.307352	0.0363922	-0.0363922	0.0392771	-0.590399	-0.27315	22.7938	97.4706
Mir194-2	0.32959	0.0559506	1.27142	68.9099	103.955	93.3548	83.6714	64.6402	58.9611	64.7104	86.8247	-0.140011	0.453159	0.298	0.140011	-0.232291	-0.364961	-0.230725	0.193382	18.6886	78.1284
Gm15475	0.0671044	0.0025567	1.27142	96.5587	91.041	101.436	113.7	82.5999	71.7581	84.7818	77.2102	0.13627	0.0513816	0.207357	0.372027	-0.0889955	-0.291995	-0.0513816	-0.186344	21.5964	89.8857
Hnrnph2	0.204189	0.0203896	1.27124	260.825	337.113	332.723	298.016	222.166	225.385	223.794	297.911	-0.0958996	0.274251	0.255339	0.096406	-0.327348	-0.306594	-0.316813	0.0958986	64.8556	274.742
Ppme1	0.194409	0.0186149	1.27115	177.764	188.465	188.205	139.437	124.836	125.216	158.766	135.686	0.256704	0.341038	0.33904	-0.0936456	-0.253222	-0.248838	0.0936451	-0.132994	37.3416	154.797
Chchd1	0.301288	0.0467632	1.27114	86.3607	65.3103	53.8444	60.9081	45.1708	58.1515	48.8502	55.2141	0.607948	0.204885	-0.0736303	0.104208	-0.327035	0.0373898	-0.214062	-0.0373893	14.7592	59.2263
Gfap	0.139265	0.00967954	1.27096	58.721	43.3815	44.0839	43.0612	38.6967	34.6181	37.3582	37.0314	0.524578	0.0877814	0.110953	0.0770884	-0.0770879	-0.237771	-0.127873	-0.140552	10.3858	42.119
Rpsa	0.376081	0.0769168	1.27049	322.877	321.868	306.397	422.947	361.688	258.051	210.125	263.56	0.0400505	0.035531	-0.035532	0.429541	0.203809	-0.283282	-0.579691	-0.252807	70.1667	308.439
Ace2	0.467972	0.127115	1.27023	132.487	104.249	72.3249	81.3842	78.2518	59.3714	74.6464	90.0446	0.731346	0.385526	-0.141942	0.0283122	-0.0283122	-0.426668	-0.0963631	0.174205	22.0328	86.5949
Lrp10	0.279957	0.0398215	1.27008	250.853	229.965	208.269	165.815	160.354	201.107	156.227	151.963	0.45807	0.332644	0.189679	-0.139193	-0.187514	0.139193	-0.225127	-0.265048	46.3129	190.569
Zc3h12c	0.283607	0.0409409	1.26991	148.104	220.221	142.692	150.254	145.317	120.404	121.005	126.996	0.0405536	0.612897	-0.0131488	0.0613494	0.0131488	-0.258166	-0.250987	-0.181271	36.8871	146.874
Gm16892	0.202799	0.0201362	1.26953	94.302	91.9611	81.3074	113.709	86.6594	76.1937	72.4062	64.5606	0.167916	0.131651	-0.0459852	0.437906	0.0459847	-0.1397	-0.213259	-0.378719	20.365	85.1375
Gm23456	0.341252	0.0613213	1.26951	258.451	289.133	308.675	229.086	185.917	169.547	248.482	259.731	0.0283742	0.190218	0.284572	-0.145628	-0.446857	-0.57983	-0.0283742	0.0355039	55.4168	243.628
Mesdc1	0.0460996	0.0012632	1.2694	61.209	57.1098	58.6489	70.9961	50.7376	48.1526	46.4106	49.4376	0.185347	0.085341	0.123707	0.399344	-0.085341	-0.160784	-0.213943	-0.122789	13.3063	55.3377
Tgfbr2	0.394472	0.0851976	1.26914	332.711	437.814	333.795	235.56	268.601	292.533	228.52	245.861	0.247236	0.643286	0.251929	-0.25094	-0.0615664	0.0615654	-0.294714	-0.189188	76.0912	296.925
Fstl1	0.127917	0.00817202	1.26857	117.314	88.0131	114.755	101.92	76.9114	80.4821	91.2546	82.5512	0.3885	-0.0260901	0.356678	0.185552	-0.220611	-0.15514	0.0260901	-0.118519	22.7007	94.1502
Fhl3	0.338801	0.0600443	1.26842	222.437	147.015	149.508	181.348	160.196	146.336	128.917	113.339	0.585302	-0.0121317	0.0121317	0.290669	0.111739	-0.0188131	-0.201655	-0.387445	37.8804	156.137
Prps1	0.264397	0.0350511	1.26829	352.277	371.506	398.679	297.758	255.416	249.328	262.728	358.873	0.121285	0.197963	0.299803	-0.121285	-0.342574	-0.377382	-0.301853	0.148048	73.4687	318.321
Dph5	0.34623	0.0630371	1.26807	48.3706	66.9289	38.2744	47.7643	40.948	42.4563	34.1232	38.5846	0.214244	0.682744	-0.123507	0.196048	-0.0260921	0.0260921	-0.289133	-0.111863	11.3065	44.6813
Trav6d-4	0.0330164	0.000690821	1.26805	41.4789	40.6171	36.6474	35.9223	30.0287	28.1928	31.9266	31.737	0.292558	0.262267	0.113891	0.0850587	-0.173478	-0.264492	-0.0850587	-0.0936537	8.19511	34.5688
Kri1	0.0773706	0.0032873	1.26796	74.9799	68.5233	85.4478	68.6779	60.5874	62.4864	53.3099	57.7963	0.196436	0.0665264	0.384976	0.0697789	-0.11105	-0.0665259	-0.295663	-0.17909	15.8622	66.4761
Ccdc141	0.345088	0.0624993	1.26787	1772.96	1865.67	1755.23	1584.76	1247.39	1038.1	1794.81	1532.06	0.0881987	0.161729	0.0736952	-0.0736952	-0.419047	-0.684022	0.105867	-0.122492	341.566	1573.87
Gm21104|LOC100861618|LOC100043921|LOC100043918|Gm2564|Gm13309|Gm2457|Gm12407|Ccl19|Gm2023|Ccl19-ps1|Ccl19-ps3	0.521905	0.164427	1.2678	137.406	275.429	128.76	187.038	130.693	130.826	137.336	150.241	0.000368595	1.00361	-0.0933881	0.445257	-0.071888	-0.0704217	-0.000368595	0.129207	44.8842	159.716
Gm21104|LOC100861618|LOC100043921|LOC100043918|Gm2564|Gm13309|Gm2457|Gm12407|Ccl19|Gm2023|Ccl19-ps1|Ccl19-ps3	0.521905	0.164427	1.2678	137.406	275.429	128.76	187.038	130.693	130.826	137.336	150.241	0.000368595	1.00361	-0.0933881	0.445257	-0.071888	-0.0704217	-0.000368595	0.129207	44.8842	159.716
Cadm3	0.203915	0.020302	1.26762	33.4167	49.3194	39.7669	34.2296	32.3571	30.0938	30.4042	29.347	0.0232444	0.584829	0.274243	0.0579176	-0.0232444	-0.127858	-0.113056	-0.164111	8.63262	34.8668
Slc30a6	0.358153	0.0678015	1.2674	63.2246	113.363	82.3707	74.7104	68.3806	63.9352	58.7638	66.5391	-0.0934095	0.748986	0.288236	0.147414	0.0196929	-0.0772853	-0.198966	-0.0196929	19.0125	73.911
Sipa1l3	0.179653	0.0157293	1.26732	186.583	128.976	148.579	179.917	127.831	124.45	125.959	124.453	0.539148	0.00643158	0.210565	0.486661	-0.00643158	-0.0451035	-0.02771	-0.045073	35.3405	143.343
Igkj1|Igkv9-124|Igkv4-70|Igkv19-93|Igk-V28|LOC637260|LOC672450|LOC434035	0.48973	0.141954	1.26656	111.444	88.0133	133.118	104.604	57.609	94.0551	87.1203	112.434	0.168056	-0.172467	0.424449	0.0766821	-0.783895	-0.0766826	-0.18718	0.180815	21.4904	98.5497
Olfr887	0.373988	0.0757545	1.26636	60.5102	57.857	93.3977	75.2399	63.4849	52.0228	61.6638	46.9727	-0.0136232	-0.0783086	0.612587	0.300698	0.0556126	-0.231657	0.0136232	-0.378978	15.7152	63.8936
Gm22883	0.184319	0.0168567	1.26632	40.4598	28.2988	28.5417	32.9579	24.5019	26.5873	24.1556	26.617	0.559945	0.0441961	0.0565267	0.264079	-0.163653	-0.045805	-0.184184	-0.0441961	7.09907	29.015
LOC102638479	0.364462	0.0709439	1.26612	664.626	636.492	551.176	553.114	359.321	433.549	512.716	628.313	0.267496	0.205097	-0.00253201	0.00253201	-0.619772	-0.348849	-0.106886	0.186437	117.877	542.413
Tceb2	0.323049	0.0537586	1.266	909.858	839.678	748.381	1125.55	744.816	821.731	562.786	727.304	0.214422	0.0986156	-0.0674467	0.521339	-0.0743361	0.0674458	-0.478633	-0.108661	191.708	810.013
Gch1	0.315973	0.0513287	1.26591	373.079	282.157	279.256	328.24	253.54	195.696	244.769	309.377	0.410437	0.00745583	-0.00745583	0.225705	-0.146831	-0.520427	-0.197625	0.140324	64.8373	283.264
Tpd52l2	0.0283806	0.000507898	1.26586	220.439	206.539	201.546	183.122	153.522	164.454	166.429	155.749	0.336525	0.242563	0.207253	0.0689502	-0.185409	-0.0861716	-0.0689502	-0.164627	42.873	181.475
Gm9234	0.368697	0.0730934	1.26573	244.728	191.896	289.379	271.767	152.405	233.108	188.405	214.982	0.128569	-0.222284	0.370351	0.279759	-0.554699	0.0583911	-0.24877	-0.0583911	52.2172	223.334
Akap2	0.208735	0.0215853	1.26558	498.846	398.42	500.175	377.311	398.902	306.984	333.028	358.512	0.363573	0.0392685	0.367412	-0.0392685	0.0410118	-0.336856	-0.219378	-0.113	94.3314	396.522
Nap1l4	0.0495588	0.00143237	1.26539	302.822	275.556	258.06	251.913	222.134	223.906	194.617	218.577	0.350558	0.214437	0.119797	0.0850182	-0.096477	-0.0850177	-0.287273	-0.11977	57.2794	243.448
Eif5b	0.161545	0.0126332	1.26538	313.968	361.306	304.94	316.365	276.207	275.956	205.69	272.261	0.113482	0.316087	0.0713873	0.124454	-0.0713863	-0.0726976	-0.496667	-0.0921431	66.6162	290.837
Hn1l	0.35173	0.0652591	1.26525	113.106	83.3435	64.9697	98.685	70.8916	76.4785	64.7711	67.1587	0.619265	0.178736	-0.180567	0.422497	-0.0547204	0.0547204	-0.184984	-0.13276	20.201	79.9255
Lpcat3	0.1635	0.0129371	1.26491	333.537	257.437	262.383	294.607	244.315	247.766	194.483	220.228	0.401248	0.0276203	0.0550747	0.222195	-0.047853	-0.0276208	-0.37695	-0.197598	60.2926	256.844
Pnpla2	0.50965	0.156195	1.26475	679.942	483.283	541.456	381.166	369.969	297.697	502.078	479.315	0.498491	0.00594711	0.169924	-0.336502	-0.379515	-0.693073	0.0609922	-0.00594616	109.197	466.863
Ptplb	0.205054	0.0206837	1.26457	260.988	261.602	214.187	212.765	156.318	182.434	194.977	218.818	0.28992	0.293312	0.00480557	-0.00480509	-0.449581	-0.22669	-0.13076	0.0356679	49.2488	212.761
BC049635	0.376725	0.0773342	1.26314	34.3765	33.1118	37.2785	58.0152	30.5595	30.4128	31.8154	32.7039	0.0630188	0.00894165	0.179939	0.818028	-0.106781	-0.113723	-0.0486779	-0.00894213	9.32258	36.0342
Sik1	0.460896	0.12259	1.26266	880.726	712.952	714.764	688.724	731.891	387.877	634.05	675.614	0.329826	0.0249386	0.0286016	-0.0249395	0.0627632	-0.853266	-0.14427	-0.0526676	141.934	678.325
Snhg4	0.140349	0.00984127	1.26253	130.525	154.059	147.716	133.637	94.4449	114.94	129.783	110.891	0.00411463	0.243269	0.182615	0.0381036	-0.462666	-0.179327	-0.00411415	-0.231067	28.9693	126.999
LOC102634065|Gm14989	0.122847	0.00755973	1.26252	206.057	195.366	229.048	209.637	143.739	157.795	172.53	194.426	0.0803442	0.00347948	0.232952	0.105195	-0.439253	-0.304646	-0.175854	-0.00347948	42.9048	188.575
Mrpl47|Actl6a	0.147132	0.010668	1.26231	84.8578	69.8664	65.4915	88.9951	59.2089	65.2255	59.2718	59.4565	0.376675	0.0962267	0.00293493	0.445353	-0.142558	-0.00293493	-0.141026	-0.136539	16.512	69.0467
Soat2	0.0388753	0.000912635	1.26207	40.143	39.5378	44.6923	37.3729	32.6669	31.1652	34.3036	29.92	0.164974	0.143057	0.319851	0.0618172	-0.132343	-0.200238	-0.0618167	-0.259064	8.42256	36.2252
Slc12a4	0.156321	0.0119479	1.26205	117.651	107.417	111.484	127.93	109.031	79.3212	96.4833	85.1452	0.120531	-0.0107617	0.0428619	0.241377	0.0107622	-0.4482	-0.165627	-0.345981	23.6252	104.308
Gpr65	0.0135141	0.000115803	1.26194	36.7885	34.3227	34.46	31.9215	26.8839	26.6102	27.1153	28.235	0.293251	0.193159	0.198916	0.0885205	-0.159262	-0.174027	-0.146896	-0.0885205	7.16206	30.7921
Gpr97	0.334306	0.0582644	1.26172	49.5747	53.1621	50.1995	44.4528	36.8288	31.1797	37.8287	53.4233	0.0786638	0.179461	0.0967331	-0.0786643	-0.350104	-0.590333	-0.311457	0.18653	9.53215	44.5812
Ppp1r2	0.388486	0.0827088	1.26171	162.343	272.006	216.995	211.447	170.337	148.601	150.156	210.354	-0.221558	0.523035	0.197055	0.159693	-0.152213	-0.349165	-0.334148	0.152212	45.8362	192.78
Dpp9	0.209698	0.0217655	1.26135	125.798	115.667	116.239	92.983	95.9568	74.3531	99.0818	87.889	0.36754	0.246404	0.25352	-0.0685358	-0.0231175	-0.391109	0.023118	-0.14982	23.3517	100.996
Pisd	0.329702	0.0560458	1.26125	72.0771	80.7393	94.3431	60.2712	72.2177	60.3387	51.4768	58.297	0.128228	0.291958	0.516605	-0.129843	0.131039	-0.128229	-0.357389	-0.177891	16.2751	68.7201
Rpl7a-ps3	0.0587154	0.00196574	1.2612	585.23	564.115	547.487	664.843	450.574	431.515	487.152	501.44	0.159552	0.106537	0.0633736	0.343561	-0.217688	-0.280043	-0.105079	-0.0633736	122.748	529.044
Mir466p|Gm25943|Mir466b-7|Mir466b-8|Mir466b-5|Mir466e|Mir466b-1|Mir466b-4|Gm25285|Mir466c-1|Mir466b-6|Mir466c-2	0.605099	0.243679	1.261	463.899	477.148	586.953	468.452	261.548	299.69	501.819	611.95	-0.0273571	0.0132675	0.312077	-0.0132685	-0.854092	-0.657698	0.0859995	0.372246	80.361	458.933
Mir466p|Gm25943|Mir466b-7|Mir466b-8|Mir466b-5|Mir466e|Mir466b-1|Mir466b-4|Gm25285|Mir466c-1|Mir466b-6|Mir466c-2	0.605099	0.243679	1.261	463.899	477.148	586.953	468.452	261.548	299.69	501.819	611.95	-0.0273571	0.0132675	0.312077	-0.0132685	-0.854092	-0.657698	0.0859995	0.372246	80.361	458.933
Pcmt1	0.254942	0.0321321	1.26075	271.58	198.525	190.419	199.142	170.645	172.328	190.761	144.253	0.510903	0.0588455	-0.00129127	0.0633249	-0.159475	-0.145311	0.0012908	-0.401869	45.4196	192.207
Lypla2	0.471735	0.12937	1.26065	86.4281	81.3306	95.5122	157.831	82.3993	75.3216	75.9521	89.0014	0.0344343	-0.0532684	0.178618	0.903238	-0.0344343	-0.164004	-0.151978	0.0767612	24.6068	92.972
Mrps18b	0.533089	0.174095	1.26065	134.882	61.6463	84.4083	75.3631	67.274	74.4581	56.9359	73.4314	0.867209	-0.2624	0.190971	0.0274444	-0.136364	0.010016	-0.377075	-0.010016	21.05	78.5498
Ppp4c	0.0755651	0.00312625	1.26049	196.078	212.544	192.063	225.237	181.473	147.917	154.383	172.333	0.0707622	0.187099	0.0409136	0.27078	-0.0409131	-0.33588	-0.274146	-0.115466	42.4541	185.253
Chd7	0.042719	0.00108836	1.26038	80.7984	86.2723	76.4014	73.5802	56.7026	66.147	64.3798	64.3075	0.211829	0.306401	0.131103	0.0768208	-0.299081	-0.0768204	-0.115889	-0.117509	16.3788	71.0737
Tpd52	0.0902245	0.00447928	1.26038	194.841	167.836	156.443	157.678	148.745	133.11	131.431	122.838	0.353055	0.137811	0.0363979	0.0477357	-0.0363979	-0.196629	-0.214941	-0.312484	35.1687	151.615
Gm19551	0.468779	0.12776	1.26016	54.4453	82.3953	49.7121	50.1117	44.4411	35.5454	49.6694	56.4821	0.125433	0.723189	-0.00577497	0.00577497	-0.16748	-0.489711	-0.0070157	0.17842	12.6316	52.8503
Abca5	0.0403071	0.000980376	1.25993	93.7279	96.325	89.2733	100.68	68.9279	77.5029	72.5042	83.141	0.121584	0.161016	0.0513344	0.224809	-0.321806	-0.152644	-0.24883	-0.0513349	19.4825	85.2603
Eif5	0.111697	0.00628039	1.25986	431.038	376.277	469.613	352.164	341.114	315.927	323.003	305.859	0.314565	0.118543	0.43822	0.0229969	-0.0229969	-0.133661	-0.101702	-0.180386	85.7972	364.374
Noc4l	0.372044	0.0749414	1.25985	69.6266	82.2014	60.8272	49.1455	47.5816	61.3581	45.0781	51.6042	0.313536	0.553061	0.118614	-0.189043	-0.235699	0.131152	-0.313674	-0.118614	14.0447	58.4278
1700047G07Rik	0.124463	0.00776388	1.25961	32.2349	24.7511	24.1358	24.6787	20.8369	21.3653	21.63	19.6045	0.496521	0.115389	0.0790691	0.111163	-0.13296	-0.0968356	-0.0790691	-0.220918	5.59094	23.6546
Esf1	0.279283	0.0396	1.25939	204.314	285.671	234.868	233.06	188.842	170.959	166.264	236.607	-0.0949583	0.38861	0.106109	0.0949583	-0.208568	-0.352092	-0.392269	0.116749	48.8103	215.073
Gbp4	0.789516	0.491612	1.25933	78.4235	388.593	108.184	105.578	97.9279	141.074	104.284	96.0622	-0.42006	1.88884	0.0440731	0.00889301	-0.0996246	0.427039	-0.00889254	-0.127376	60.3575	140.016
Utp11l	0.136208	0.00924685	1.25911	270.352	297.557	298.442	293.236	254.432	247.254	186.685	238.505	0.0437803	0.182106	0.186391	0.161	-0.0437794	-0.0850673	-0.490455	-0.137041	58.1778	260.808
Rnf2	0.358431	0.0678903	1.25907	206.644	181.242	171.342	150.498	138.234	105.168	154.852	170.711	0.345924	0.156693	0.0756516	-0.111479	-0.234111	-0.628535	-0.070332	0.0703325	35.1902	159.836
Mrpl17	0.279428	0.0396914	1.2589	194.601	161.099	188.596	135.874	138.085	145.304	110.081	144.812	0.423898	0.151324	0.378674	-0.0943551	-0.0710683	0.00244617	-0.398064	-0.00244617	35.4724	152.306
Blcap	0.193475	0.0184659	1.25886	78.037	108.862	83.0385	99.5418	76.7931	75.4151	64.6245	74.708	0.0115905	0.491863	0.101213	0.362735	-0.01159	-0.037713	-0.260487	-0.0513034	19.4846	82.6275
Rps13|LOC102642137|Gm15483|Rps13-ps4|Rps13-ps2	0.399905	0.0880078	1.25881	970.614	821.697	1154.33	981.226	568.617	771.46	831.274	986.597	0.111787	-0.128504	0.361878	0.127475	-0.659654	-0.21952	-0.111787	0.135351	192.481	885.727
Txn1	0.0832287	0.00377643	1.25865	294.923	257.912	292.072	327.074	231.667	253.59	210.364	234.276	0.205649	0.0121894	0.191636	0.354929	-0.142636	-0.0121894	-0.281801	-0.126477	60.5209	262.735
Cdk6	0.514598	0.159996	1.25843	62.8666	90.4074	72.9903	59.1262	44.6855	46.3281	57.3533	82.3736	0.0442476	0.568395	0.259659	-0.0442476	-0.448239	-0.396158	-0.0881705	0.434136	13.6625	64.5164
Dcpp3	0.283934	0.0410858	1.25829	43.2152	37.5013	46.6007	38.5761	29.0242	27.0142	39.4879	37.5365	0.183538	-0.0210619	0.292352	0.0197053	-0.390743	-0.494282	0.0534086	-0.0197053	8.2076	37.3695
Npdc1	0.063727	0.00232501	1.25828	105.467	129.218	108.291	128.142	95.9715	94.5857	93.1548	89.216	0.068059	0.361073	0.106178	0.349004	-0.068059	-0.0890431	-0.111035	-0.173363	24.5476	105.506
Ankrd13c	0.0733768	0.00298206	1.25808	189.743	174.103	207.41	162.117	136.039	148.095	143.748	153.104	0.268274	0.144169	0.396716	0.0412612	-0.211753	-0.0892467	-0.132234	-0.0412607	38.0969	164.295
Snord15b|Rps3	0.42639	0.102823	1.25794	102.408	66.8752	70.4248	94.0899	69.2965	66.1787	78.6968	50.2154	0.551821	-0.0629635	0.0116506	0.429606	-0.0116506	-0.0780664	0.171871	-0.476304	17.3526	74.7731
Tm9sf3	0.133872	0.00892344	1.25781	526.14	473.317	445.938	412.776	314.058	382.056	392.627	388.748	0.386187	0.233548	0.147583	0.0361004	-0.35823	-0.0754776	-0.0361013	-0.0504246	95.1709	416.957
Kdelr2	0.0678835	0.00260729	1.25778	1271.61	1231.69	1109.28	1138.91	992.014	1009.34	820.313	962.557	0.265139	0.219112	0.0681067	0.10613	-0.0930901	-0.0681067	-0.367276	-0.136579	241.817	1066.96
Lrp1	0.181248	0.0161437	1.25744	105.111	77.5786	76.7131	75.2341	70.2566	61.7281	65.9799	65.7884	0.531837	0.0936484	0.0774622	0.049376	-0.049376	-0.236082	-0.139984	-0.144176	17.721	74.7988
Ogfr	0.37802	0.078051	1.25721	90.5041	61.8133	63.2424	55.3292	43.2514	54.9178	60.5966	54.4395	0.644344	0.0942788	0.127252	-0.065599	-0.420894	-0.076365	0.065599	-0.0889854	14.4209	60.5118
Naip5	0.202345	0.0200679	1.2572	49.0293	39.8351	46.8949	58.2019	36.7071	37.2166	43.2222	36.1386	0.240739	-0.0588651	0.176525	0.488161	-0.176846	-0.156959	0.0588651	-0.199364	10.1692	43.4057
Gm10719	0.486729	0.139651	1.25717	70.203	75.9823	103.77	71.7381	77.7033	43.1311	67.6343	70.1329	-0.0156026	0.098527	0.54818	0.0156026	0.13084	-0.718408	-0.0693812	-0.0170441	15.7729	72.5369
Pgd	0.0660292	0.00249795	1.25684	64.8596	71.7971	72.9607	76.3854	53.0236	64.5971	53.8306	56.4086	0.0029254	0.149532	0.172725	0.238904	-0.287759	-0.00292492	-0.265966	-0.198479	14.5357	64.2328
Snrpd1|Gm14277	0.491066	0.143367	1.25657	288.837	233.466	283.714	336.404	187.006	271.47	168.226	302.277	0.0576382	-0.249404	0.0318203	0.277577	-0.569532	-0.0318213	-0.722215	0.123255	53.3602	258.925
Tmed5	0.22795	0.0256952	1.2565	111.94	129.12	155.937	158.186	109.059	99.0312	107.96	122.672	-0.0660448	0.139953	0.412197	0.432856	-0.103655	-0.24281	-0.118273	0.0660448	29.1151	124.238
Mocos	0.181096	0.0160487	1.25641	72.1068	77.357	61.8036	67.1211	57.9767	48.2401	50.8111	65.3435	0.182269	0.283664	-0.0401764	0.0788984	-0.132395	-0.397635	-0.322725	0.0401769	14.0043	62.595
LOC100861727|Gm21075|Gm13301|4933409K07Rik|Gm2192|Gm21158|LOC100041536|Gm21093|Gm3883|Ccl27a|Gm10590	0.195175	0.0187447	1.25635	51.4296	56.5297	42.1262	58.775	39.9705	38.1104	40.5187	46.811	0.211814	0.348226	-0.0760646	0.404418	-0.151848	-0.220597	-0.132196	0.0760646	10.8625	46.7839
Pfn1	0.0228497	0.000331524	1.25614	731.636	683.996	705.132	763.857	571.049	602.969	528.178	595.287	0.188091	0.0909519	0.134857	0.250266	-0.16942	-0.0909519	-0.282013	-0.109451	146.785	647.763
Mir466p|Gm25943|Mir466b-7|Mir466b-5|Mir466b-1|Mir466b-4|Gm25285|Mir466c-1|Mir466b-6|Mir466c-2	0.622714	0.25976	1.2561	227.697	240.153	299.229	241.642	128.961	154.598	259.004	307.577	-0.0812964	-0.00445604	0.312836	0.00445604	-0.901474	-0.639894	0.10456	0.352536	39.6452	232.358
Mir466p|Gm25943|Mir466b-7|Mir466b-5|Mir466b-1|Mir466b-4|Gm25285|Mir466c-1|Mir466b-6|Mir466c-2	0.622714	0.25976	1.2561	227.697	240.153	299.229	241.642	128.961	154.598	259.004	307.577	-0.0812964	-0.00445604	0.312836	0.00445604	-0.901474	-0.639894	0.10456	0.352536	39.6452	232.358
Mir466p|Gm25943|Mir466b-7|Mir466b-5|Mir466b-1|Mir466b-4|Gm25285|Mir466c-1|Mir466b-6|Mir466c-2	0.622714	0.25976	1.2561	227.697	240.153	299.229	241.642	128.961	154.598	259.004	307.577	-0.0812964	-0.00445604	0.312836	0.00445604	-0.901474	-0.639894	0.10456	0.352536	39.6452	232.358
Dcpp1	0.334599	0.058359	1.25607	114.776	112.82	94.5025	106.205	102.772	77.0175	65.6615	100.46	0.175783	0.15099	-0.104613	0.0638123	0.0164146	-0.399779	-0.629918	-0.0164142	20.598	96.7769
Gm26902	0.0816402	0.00361394	1.25599	45.1788	53.9369	52.2947	47.3686	36.4443	37.1174	40.5948	44.1715	0.0162654	0.27189	0.227283	0.0845485	-0.293688	-0.267286	-0.138085	-0.0162654	10.1127	44.6384
Fdps	0.305227	0.0478561	1.25587	90.4583	105.988	109.74	141.644	86.8665	103.501	78.0096	85.4168	-0.097157	0.131426	0.181607	0.54979	-0.15561	0.097157	-0.310757	-0.179889	23.5094	100.203
Naa30	0.337858	0.0596427	1.25581	212.336	248.539	172.238	157.024	138.736	151.493	151.109	180.696	0.368658	0.595783	0.0667081	-0.0667076	-0.245345	-0.118439	-0.122101	0.135876	42.0255	176.522
Mat2a	0.206248	0.020947	1.25562	2437.16	2232.49	2203.42	2396.7	1919.43	1435.87	2015.51	2081.04	0.186677	0.0601282	0.0412216	0.162525	-0.157847	-0.576605	-0.0873775	-0.0412207	454.482	2090.2
Taf9|Ak6|Gm12372	0.0932907	0.00470756	1.25561	217.284	162.385	172.845	177.745	140.125	147.483	144.437	146.108	0.489604	0.0694351	0.1595	0.199827	-0.143261	-0.0694351	-0.0995393	-0.0829415	38.0263	163.552
Coq10b	0.356602	0.0671688	1.25556	123.239	136.432	113.975	150.303	80.5341	95.764	115.161	130.497	0.0488982	0.195623	-0.0638356	0.335318	-0.564884	-0.315001	-0.0488987	0.131457	25.4981	118.238
Cirh1a	0.304956	0.0477902	1.25548	141.24	135.899	130.453	110.084	128.072	112.735	89.728	85.641	0.233207	0.177588	0.11859	-0.126334	0.0920067	-0.0920072	-0.421315	-0.488571	25.3753	116.732
Tirap	0.268177	0.03603	1.25532	116.585	104.797	87.7238	78.4991	80.6279	65.8381	78.3487	81.4647	0.524585	0.370805	0.114242	-0.046051	-0.00744772	-0.299805	-0.0488186	0.00744724	20.3316	86.7356
Usp31	0.0348479	0.000759798	1.25531	102.475	104.447	101.565	91.2918	82.2154	85.8078	74.9898	75.5456	0.211407	0.238906	0.19853	0.0446887	-0.106389	-0.0446887	-0.239101	-0.228449	20.3051	89.7922
9330133O14Rik	0.399636	0.0878383	1.25491	95.7495	78.7306	83.642	62.196	56.3045	63.99	53.254	82.4144	0.43188	0.149539	0.236842	-0.190564	-0.334136	-0.149539	-0.414495	0.215511	16.0888	72.0351
Ifitm1	0.137558	0.00945573	1.25489	33.5092	40.5379	43.3871	35.0299	32.9838	30.3047	26.9608	30.8926	0.0113993	0.286115	0.384109	0.0754294	-0.0113988	-0.133614	-0.302294	-0.105895	7.83053	34.2008
Snora44|Snhg12	0.254942	0.0322497	1.25486	98.2034	77.9211	105.744	82.7266	86.845	64.1999	72.9357	66.3869	0.29059	-0.0431685	0.397315	0.0431681	0.113259	-0.322612	-0.138557	-0.274285	18.5568	81.8703
Sat1	0.360414	0.0688953	1.25459	812.44	576.958	876.959	651.344	522.4	493.251	682.957	614.124	0.361286	-0.132508	0.471536	0.0424461	-0.275819	-0.358652	0.11082	-0.0424452	151.242	653.804
Timm23|Gm10233|Gm10171|Gm16209|Gm7493	0.422378	0.100159	1.25458	186.493	202.515	174.722	195.555	167.183	197.939	104.634	150.433	0.0470276	0.165932	-0.0470276	0.115481	-0.110664	0.132966	-0.786739	-0.262969	34.7737	172.434
Gm10355	0.15089	0.0111553	1.25451	58.3159	58.664	70.1193	65.1325	59.7211	44.9367	47.1387	49.865	-0.00429249	0.00429249	0.26163	0.155197	0.0300589	-0.380289	-0.31127	-0.230155	12.6426	56.7366
Pmaip1	0.48988	0.142266	1.25447	243.606	210.521	219.381	180.189	144.058	122.372	202.954	228.799	0.236992	0.0264044	0.0858793	-0.198048	-0.520908	-0.756286	-0.0264039	0.146523	38.8784	193.985
Nol10	0.256312	0.0326605	1.25438	100.081	121.334	95.9859	77.0407	77.5913	76.4458	72.3186	84.5519	0.305225	0.583043	0.244957	-0.0722446	-0.0619707	-0.0834279	-0.163499	0.0619702	20.8834	88.1686
Gm22272	0.27187	0.0371854	1.25436	53.8798	65.0216	54.6943	41.6054	38.5047	40.3612	44.2322	46.8452	0.243245	0.514419	0.264891	-0.129729	-0.241464	-0.173529	-0.0414028	0.0414023	11.3144	48.1431
Gpr56	0.253789	0.0317529	1.25425	728.68	571.071	659.947	548.572	452.934	428.617	586.632	534.52	0.380609	0.0289955	0.237676	-0.0289955	-0.305375	-0.384986	0.0677795	-0.066431	126.392	563.872
Tmem256	0.32832	0.055634	1.25415	77.9707	58.0452	64.5111	86.999	46.774	61.1429	56.2255	63.8498	0.319498	-0.106256	0.0461144	0.477565	-0.417726	-0.0312476	-0.152208	0.0312481	14.8834	64.4398
Plod3|Mir702	0.0639321	0.00234234	1.25374	160.981	132.694	137.056	138.016	123.051	105.607	108.457	116.035	0.333218	0.0544238	0.101088	0.111157	-0.0544238	-0.274977	-0.23656	-0.139119	28.8996	127.737
Rexo2	0.0424795	0.00107409	1.25327	490.387	465.957	508.497	535.266	389.342	420.02	362.305	425.498	0.139248	0.0655222	0.191566	0.265581	-0.193638	-0.084218	-0.297471	-0.0655232	100.736	449.659
Arhgap42	0.188634	0.0176188	1.25317	113.918	104.847	98.7429	129.586	91.5606	78.1562	83.768	103.377	0.173164	0.0534496	-0.033082	0.359083	-0.142032	-0.370399	-0.270359	0.033082	22.558	100.494
Eif3d	0.0386581	0.000898919	1.25292	391.679	417.672	384.689	383.911	297.444	344.45	330.139	289.853	0.107138	0.199839	0.0811596	0.0782385	-0.289914	-0.0782385	-0.13946	-0.32721	79.0161	354.98
Gm14586	0.310199	0.0492805	1.25289	385.623	302.352	461.911	412.62	284.009	276.182	314.447	365.647	0.185558	-0.165402	0.445981	0.283181	-0.255696	-0.296016	-0.108818	0.108818	80.5556	350.349
Magoh	0.0391235	0.000925982	1.25232	196.021	202.725	188.278	186.538	140.735	171.986	150.824	155.434	0.130126	0.178642	0.0719814	0.0585904	-0.3479	-0.0585904	-0.248016	-0.204577	38.6457	174.068
Serpina3h	0.45455	0.118861	1.25198	43.7522	66.0329	75.9178	50.2306	45.0617	42.5137	40.936	57.1794	-0.12088	0.472951	0.674205	0.0783319	-0.0783319	-0.162304	-0.216862	0.265261	12.5606	52.703
Gm17134	0.0424547	0.00107182	1.25182	548.437	552.76	512.956	552.846	380.405	460.611	445.113	448.873	0.174135	0.185462	0.0776444	0.185686	-0.353656	-0.0776434	-0.127019	-0.114883	107.999	487.75
Trmt1	0.125262	0.00783474	1.25167	50.0412	43.5181	46.3417	56.6382	37.5455	44.1826	37.4635	37.4714	0.190567	-0.0109315	0.0797639	0.369228	-0.223907	0.010931	-0.227064	-0.226757	9.96905	44.1503
Pcdhb3	0.369851	0.0741012	1.25154	29.2221	30.528	48.1875	39.6573	31.7787	28.3621	29.3319	26.2826	-0.0342431	0.0288296	0.687357	0.406286	0.0867596	-0.0773354	-0.0288296	-0.187193	7.95987	32.9188
Gm5327	0.137249	0.00939677	1.25107	44.2795	37.2621	45.9693	40.2656	30.6064	30.1793	37.1623	36.3183	0.250865	0.00193596	0.304895	0.113773	-0.281942	-0.302213	-0.00193548	-0.0350766	8.37754	37.7553
Tax1bp3|Gm13597	0.468544	0.127504	1.25086	119.99	161.108	148.042	169.491	88.7641	135.1	104.507	158.094	-0.237104	0.188011	0.0659895	0.261185	-0.671971	-0.06599	-0.436419	0.160762	28.0415	135.637
Derl1	0.114931	0.00664357	1.25081	285.393	330.081	287.023	269.098	260.519	248.046	221.17	207.987	0.108192	0.318063	0.116408	0.0233726	-0.0233726	-0.0941529	-0.259604	-0.348264	58.4686	263.665
Zeb1	0.314066	0.0504323	1.25068	327.927	313.765	319.673	295.214	290.669	185.614	249.723	294.553	0.15323	0.0895386	0.11645	0.00161743	-0.0207653	-0.66784	-0.239815	-0.00161648	59.0047	284.642
Efhd2	0.296624	0.0450495	1.25068	290.411	215.118	220.694	183.349	193.245	188.264	156.91	180.986	0.606504	0.173534	0.210456	-0.0570035	0.0188355	-0.0188355	-0.281658	-0.075717	47.5419	203.622
Vdac3	0.129425	0.00836307	1.25064	208.093	178.275	203.606	167.025	161.406	159.639	131.578	152.104	0.341847	0.118719	0.310396	0.024684	-0.0246844	-0.040565	-0.319463	-0.110324	38.0677	170.216
2210016F16Rik	0.17707	0.0153191	1.25022	45.6335	39.6561	37.6607	37.9046	36.7017	27.0929	30.7302	34.6033	0.29564	0.0930881	0.0186076	0.0279183	-0.0186081	-0.456538	-0.274796	-0.103544	7.93169	36.2479
Ago2	0.172479	0.0143337	1.24995	139.971	132.532	109.766	155.041	106.502	108.097	114.689	97.9503	0.319044	0.24026	-0.0316448	0.466569	-0.0752025	-0.0537496	0.0316448	-0.19596	27.5179	120.569
Rhog	0.334022	0.0580463	1.24988	175.626	121.656	153.409	167.182	105.638	108.09	135.637	144.976	0.324722	-0.204982	0.129594	0.253634	-0.408651	-0.375557	-0.0480294	0.0480289	30.8827	139.027
H2afj	0.0421622	0.0010547	1.24973	48.3742	52.55	54.4336	52.5568	40.8083	41.4442	46.1486	38.1982	0.0339756	0.153429	0.204235	0.153616	-0.2114	-0.189092	-0.0339751	-0.306756	10.3288	46.8142
Spp1	0.051783	0.00153963	1.24962	43.288	38.4737	39.4268	39.7375	31.6584	28.9593	35.6398	32.7496	0.225286	0.0551906	0.090498	0.101822	-0.22609	-0.354656	-0.055191	-0.177204	7.97974	36.2416
Srp54b|Srp54c|Srp54a	0.278082	0.039223	1.24952	394.123	474.51	455.71	323.12	378.883	295.721	319.367	315.706	0.171732	0.439525	0.381203	-0.114841	0.114841	-0.242675	-0.131699	-0.14833	84.4461	369.642
Gm15948	0.653768	0.293849	1.24948	98.788	94.8859	69.4982	69.3923	68.3289	36.2605	86.9706	86.0728	0.35307	0.294927	-0.15429	-0.156491	-0.178771	-1.09287	0.169262	0.154291	13.7329	76.2747
Stt3b	0.220302	0.0242651	1.24943	242.82	297.183	223.328	263.263	175.293	205.17	200.179	241.826	0.0633206	0.354786	-0.0574045	0.17994	-0.406797	-0.179746	-0.21528	0.0574045	51.0316	231.133
Fads3	0.0900805	0.00446173	1.24941	61.1174	53.6094	57.8077	50.3082	42.7081	50.5995	43.7863	41.3256	0.276626	0.0875273	0.196304	-0.0041647	-0.24045	0.0041647	-0.204477	-0.287922	11.1058	50.1578
Zmiz1	0.0639354	0.00235081	1.24928	610.58	696.391	636.572	623.944	452.782	542.045	556.454	507.684	0.0669584	0.256676	0.127101	0.0981941	-0.364407	-0.10481	-0.0669594	-0.19929	127.13	578.307
Gm6238	0.294021	0.0442208	1.24926	65.9423	89.4769	79.822	98.8506	61.4138	64.6863	78.6178	61.2023	-0.126826	0.313484	0.148755	0.457219	-0.229468	-0.15457	0.126825	-0.234444	17.0429	75.0015
Cpe	0.42905	0.103936	1.24892	769.341	620.841	493.074	598.176	506.847	395.207	450.351	641.879	0.482561	0.173163	-0.159257	0.11951	-0.11951	-0.478454	-0.290012	0.221239	121.787	559.465
Ccny	0.367821	0.0724715	1.24886	650.047	537.846	584.244	586.894	413.749	366.282	603.001	539.305	0.211706	-0.0616426	0.0577345	0.0642633	-0.440082	-0.615884	0.103323	-0.0577345	109.174	535.171
Ier3	0.607034	0.245416	1.24878	1643.56	1663.77	1855.82	978.458	780.943	1347.07	1450.26	1338.31	0.23376	0.251386	0.408988	-0.514486	-0.83978	-0.0532436	0.0532436	-0.0626612	306.258	1382.27
Snrpa1	0.229206	0.0260727	1.24868	143.9	155.498	184.557	190.862	138.142	155.896	116.534	129.188	-0.0559163	0.0559158	0.303084	0.35155	-0.114829	0.0595984	-0.360226	-0.211514	33.7644	151.822
H2-Q9|H2-Q7|H2-Q5	0.294682	0.0443996	1.24854	120.37	112.343	151.406	118.123	109.3	95.5708	81.1555	117.399	0.067812	-0.031755	0.398767	0.0406256	-0.0713658	-0.265018	-0.500898	0.031755	24.7041	113.208
Vsig2	0.0628716	0.00227445	1.24852	185.782	189.44	174.364	188.439	128.182	148.102	155.773	160.934	0.14933	0.177457	0.0578165	0.169816	-0.386086	-0.177694	-0.104839	-0.057817	36.2586	166.377
Prkcsh	0.152376	0.0113355	1.24797	102.873	111.966	117.117	131.43	79.2854	102.331	93.3965	96.4617	0.00381136	0.126002	0.190894	0.357239	-0.371926	-0.00381136	-0.135613	-0.0890245	22.9776	104.357
Naa15	0.0545255	0.00171022	1.24782	123.675	137.918	127.596	131.237	107.41	95.9372	97.9646	116.705	0.041842	0.199094	0.0868721	0.127457	-0.161584	-0.324552	-0.294381	-0.041842	25.6021	117.305
Parp16	0.30351	0.0474	1.24777	66.356	60.0034	68.4132	53.8991	54.8837	61.0471	43.11	41.9334	0.209517	0.064333	0.253563	-0.0904489	-0.064333	0.0892124	-0.412688	-0.452612	11.9244	56.2057
D130012P04Rik	0.451821	0.11661	1.24728	69.5231	70.8728	66.3927	73.6572	47.9368	41.1466	75.2232	67.1023	0.0255651	0.0533047	-0.0409017	0.1089	-0.510794	-0.731153	0.139252	-0.0255647	12.2592	63.9818
Eif4a1|Eif4a-ps4	0.137642	0.00948287	1.24726	543.627	529.655	560.461	541.512	364.273	434.302	514.533	443.601	0.0584583	0.0208931	0.102455	0.0528336	-0.51914	-0.265461	-0.0208941	-0.234898	104.636	491.495
Sdf2l1	0.103341	0.00547648	1.24722	83.7659	88.2201	97.3278	102.216	69.1682	69.0054	83.1909	76.5168	0.00496912	0.0797133	0.221457	0.292155	-0.271285	-0.274684	-0.00496912	-0.125618	18.4121	83.6764
Samd4b	0.123407	0.00764169	1.24721	147.364	157.308	143.485	163.523	129.868	117.123	105.547	140.017	0.0561409	0.150348	0.0176496	0.206244	-0.126205	-0.275221	-0.425357	-0.0176492	29.7814	138.029
Spcs3	0.156905	0.012071	1.24696	323.576	374.619	369.323	302.488	286.645	307.722	237.935	266.878	0.0848513	0.296172	0.275631	-0.0123749	-0.0899878	0.0123749	-0.358687	-0.193073	67.7066	308.648
Gm25931	0.832512	0.570446	1.2469	90.4614	190.256	38.4172	50.6711	32.0177	55.8185	83.6081	92.7567	0.405109	1.47768	-0.830441	-0.431029	-1.09332	-0.291449	0.291449	0.441258	26.4012	79.2509
A630077J23Rik	0.415831	0.0966216	1.24677	42.5513	77.7229	53.0102	53.6053	49.572	44.7957	39.6902	44.1301	-0.147238	0.721898	0.169829	0.185935	0.0730834	-0.0730829	-0.24766	-0.0946798	12.1755	50.6347
Prkab2	0.323008	0.0537393	1.24671	109.171	110.263	104.044	78.6202	90.4327	89.6251	65.6929	76.5517	0.278144	0.292506	0.208749	-0.195474	0.00647116	-0.00647116	-0.454636	-0.233939	19.949	90.5501
Mir340	0.810959	0.529445	1.24662	55.9037	65.0363	23.5431	95.4162	41.8344	86.636	29.198	31.957	0.209126	0.42743	-1.03851	0.980418	-0.209126	0.841149	-0.727947	-0.597685	12.5685	53.6906
N4bp1	0.099078	0.00515523	1.24654	211.477	195.649	211.661	173.443	144.291	176.812	157.587	156.471	0.272158	0.159924	0.273417	-0.0138803	-0.279359	0.0138803	-0.152193	-0.162444	39.267	178.424
Cyba	0.258096	0.0332404	1.24645	101.112	99.0149	120.756	111.1	87.004	101.385	68.2336	92.4527	0.0151196	-0.0151196	0.27126	0.151017	-0.201684	0.0190105	-0.552283	-0.114051	20.7269	97.6323
Agmo	0.533093	0.174125	1.24619	133.258	81.8059	103.734	83.8317	73.8756	61.0273	110.713	78.75	0.686303	-0.0176449	0.324965	0.0176454	-0.164753	-0.440395	0.418908	-0.0725699	19.5659	90.8745
Snord53	0.648785	0.287714	1.24615	122.856	66.4434	66.8852	57.1283	91.4462	50.7788	50.8724	54.7538	0.995734	0.108961	0.118522	-0.108961	0.569756	-0.278939	-0.276282	-0.170207	16.3655	70.1456
Fam117b	0.544852	0.184052	1.24572	724.659	750.807	625.297	471.136	429.189	379.812	613.016	666.066	0.227068	0.278209	0.0143089	-0.394091	-0.52862	-0.704949	-0.0143089	0.105432	120.954	582.498
Itgav	0.285531	0.0416363	1.24533	157.449	144.24	142.913	142.496	111.002	91.304	136.662	138.833	0.162746	0.0363355	0.0230036	0.0187836	-0.341554	-0.623385	-0.0415225	-0.0187831	27.3241	133.112
Amfr	0.0610877	0.00212528	1.24483	793.233	772.113	698.773	678.514	635.091	582.676	608.903	536.684	0.273074	0.234142	0.0901547	0.0477076	-0.0477076	-0.171975	-0.108458	-0.290598	144.82	663.248
Calu	0.12829	0.00824718	1.2447	486.08	359.721	375.553	377.88	315.436	321.692	314.299	324.146	0.509432	0.0751181	0.137256	0.146169	-0.114413	-0.0860815	-0.119625	-0.0751181	80.9155	359.351
2410016O06Rik	0.267017	0.035792	1.24462	94.5246	95.2993	106.454	122.169	83.7139	99.82	68.6392	85.1192	-0.00588751	0.00588703	0.165577	0.364223	-0.18111	0.0727506	-0.467546	-0.157094	20.2885	94.4673
Gm23640	0.684692	0.334617	1.2445	44.4117	41.4424	41.9123	44.7181	22.7943	23.5891	61.9846	43.1483	0.0625997	-0.0372319	-0.0209651	0.0725203	-0.899667	-0.850217	0.54357	0.0209651	5.24205	40.5001
Tuba4a	0.491066	0.143336	1.24436	201.193	121.052	143.879	229.869	146.392	133.882	121.37	141.231	0.497123	-0.235824	0.0134006	0.689357	0.0383873	-0.0904908	-0.232036	-0.0134006	38.2792	154.858
Arih2	0.314267	0.050675	1.24432	272.789	219.531	188.308	236.379	179.619	210.544	149.396	196.805	0.422343	0.108978	-0.112353	0.215656	-0.180504	0.0486779	-0.446303	-0.0486774	45.1606	206.671
Slc52a2	0.286379	0.0419155	1.24429	234.299	270.509	197.556	189.491	168.887	210.039	158.813	175.694	0.276152	0.483479	0.0300679	-0.0300674	-0.196139	0.118464	-0.284866	-0.139128	44.6052	200.661
Ddit3	0.0537359	0.00165236	1.24404	249.324	278.505	305.141	282.982	207.329	232.735	223.861	231.747	0.0496674	0.209352	0.341121	0.232358	-0.216433	-0.0496678	-0.105752	-0.0558014	55.0702	251.453
Slc39a7|Gm20427	0.170959	0.0139549	1.24355	151.002	154.478	153.365	172.636	148.641	133.973	106.708	121.534	0.0113649	0.0442047	0.0337639	0.20453	-0.0113649	-0.16126	-0.489532	-0.301842	30.1561	142.792
Plekho1	0.456744	0.12025	1.24329	180.408	109.365	144.949	159.8	114.259	131.684	91.2643	139.289	0.413684	-0.308429	0.0979667	0.238688	-0.245274	-0.0405006	-0.569457	0.0405006	29.5065	133.877
Hexb	0.26624	0.0355343	1.24319	235.677	184.585	268.983	275.785	187.503	209.24	182.509	188.678	0.246265	-0.106261	0.436973	0.472999	-0.083632	0.0746164	-0.122573	-0.0746164	49.2747	216.62
Faf2	0.181775	0.0162369	1.24316	129.251	126.491	116.802	91.9338	88.402	93.304	94.3915	94.4097	0.453309	0.422168	0.307201	-0.0382009	-0.0947165	-0.0168581	-0.000139713	0.000139236	23.4928	104.373
Dear1	0.251064	0.0310477	1.24305	55.7231	50.9288	62.6905	69.0801	39.4655	49.7784	53.3038	49.1572	0.0969157	-0.0328794	0.266887	0.406909	-0.400768	-0.0658388	0.0328789	-0.0839577	11.6794	53.7659
Spryd4	0.0587154	0.00195485	1.24297	45.9883	46.9016	39.96	40.2159	33.892	37.5608	33.027	34.5396	0.247373	0.275743	0.0446644	0.0538726	-0.192949	-0.0446644	-0.230248	-0.165644	8.51161	39.0106
Srp19	0.204189	0.0203609	1.24264	184.615	215.405	174.148	153.177	138.847	157.4	130.78	155.658	0.238114	0.460646	0.153903	-0.0312042	-0.172912	0.00802851	-0.259269	-0.00802851	36.1652	163.754
Gm24045	0.541084	0.180001	1.24246	53.0177	28.7763	38.8614	28.4879	32.6797	33.2532	27.8216	23.4433	0.789836	-0.0917563	0.341698	-0.106288	0.0917563	0.116855	-0.140434	-0.387465	7.9864	33.2926
Snord42b	0.452268	0.117133	1.24241	38.0848	55.4641	31.7731	30.3031	29.675	31.2962	32.4221	28.3484	0.272319	0.814659	0.0109086	-0.0574288	-0.087647	-0.0109086	0.0400834	-0.153627	8.47083	34.6709
Irf8	0.0869276	0.0041638	1.24229	35.5797	33.4525	38.7863	41.5408	30.7489	27.263	29.836	32.1919	0.116646	0.0277081	0.24114	0.34012	-0.0938754	-0.267466	-0.137354	-0.0277085	7.32989	33.6749
Btaf1	0.492149	0.144085	1.24215	131.327	135.597	99.408	152.195	87.3638	80.4004	120.666	133.524	0.0610714	0.107226	-0.340661	0.273828	-0.526987	-0.646821	-0.0610709	0.085	24.1432	117.56
Dnaja3	0.299792	0.0461041	1.24212	46.5133	70.6342	52.3026	47.8974	41.1345	46.278	45.9601	39.5201	0.00365829	0.606383	0.172898	0.0459647	-0.173633	-0.00365782	-0.0136008	-0.231399	11.1137	48.78
Atad3a	0.25264	0.031481	1.24172	64.5519	64.0288	61.8122	64.0894	61.3688	55.4547	39.7808	50.8742	0.0677619	0.0560217	0.00519323	0.0573874	-0.00519323	-0.15139	-0.630627	-0.275763	11.751	57.7451
Zwint	0.286256	0.0417933	1.24143	129.246	112.249	125.146	106.402	101.316	105.869	104.269	72.7241	0.284214	0.0808005	0.237707	0.00361967	-0.0670419	-0.00361967	-0.0255981	-0.545401	22.2162	107.153
Tmem183a	0.260943	0.0342749	1.24109	201.5	209.102	142.636	189.941	143.389	136.073	151.318	162.962	0.359718	0.413148	-0.138719	0.274494	-0.131127	-0.206675	-0.0534768	0.0534773	37.3593	167.115
Nme2|Gm5566|Dscaml1	0.300432	0.0463991	1.24106	733.565	835.11	797.271	1040.31	589.033	781.057	615.532	756.337	-0.0673027	0.119739	0.0528421	0.43672	-0.383881	0.0231991	-0.320395	-0.0231991	166.076	768.527
Stk40	0.376971	0.0776024	1.24104	107.537	63.0869	73.132	81.4509	57.841	63.0996	71.331	65.436	0.65446	-0.114966	0.098196	0.253624	-0.240215	-0.114676	0.062223	-0.0622225	16.8749	72.8643
Katna1	0.422538	0.100559	1.24102	223.078	201.408	177.492	224.959	126.444	149.283	182.644	219.375	0.217975	0.0705452	-0.111823	0.230085	-0.601079	-0.361527	-0.0705452	0.193822	37.298	188.085
Flnb	0.0216177	0.000300476	1.24096	608.031	658.824	644.662	682.978	534.864	511.487	551.777	492.678	0.0700293	0.185777	0.154427	0.237723	-0.114944	-0.179418	-0.0700293	-0.233472	125.922	585.663
n-R5s84	0.589789	0.228344	1.24089	69.4661	86.2703	37.3179	49.7974	47.9963	42.3226	45.0541	51.3227	0.506813	0.819368	-0.38963	0.0265727	-0.0265722	-0.208069	-0.117837	0.0701017	14.039	53.6934
Insr	0.316463	0.051507	1.24084	1063.5	1042.01	994.964	1016.88	849.476	615.529	900.305	1004.69	0.0890837	0.0596361	-0.00701427	0.0244188	-0.235085	-0.69983	-0.151244	0.00701427	186.837	935.918
Larp7	0.334022	0.0580528	1.24071	125.977	129.15	130.977	148.122	107.808	131.109	80.5685	116.968	-0.0179405	0.017941	0.0382056	0.215679	-0.24264	0.0396624	-0.662818	-0.124998	24.4432	121.335
Pbdc1	0.103534	0.00549468	1.24065	162.353	144.841	139.544	134.362	133.653	115.428	111.471	108.215	0.27683	0.112168	0.058414	0.00381565	-0.00381517	-0.215309	-0.265643	-0.308399	28.0832	131.233
Gpr4	0.214292	0.0227876	1.24051	297.115	299.277	346.466	275.562	247.769	276.312	261.746	200.058	0.106688	0.117144	0.328378	-0.0019598	-0.155338	0.00196075	-0.076169	-0.463919	58.1338	275.538
Nudt21|Gm7488	0.222452	0.0246286	1.24014	188.746	166.917	193.313	221.407	150.752	174.991	130.219	165.955	0.14324	-0.0340776	0.177731	0.373498	-0.181025	0.0340781	-0.392263	-0.0424142	37.1162	174.038
Slc35b3	0.422522	0.100269	1.23992	79.7053	102.333	110.428	78.1131	70.6077	57.0844	87.4133	84.4869	-0.042026	0.318504	0.428337	-0.0711374	-0.216876	-0.523605	0.0911512	0.042026	17.7469	83.7716
Pml	0.431175	0.10504	1.23991	180.196	163.579	173.438	142.141	149.319	168.572	128.053	95.3869	0.205375	0.0657978	0.150228	-0.136866	-0.0657973	0.109175	-0.287452	-0.71233	29.506	150.086
Gm24282	0.654295	0.294378	1.23989	94.1906	96.0392	100.859	99.8379	98.5313	41.0507	92.1214	103.436	-0.0465198	-0.0184793	0.0521641	0.0374842	0.0184789	-1.2447	-0.0785675	0.0885658	13.9468	90.7583
Ppp1r15b	0.292397	0.0435378	1.23989	159.619	106.993	133.444	120.092	111.133	89.8514	114.457	101.322	0.501082	-0.0760322	0.242687	0.0905991	-0.0212603	-0.327933	0.0212607	-0.154595	25.846	117.114
Snapc1	0.512463	0.158203	1.23965	77.6794	87.123	123.271	58.1177	71.526	65.8953	67.7793	64.2684	0.157876	0.323397	0.824111	-0.260678	0.0388126	-0.0794792	-0.0388122	-0.115547	19.1806	76.9576
Eftud2	0.240008	0.0287726	1.23956	322.941	359.836	309.988	263.172	239.417	216.501	270.362	286.534	0.21447	0.370542	0.155414	-0.0807953	-0.217274	-0.362423	-0.0419083	0.0419073	60.7806	283.594
Ccbl1	0.20428	0.0205192	1.23953	42.8928	51.6461	52.4049	41.835	37.3268	34.326	35.9433	44.6729	0.0180125	0.285936	0.306977	-0.018013	-0.182513	-0.303422	-0.237002	0.0766749	9.12748	42.631
Snd1	0.155422	0.0118077	1.23939	114.275	111.335	106.092	127.984	101.547	98.902	77.4977	94.067	0.138783	0.101182	0.03158	0.302236	-0.03158	-0.0696607	-0.421507	-0.141972	21.9182	103.963
Gm11714	0.608273	0.246243	1.23914	78.5189	131.11	64.1877	97.0461	77.2634	50.2269	83.4465	83.9934	-0.0439062	0.695755	-0.334648	0.261724	-0.0671611	-0.688485	0.0439057	0.0533304	18.983	83.2241
Ing5	0.374231	0.0759148	1.23902	100.014	144.975	127.851	96.218	78.7633	105.802	89.3723	101.62	-0.011488	0.524116	0.342772	-0.0673118	-0.356095	0.0696759	-0.17379	0.011488	23.3753	105.577
Ubxn4	0.109834	0.00607418	1.23882	396.807	409.886	398.043	369.055	305.345	361.93	275.139	333.633	0.118663	0.16545	0.12315	0.0140638	-0.259335	-0.0140638	-0.409616	-0.131511	74.4362	356.23
Cox6b2	0.391702	0.0841472	1.23862	76.7467	58.2447	49.4898	62.9319	49.7405	49.8497	39.9262	59.7466	0.510248	0.11227	-0.122725	0.223935	-0.115436	-0.112271	-0.43252	0.149001	12.0375	55.8345
Mmp14	0.210087	0.021903	1.23845	76.0597	64.8272	58.9819	61.453	45.9023	48.8109	60.2632	56.2672	0.351357	0.120826	-0.015502	0.0437083	-0.377208	-0.28857	0.0155025	-0.0834808	12.5196	59.0707
4930515G01Rik	0.179474	0.0156998	1.23837	64.8419	50.1713	59.6323	48.3224	40.9622	43.953	47.482	46.6268	0.436889	0.0668268	0.316059	0.0126548	-0.225744	-0.124074	-0.0126543	-0.0388765	10.986	50.249
Gm3893|LOC100041536|Gm2163|Gm21075|Gm21093|4933409K07Rik|LOC102640144|Gm21158|LOC100861727|Gm3883|Gm10600|LOC101056185|LOC100041599|Gm13306|Gm3892|Gm10593|Gm7819|Gm10590|Gm5859|Gm2192|Ccl27a|Gm13301	0.362326	0.0696652	1.23813	52.7686	66.6555	54.9718	66.4235	43.3235	40.4556	62.9332	49.5481	-0.0295062	0.307536	0.0295062	0.302507	-0.314037	-0.412848	0.224634	-0.120358	11.1398	54.635
Gm3893|LOC100041536|Gm2163|Gm21075|Gm21093|4933409K07Rik|LOC102640144|Gm21158|LOC100861727|Gm3883|Gm10600|LOC101056185|LOC100041599|Gm13306|Gm3892|Gm10593|Gm7819|Gm10590|Gm5859|Gm2192|Ccl27a|Gm13301	0.362326	0.0696652	1.23813	52.7686	66.6555	54.9718	66.4235	43.3235	40.4556	62.9332	49.5481	-0.0295062	0.307536	0.0295062	0.302507	-0.314037	-0.412848	0.224634	-0.120358	11.1398	54.635
Diablo	0.173734	0.0146026	1.23795	82.5116	88.5994	96.4506	91.0355	81.3543	64.3176	81.556	64.0453	0.00840235	0.111102	0.233596	0.150235	-0.0119758	-0.35098	-0.00840235	-0.357101	16.8309	81.2338
4930578G10Rik|Gm13299|Gm13307|LOC102631509|LOC102638670|Gm3892|Gm10593|Gm21980|Gm7819	0.198539	0.0192855	1.23769	107.451	116.255	105.397	93.3283	72.6946	80.4496	90.6503	98.7669	0.162434	0.276044	0.134584	-0.0408568	-0.401323	-0.255086	-0.0828605	0.0408564	19.9672	95.624
Ube2s	0.560921	0.201279	1.23768	318.616	173.918	228.57	195.942	130.917	220.482	205.237	178.525	0.667958	-0.205448	0.188779	-0.0334325	-0.615207	0.136805	0.0334325	-0.167733	45.4712	206.526
Gna13	0.0842757	0.00384339	1.23755	149.01	149.532	141.257	139.132	110.53	132.861	104.086	122.143	0.132223	0.137271	0.0551395	0.0332637	-0.298748	-0.0332637	-0.385408	-0.154611	27.3275	131.069
Simc1	0.35057	0.0649615	1.23743	54.879	80.0233	57.5529	48.6287	50.2164	43.2248	47.7741	50.5512	0.123302	0.667468	0.191938	-0.0511436	-0.00479364	-0.221091	-0.0767221	0.00479412	12.3293	54.1063
mt-Tv	0.641187	0.280815	1.23729	568.071	309.788	497.447	333.875	244.137	324.358	314.186	501.262	0.787621	-0.0871697	0.596092	0.0208607	-0.430759	-0.0208607	-0.0668316	0.607115	81.3094	386.64
Eed	0.0270288	0.000459404	1.23728	225.524	216.102	196.267	215.753	177.042	165.015	181.148	166.4	0.258285	0.196717	0.0578256	0.194387	-0.0908995	-0.192394	-0.057826	-0.180342	41.0102	192.907
Gm23205	0.536905	0.177412	1.23709	218.197	263.118	138.687	187.414	143.923	133.335	203.584	163.088	0.319691	0.589774	-0.334103	0.100292	-0.280642	-0.390881	0.219686	-0.100292	40.8717	181.418
Lsm12	0.290619	0.042994	1.23669	445.249	344.229	352.113	423.201	289.157	391.352	307.037	281.023	0.354907	-0.0163345	0.0163345	0.28164	-0.26785	0.168764	-0.181293	-0.309017	74.0558	354.17
Taf4b	0.312115	0.0498611	1.23668	58.6778	83.465	59.9556	58.9114	44.6277	58.402	51.7013	54.8832	0.00339937	0.511755	0.0344777	0.00913143	-0.391475	-0.00339937	-0.179217	-0.0930524	12.8489	58.828
Dgkd	0.29402	0.0441874	1.23659	128.24	121.563	112.762	102.994	112.25	90.2147	74.7456	102.294	0.254208	0.177063	0.0686474	-0.0620804	0.0620804	-0.253202	-0.524577	-0.0719099	21.5134	105.633
Erdr1|Rhox4b	0.604916	0.243512	1.23638	1445.49	1661.75	1389.36	1312.39	1526.83	1321.25	675.094	1376.3	0.0639582	0.265099	0.00681114	-0.0754108	0.142938	-0.0657043	-1.03444	-0.00681114	227.379	1338.56
Irf5	0.0566639	0.00182479	1.23614	54.2223	64.3031	51.4535	58.0883	46.4688	45.0177	46.5388	45.8445	0.148034	0.394036	0.0724168	0.247396	-0.0745888	-0.120359	-0.0724168	-0.0941038	11.0493	51.4921
Lama2	0.290519	0.0429563	1.23613	90.1902	78.6174	80.2226	85.1514	67.369	52.2936	71.9987	81.7853	0.183543	-0.0145807	0.0145802	0.100603	-0.237343	-0.602794	-0.141458	0.0424123	15.1838	75.9535
Snap23	0.17419	0.0147951	1.23609	561.85	474.239	552.61	475.247	459.216	371.262	379.264	463.571	0.260983	0.0164108	0.237061	0.019475	-0.0300283	-0.336762	-0.306	-0.0164108	97.658	467.158
Hspa9	0.411036	0.0935999	1.23562	343.513	445.446	362.269	439.077	323.332	404.157	240.418	332.359	-0.0383482	0.336537	0.0383482	0.315761	-0.125697	0.196201	-0.553167	-0.0859718	72.5099	361.322
Ier5l	0.12042	0.00724028	1.23549	108.019	116.07	99.9065	94.8772	84.7974	82.4142	76.3059	95.6487	0.181315	0.285014	0.068675	-0.00584173	-0.167884	-0.20901	-0.320109	0.00584126	19.9266	94.7549
Med22	0.246173	0.0300611	1.23526	94.3613	116.05	100.875	92.7911	94.9321	89.3777	69.2199	74.9574	0.012105	0.310579	0.108405	-0.0121045	0.0208054	-0.0661755	-0.434903	-0.32002	18.8974	91.5705
Wipi2	0.0482264	0.00138082	1.23506	122.912	121.64	128.018	117.213	102.053	108.504	88.7492	98.1133	0.124183	0.109179	0.182905	0.0556965	-0.144115	-0.0556965	-0.345634	-0.200918	23.0908	110.9
Hist1h2bg	0.486729	0.139657	1.23493	52.2467	35.1766	46.4598	33.865	29.8502	31.1087	45.1464	29.6564	0.598134	0.0274119	0.428777	-0.0274119	-0.209466	-0.149887	0.387404	-0.218864	7.99662	37.9387
Dab2	0.374719	0.0761436	1.23483	740.769	952.121	875.993	606.517	608.413	737.278	652.966	550.26	0.0944138	0.456536	0.33631	-0.19406	-0.189558	0.0875998	-0.0876007	-0.334496	156.621	715.54
Dnajc3	0.203915	0.0203018	1.23481	769.23	931.108	726.711	785.789	633.715	626.62	575.972	769.184	0.0410604	0.316593	-0.0409727	0.0717878	-0.238521	-0.254764	-0.376357	0.0409737	151.837	727.291
Tnfsf15	0.122948	0.00757143	1.23476	44.3443	34.6512	43.6084	37.4626	33.4188	29.9422	32.5542	33.152	0.381965	0.0261211	0.357824	0.138669	-0.0261216	-0.184604	-0.0639405	-0.0376868	7.74983	36.1417
Cgnl1	0.0442754	0.00115868	1.23471	871.951	836.288	790.766	862.844	705.448	736.294	615.908	669.164	0.192481	0.132233	0.0514841	0.177333	-0.113226	-0.0514851	-0.309052	-0.189406	158.759	761.083
Bdp1	0.111115	0.00623054	1.23463	299.698	268.663	254.312	273.867	192.652	220.104	246.11	231.273	0.260558	0.102845	0.0236506	0.130526	-0.376952	-0.184765	-0.0236506	-0.113352	51.6003	248.335
Adat3|Scamp4	0.18408	0.0167699	1.23462	74.1424	59.1447	60.898	64.02	51.1548	47.5652	48.9251	61.8101	0.304978	-0.0210724	0.0210724	0.0932012	-0.230451	-0.335415	-0.294746	0.042522	12.1875	58.4575
Mis12	0.365487	0.0712295	1.23432	81.1062	110.848	99.0571	104.565	70.5132	94.559	65.6174	91.6957	-0.199222	0.251472	0.0892262	0.167299	-0.40114	0.022181	-0.504955	-0.0221806	18.2977	89.7452
Soat1	0.30524	0.0478999	1.2343	109.382	91.9557	89.6152	96.9109	65.2134	73.7423	77.7937	100.6	0.268959	0.0185976	-0.0185981	0.0943179	-0.477173	-0.299849	-0.222688	0.148213	17.6286	88.1516
Kctd17	0.0899204	0.00443813	1.23429	97.9775	102.914	111.255	104.383	92.2434	85.7489	72.6879	87.7517	0.0435028	0.114425	0.226849	0.134866	-0.0435028	-0.148829	-0.387233	-0.11552	19.5245	94.3702
Flna	0.113563	0.0064989	1.23414	167.724	184.234	163.209	213.064	141.858	152.525	149.64	143.059	0.088212	0.223662	0.0488372	0.433407	-0.153436	-0.0488367	-0.0763841	-0.141266	35.2874	164.414
Ddx18	0.0619768	0.00220219	1.23391	70.1013	84.3667	82.5888	82.5309	64.9776	69.2961	62.1142	62.178	0.00833368	0.275566	0.244838	0.243826	-0.101166	-0.00833368	-0.166185	-0.164703	15.2554	72.2692
Pdgfrb	0.162609	0.0127914	1.2337	266.771	210.478	194.492	210.951	190.349	175.364	169.911	175.339	0.471421	0.129486	0.0155325	0.132725	-0.0155325	-0.13383	-0.179401	-0.134038	42.9323	199.207
Snord16a	0.31005	0.0491571	1.23368	37.0771	43.7743	40.3699	49.8672	31.2581	40.5232	29.0174	38.3768	-0.0862303	0.153328	0.0365238	0.341334	-0.332525	0.0419917	-0.439841	-0.0365233	7.97825	38.783
Enoph1	0.314267	0.0507213	1.23356	86.2362	77.8813	83.157	81.1027	84.4126	63.9644	51.9808	69.6986	0.11778	-0.0292373	0.0653234	0.0292368	0.0869446	-0.313245	-0.612535	-0.189385	14.5802	74.8042
Trpc4	0.201088	0.0198348	1.23341	49.6561	57.1488	50.5073	68.2853	49.3451	45.3162	42.2241	44.7898	0.00453281	0.207284	0.0290542	0.464135	-0.00453281	-0.127411	-0.229373	-0.144269	10.9806	50.9091
Nabp1	0.290258	0.0428953	1.23312	68.8146	61.8921	67.2048	67.0559	40.7321	56.0676	62.8079	57.8723	0.142363	-0.0105953	0.108212	0.105012	-0.614184	-0.153184	0.0105948	-0.107478	11.8719	60.3059
Ppp1r18os	0.480359	0.135249	1.23295	111.412	78.8358	65.1485	88.0653	85.1129	73.1345	60.9107	57.5132	0.553133	0.0541492	-0.22097	0.213872	0.164675	-0.0541496	-0.318007	-0.40081	16.6977	77.5167
Plscr1	0.11134	0.00624744	1.23271	76.167	73.0423	80.1589	62.4671	56.1489	63.7847	59.8705	56.2641	0.271013	0.210578	0.34471	-0.0150566	-0.168896	0.0150566	-0.0763092	-0.165938	13.9418	65.9879
Snord38a|LOC101055915|Gm15501|Rps8	0.533439	0.174488	1.23268	48.0317	43.6142	27.8737	30.7473	35.0482	33.4717	28.083	23.6034	0.582285	0.443094	-0.202795	-0.0612416	0.127638	0.0612416	-0.192006	-0.44271	7.51516	33.8091
Armcx2	0.20068	0.0197638	1.23247	166.743	200.692	159.254	156.257	118.706	153.626	145.536	135.985	0.105953	0.373309	0.0396566	0.0122485	-0.384275	-0.012248	-0.0902986	-0.18822	32.273	154.6
Gm24588	0.551329	0.18949	1.23243	183.94	110.072	238.62	173.317	130.853	126.526	145.964	150.19	0.31303	-0.427759	0.688513	0.227209	-0.178253	-0.226765	-0.0205894	0.0205898	38.1035	157.435
Fbxo28	0.285496	0.041494	1.2324	157.716	110.108	126.947	116.019	120.462	94.0829	97.0619	100.792	0.48069	-0.0377197	0.167587	0.0377202	0.0919418	-0.264637	-0.219665	-0.165262	24.5979	115.399
Gm23969	0.833293	0.572807	1.23223	71.8327	142.321	254.876	243.545	114.628	75.0578	112.719	283.821	-0.83034	0.156095	0.996744	0.931136	-0.156095	-0.766979	-0.18032	1.15193	31.5874	162.35
Qtrtd1	0.319306	0.0522879	1.23221	46.5721	66.7917	64.2557	62.7381	55.2422	47.8781	41.0844	50.0576	-0.175214	0.344989	0.289146	0.254662	0.0710907	-0.135314	-0.35609	-0.0710907	11.5238	54.3275
Msmo1	0.022734	0.000326346	1.23201	80.9779	88.8419	88.7538	82.0188	68.5784	67.1207	73.7976	66.9189	0.0669775	0.200689	0.199259	0.0854039	-0.172797	-0.203794	-0.066977	-0.208136	16.0442	77.126
Pcdhb17	0.311334	0.0496549	1.23199	78.1404	83.0002	76.1186	75.9139	48.1719	64.8666	67.4514	77.1839	0.0397625	0.126808	0.00194216	-0.00194216	-0.658114	-0.22883	-0.172457	0.0219936	13.8748	71.3559
Hist1h4m|Hist1h4b|Hist1h4a|Hist4h4|Hist1h4n|Hist1h4k|Hist1h4j|Hist1h4i|Hist1h4f|Hist1h4d|Hist1h4c|Hist2h4|Hist1h4h	0.148043	0.0107625	1.23194	30.7471	35.9513	33.2884	26.4124	25.729	24.2405	26.8443	25.2026	0.207535	0.433125	0.322102	-0.0117016	-0.0495224	-0.1355	0.0117011	-0.0793424	6.09569	28.552
Gm25617	0.341252	0.0613832	1.23178	43.1531	33.9598	32.8998	29.401	24.3872	25.5758	29.4863	33.4805	0.470403	0.124765	0.0790186	-0.0831966	-0.352938	-0.284283	-0.0790191	0.104259	6.621	31.5429
Zfp46	0.628273	0.266334	1.23143	124.023	176.229	146.346	80.2104	77.9545	130.532	101.215	108.328	0.0975986	0.60444	0.336376	-0.531147	-0.572306	0.171396	-0.195585	-0.0975986	27.1946	118.105
Rpl12|Gm7117|LOC102635048|Gm11425|LOC102640707|Gm15793|Gm6285	0.0557275	0.00177031	1.23132	802.216	858.871	872.289	976.103	711.885	729.236	663.512	740.911	0.0573444	0.155796	0.178161	0.340388	-0.115002	-0.0802603	-0.216523	-0.0573454	165.984	794.378
Bysl	0.310666	0.0493904	1.23128	69.9426	66.0401	48.1536	54.9579	53.1128	52.1799	44.6317	42.9966	0.409895	0.327065	-0.128634	0.0620494	0.0127835	-0.0127831	-0.238208	-0.292056	11.5433	54.0019
Mea1	0.11055	0.00617761	1.23126	360.156	296.958	307.807	339.899	257.582	257.905	245.65	298.348	0.274995	-0.00336933	0.0483999	0.19148	-0.208598	-0.206787	-0.277022	0.00336933	61.3339	295.538
Med13l	0.419637	0.0986207	1.23107	256.25	294.081	248.852	195.349	162.894	190.235	255.035	201.819	0.193374	0.392035	0.151112	-0.19812	-0.460245	-0.236393	0.186521	-0.151112	46.137	225.564
Azi2	0.474194	0.131323	1.23092	226.224	156.563	174.601	182.985	121.532	129.176	205.246	152.977	0.452347	-0.0786605	0.07866	0.14632	-0.444066	-0.35607	0.311947	-0.112095	32.8609	168.663
Slc45a4	0.200001	0.0196286	1.23089	33.7378	32.9547	41.0861	28.2681	26.6499	27.0867	26.8547	29.0181	0.2363	0.202419	0.520586	-0.0188899	-0.103932	-0.0804801	-0.0928893	0.0188899	6.60929	30.707
Eif4e2	0.380852	0.0794862	1.23083	88.865	148.533	119.844	119.192	106.162	100.396	91.0236	84.6808	-0.216299	0.524801	0.215168	0.207297	0.0402861	-0.0402861	-0.181674	-0.28588	23.5428	107.337
Itgb5	0.129425	0.00835825	1.23079	106.622	88.6245	94.4367	96.1001	73.7715	85.0148	69.4089	85.849	0.289674	0.0229521	0.114595	0.139785	-0.24169	-0.0370388	-0.329633	-0.0229521	17.9347	87.4784
Gmfb	0.15671	0.0119836	1.23077	298.507	348.536	305.228	271.566	222.298	236.396	276.8	258.378	0.122693	0.346236	0.154813	-0.013772	-0.302578	-0.213864	0.013772	-0.0855904	57.4911	277.214
Gm5093	0.383732	0.0806482	1.23076	80.8416	63.1463	98.7645	84.0063	57.5559	59.4051	68.4097	78.9158	0.137841	-0.21856	0.426735	0.19324	-0.352293	-0.30667	-0.103056	0.103056	15.618	73.8806
Slc23a2	0.313264	0.0501652	1.23023	119.04	114.724	83.21	113.951	85.4183	102.214	78.8887	82.0759	0.34934	0.29606	-0.167274	0.286308	-0.129486	0.129486	-0.244213	-0.187072	20.5819	97.4401
Ssr1	0.132797	0.00873771	1.22995	212.693	229.586	201.652	194.744	196.113	164.476	150.724	172.357	0.122141	0.232401	0.0452356	-0.00505352	0.00505352	-0.248755	-0.37472	-0.181229	38.751	190.293
Atp1a1	0.204204	0.0204691	1.22987	559.207	510.575	438.098	550.696	377.947	475.335	379.779	441.288	0.288052	0.156792	-0.0640774	0.265924	-0.277148	0.0536118	-0.27017	-0.0536118	96.057	466.616
Tpi1|LOC102642803	0.143959	0.0102717	1.22974	304.5	323.624	275.748	254.614	207.982	235.638	252.038	244.923	0.265467	0.35334	0.122373	0.00733471	-0.28452	-0.104407	-0.00733471	-0.0486522	54.4765	262.383
Gm22767	0.557453	0.198167	1.22955	56.2415	30.6808	53.6994	38.8006	38.2727	28.1397	34.3732	42.4925	0.545435	-0.32886	0.478709	0.0098815	-0.00988102	-0.453589	-0.164913	0.141011	9.03602	40.3376
Trak2	0.188928	0.0177408	1.22951	295.082	227.753	227.322	217.653	186.994	195.021	214.419	186.084	0.449886	0.0762415	0.0735068	0.0107975	-0.208236	-0.1476	-0.0107975	-0.215275	46.3228	218.791
Fcgr1	0.0671044	0.00255636	1.22947	43.0701	42.302	41.3844	50.4819	37.947	36.2676	34.0189	35.5808	0.120148	0.0941882	0.0625501	0.349228	-0.0625505	-0.127855	-0.220201	-0.155439	8.356	40.1316
Gm24613	0.477316	0.133245	1.22931	57.7513	58.3884	83.98	91.531	60.6802	48.1236	57.0789	68.0928	-0.0436006	-0.027772	0.496592	0.620808	0.0277724	-0.306707	-0.0604944	0.19405	14.4187	65.7033
Pkm	0.153162	0.0114949	1.22927	819.133	753.299	669.225	701.52	687.007	562.154	538.159	610.408	0.27269	0.151814	-0.0189161	0.049077	0.0189171	-0.270443	-0.333376	-0.151634	136.362	667.613
Midn	0.211851	0.0222499	1.22926	271.406	226.267	250.598	201.537	176.309	210.216	207.878	176.298	0.376649	0.114224	0.26157	-0.0527596	-0.245696	0.00806618	-0.00806618	-0.24579	44.7768	215.064
LOC100862324|Gm21598|LOC100862043|Gm20938|Gm13298|Gm12429|Gm21158|LOC100041536|Gm2163	0.142539	0.0100991	1.22925	47.2944	41.8168	38.277	51.1701	35.4501	35.6983	38.2978	35.0039	0.3048	0.127213	-0.000392914	0.418432	-0.111079	-0.101014	0.000392437	-0.129352	8.52704	40.3761
LOC100862324|Gm21598|LOC100862043|Gm20938|Gm13298|Gm12429|Gm21158|LOC100041536|Gm2163	0.142539	0.0100991	1.22925	47.2944	41.8168	38.277	51.1701	35.4501	35.6983	38.2978	35.0039	0.3048	0.127213	-0.000392914	0.418432	-0.111079	-0.101014	0.000392437	-0.129352	8.52704	40.3761
Dnajb11	0.212058	0.022288	1.22923	226.133	230.02	248.807	231.002	185.325	239.002	174.206	169.698	-0.0122929	0.0122924	0.125564	0.0184383	-0.299404	0.0675592	-0.388672	-0.426496	41.9326	213.024
Zfp747	0.506079	0.154	1.22921	135.177	86.8241	107.62	110.934	76.4757	91.4578	121.974	71.941	0.446287	-0.192391	0.117382	0.161137	-0.375487	-0.117382	0.298015	-0.463674	19.6764	100.3
Fam98b	0.366453	0.0716011	1.22921	117.073	174.454	153.392	114.4	125.776	112.604	108.364	102.288	0.0166631	0.592097	0.406473	-0.0166631	0.120111	-0.0394874	-0.0948587	-0.178115	27.5715	126.044
Eef1a1|Gm6548|Gm13456|Gm5822	0.0606238	0.00209747	1.22889	2299.38	2068.74	2297.41	2398.47	1702.46	1793.44	1855.36	2028.86	0.166532	0.0140438	0.165299	0.227406	-0.267088	-0.191984	-0.14301	-0.0140429	420.972	2055.52
Vdac3|Vdac3-ps1	0.507507	0.154768	1.22877	540.619	351.764	388.882	274.421	344.333	308.762	269.418	310.791	0.724737	0.104734	0.249458	-0.253487	0.0739288	-0.0833797	-0.280031	-0.0739298	80.5956	348.624
Gm10110|Pabpc4	0.415831	0.0966534	1.22863	149.612	102.237	164.28	120.012	128.804	98.5022	100.143	104.162	0.420219	-0.129089	0.555149	0.102179	0.204176	-0.182776	-0.158947	-0.102178	26.1323	120.969
Preb	0.215907	0.0233047	1.22858	143.015	204.513	152.849	149.478	129.647	128.805	131.381	133.691	0.048635	0.564656	0.144574	0.112396	-0.0929461	-0.10235	-0.0737839	-0.048635	31.5831	146.672
Rpl31-ps17	0.677442	0.323258	1.22844	380.861	284.456	560.783	342.314	236.255	224.514	392.641	438.496	0.076972	-0.344089	0.635151	-0.076972	-0.611949	-0.685488	0.12092	0.280271	69.127	357.54
Ppil3	0.0385995	0.000891307	1.22814	84.0292	80.119	73.8568	80.8708	69.9339	60.3822	64.02	65.3805	0.22553	0.156783	0.0393696	0.170258	-0.0393696	-0.251237	-0.166839	-0.136501	14.7898	72.3241
Cct3	0.156895	0.0120103	1.22802	81.927	81.3495	74.4518	88.1351	74.8436	69.1766	66.1468	56.1507	0.134247	0.124041	-0.00378561	0.239624	0.00378561	-0.109807	-0.174422	-0.410789	14.8864	74.0226
Gorasp2	0.0444943	0.00116974	1.22757	119.621	119.092	106.324	111.004	95.7496	97.2714	84.4668	94.1154	0.234201	0.227796	0.064187	0.126343	-0.0869369	-0.064187	-0.267818	-0.111772	21.1094	103.456
Kpna1	0.307107	0.0483636	1.22748	199.637	145.272	124.882	147.361	125.736	125.014	119.919	124.722	0.671137	0.212513	-0.00567913	0.23311	0.00415468	-0.00415468	-0.0641856	-0.00752211	30.4402	139.068
Gtf2f1	0.130137	0.00844909	1.22747	227.367	238.712	229.47	251.306	194.078	227.515	173.091	180.398	-0.000470638	0.0697789	0.0128136	0.14395	-0.228858	0.000470161	-0.393961	-0.334311	42.9433	215.242
1700012D01Rik|Tmem194	0.107133	0.00582212	1.22741	55.2613	46.1225	55.7322	47.246	38.7431	41.5251	45.1332	40.7238	0.27644	0.0156398	0.288681	0.0503635	-0.23589	-0.135847	-0.0156393	-0.163956	9.55918	46.3109
Ttpal	0.181186	0.0161285	1.22736	77.7661	76.8567	86.2203	65.4964	54.4588	63.039	68.686	63.0759	0.213426	0.196455	0.362311	-0.0342994	-0.300551	-0.0894709	0.0342998	-0.0886283	14.27	69.4499
Lrrc16a	0.22795	0.0256466	1.22725	62.5842	55.5943	53.1478	68.0149	46.6452	41.8651	50.785	55.9061	0.203326	0.0324645	-0.0324645	0.323377	-0.220744	-0.376724	-0.0980716	0.0405335	11.0349	54.3178
Gm5523	0.285524	0.0415429	1.22685	60.9736	62.8169	66.0915	70.6598	41.7573	51.6098	62.3649	58.7437	-0.0162749	0.0266948	0.100006	0.196431	-0.562432	-0.256814	0.0162754	-0.070024	11.5165	59.3772
Itgam	0.269231	0.0364329	1.22677	47.8269	35.8584	50.635	38.9752	37.4738	36.7845	34.498	31.4238	0.365333	-0.05018	0.447646	0.0700645	0.013391	-0.0133915	-0.105977	-0.240632	8.27884	39.1845
Gm13304|Gm1987|Gm10591|Gm21541|Ccl21a|Ccl21b|Ccl21c|LOC100041593|LOC100041504	0.701639	0.357759	1.22664	617.181	909.483	600.586	944.926	482.903	402.302	713.711	1014.8	-0.104823	0.454531	-0.144146	0.509685	-0.458784	-0.722238	0.104823	0.612604	114.616	710.736
Gm13304|Gm1987|Gm10591|Gm21541|Ccl21a|Ccl21b|Ccl21c|LOC100041593|LOC100041504	0.701639	0.357759	1.22664	617.181	909.483	600.586	944.926	482.903	402.302	713.711	1014.8	-0.104823	0.454531	-0.144146	0.509685	-0.458784	-0.722238	0.104823	0.612604	114.616	710.736
Gm13304|Gm1987|Gm10591|Gm21541|Ccl21a|Ccl21b|Ccl21c|LOC100041593|LOC100041504	0.701639	0.357759	1.22664	617.181	909.483	600.586	944.926	482.903	402.302	713.711	1014.8	-0.104823	0.454531	-0.144146	0.509685	-0.458784	-0.722238	0.104823	0.612604	114.616	710.736
Gm13304|Gm1987|Gm10591|Gm21541|Ccl21a|Ccl21b|Ccl21c|LOC100041593|LOC100041504	0.701639	0.357759	1.22664	617.181	909.483	600.586	944.926	482.903	402.302	713.711	1014.8	-0.104823	0.454531	-0.144146	0.509685	-0.458784	-0.722238	0.104823	0.612604	114.616	710.736
Gm4184|Gm16412|LOC102642071	0.208941	0.0216318	1.22639	809.371	1019.8	780.164	996.028	718.679	809.575	669.256	728.157	0.0265121	0.35993	-0.0265112	0.325896	-0.144942	0.0268755	-0.247732	-0.126039	169.925	816.379
Gm16175	0.0190499	0.000220375	1.22634	39.1912	41.6981	40.5849	42.1022	35.2495	32.2265	31.6641	34.3235	0.0764632	0.165914	0.126876	0.179828	-0.0764632	-0.20582	-0.231221	-0.11487	7.5282	37.13
G3bp1	0.361672	0.069328	1.22621	177.31	157.987	162.444	113.57	131.191	136.488	115.126	110.892	0.406051	0.239586	0.279726	-0.236634	-0.0285516	0.0285516	-0.21701	-0.271069	29.4038	138.126
Gm26804	0.25544	0.0323832	1.22606	178.494	210.532	239.471	188.185	157.567	147.656	194.836	165.327	-0.0381355	0.200027	0.385835	0.038135	-0.218053	-0.311777	0.0882487	-0.148692	37.8241	185.259
Psmd11	0.127917	0.0081625	1.22595	332.78	379.831	323.079	333.471	239.591	287.012	304.757	287.67	0.084795	0.275586	0.0421133	0.0877867	-0.389197	-0.12866	-0.0421123	-0.125356	62.5323	311.024
Gm13304|Gm1987|Gm10591|Gm21541|Ccl21a|Ccl21b|Ccl21c|LOC100041593|LOC100041504	0.722291	0.385579	1.22582	611.936	903.2	592.291	953.892	473.69	385.761	732.175	1033.69	-0.129403	0.432261	-0.176478	0.511042	-0.498842	-0.795078	0.129404	0.626954	109	710.83
Papola	0.108549	0.00596972	1.22581	239.622	211.727	209.365	256.029	189.112	169.016	191.192	197.103	0.238277	0.0597229	0.0435357	0.333819	-0.103247	-0.265323	-0.0874639	-0.0435362	42.5802	207.896
Tufm|Gm9755	0.331659	0.0569528	1.22553	91.331	105.719	124.17	127.955	108.115	93.7265	84.0641	79.8345	-0.124206	0.0868535	0.318933	0.362255	0.119183	-0.086853	-0.24382	-0.318297	20.8587	101.864
Cacna1e	0.45812	0.121089	1.22549	45.5439	50.3974	45.3346	30.3317	41.8794	33.9841	29.8535	32.9349	0.271708	0.417799	0.26506	-0.314724	0.15069	-0.15069	-0.337651	-0.195935	8.23893	38.7824
Zfp429	0.160443	0.0125099	1.22544	60.0375	65.9082	73.8141	78.9625	52.016	59.4843	54.9848	60.1126	-0.000902653	0.133693	0.29713	0.394401	-0.207809	-0.014257	-0.127732	0.000902653	13.0311	63.165
LOC102638481	0.0325586	0.000675381	1.2254	151.317	142.349	150.57	144.32	121.485	130.44	110.197	118.874	0.151166	0.0630236	0.144025	0.0828581	-0.165633	-0.063024	-0.306324	-0.196973	26.8899	133.694
Eif3j2	0.13417	0.00899494	1.2254	714.411	862.447	898.889	778.958	610.178	733.89	643.113	664.379	-0.0194044	0.252276	0.311984	0.105387	-0.246928	0.0194054	-0.171086	-0.124153	150.786	738.283
Gpx8	0.239515	0.0285751	1.22514	87.4383	116.984	105.356	114.923	85.4547	94.9381	74.5712	90.8654	-0.0870938	0.332884	0.181839	0.307232	-0.1202	0.0316281	-0.316741	-0.0316281	19.718	96.3163
F11r	0.0396618	0.000949417	1.22508	756.033	661.852	645.385	640.212	555.466	561.677	531.824	553.197	0.334304	0.142365	0.106016	0.0944042	-0.110447	-0.0944042	-0.173195	-0.116352	125.33	613.206
Spi1|LOC100862024	0.0456707	0.00122859	1.22502	61.6414	59.5134	71.7043	61.4953	51.9162	52.9955	51.5199	50.6739	0.134357	0.083673	0.352518	0.130934	-0.113358	-0.083673	-0.124413	-0.1483	11.8122	57.6825
Lcp1	0.585713	0.224712	1.22473	69.5794	92.6215	89.1448	78.9027	64.5074	83.1856	42.8353	87.6505	-0.219543	0.193143	0.137947	-0.0381293	-0.328741	0.0381293	-0.919404	0.113557	13.0175	76.0534
Trp53	0.257247	0.0329913	1.2245	124.453	129.057	126.276	130.942	116.432	121.221	82.3662	101.614	0.0189824	0.0713882	0.0399623	0.0923133	-0.0771337	-0.0189829	-0.576493	-0.273523	22.2739	116.545
2700038G22Rik	0.279428	0.0396782	1.22437	101.258	74.9731	99.4879	102.02	75.5964	65.9933	84.5934	81.2452	0.288556	-0.14504	0.263108	0.299362	-0.133096	-0.329094	0.0291309	-0.0291314	17.5777	85.6459
Imp3	0.0679239	0.00261668	1.22435	372.771	414.95	327.271	369.485	304.169	295.002	299.466	309.762	0.227467	0.382114	0.0396624	0.214693	-0.0659514	-0.110101	-0.0884304	-0.0396614	69.0196	336.61
Gm24620	0.554436	0.194093	1.22385	162.284	131.357	150.013	79.9071	96.6838	113.052	102.539	101.629	0.591946	0.286916	0.478515	-0.430182	-0.155231	0.0704064	-0.070406	-0.0832691	27.4147	117.183
Gm26514	0.113498	0.00648084	1.2238	68.8521	79.156	64.3129	77.0854	61.5955	53.2131	61.66	59.6023	0.128778	0.329976	0.030386	0.291736	-0.0318966	-0.242942	-0.0303864	-0.0793533	13.3339	65.6847
Gm15563	0.356849	0.0673212	1.22372	91.3555	54.9499	69.0132	75.7472	58.9275	61.7418	56.7391	56.6883	0.598896	-0.134479	0.194277	0.328596	-0.0336533	0.0336533	-0.088253	-0.0895443	14.2422	65.6453
Mdm2	0.0650058	0.00242352	1.22348	189.322	172.63	174	182.466	134.752	138.28	153.039	162.392	0.177258	0.0441003	0.0555	0.124045	-0.313281	-0.27599	-0.129682	-0.0441003	32.4886	163.36
Ghr	0.3341	0.0581049	1.22333	87.541	103.989	97.9626	120.605	75.8253	70.1873	94.0075	95.9874	-0.117851	0.130546	0.0444217	0.344413	-0.32513	-0.436599	-0.0150347	0.0150347	18.5226	93.2632
Myo9b	0.130019	0.00843645	1.22329	125.005	101.446	111.694	124.562	102.922	85.917	97.1641	91.6995	0.290853	-0.0104146	0.128422	0.28573	0.0104141	-0.250117	-0.0726366	-0.156146	21.2513	105.051
Siah2	0.42905	0.104065	1.22297	150.067	95.5473	98.0008	114.732	76.7853	98.4842	90.3493	105.485	0.611194	-0.0401278	-0.00354958	0.223856	-0.355514	0.00354958	-0.12083	0.102625	21.8109	103.681
Sepn1	0.203952	0.0203135	1.22291	74.1066	72.166	62.6924	77.4806	54.6043	65.9177	50.7219	63.6205	0.194523	0.15624	-0.0467887	0.258755	-0.246065	0.0255866	-0.35247	-0.0255866	12.8953	65.1638
Gm12715	0.29402	0.044202	1.22271	1384.2	1028.34	1298.09	1471.65	920.433	1019.76	1102.06	1176.15	0.281912	-0.146823	0.189259	0.370303	-0.306751	-0.15891	-0.046937	0.046936	240.971	1175.08
Vmn1r24	0.551325	0.189141	1.22264	30.1137	31.7922	51.2641	26.5823	31.6717	29.221	27.5557	22.8942	0.0217075	0.0999603	0.789237	-0.158245	0.0944824	-0.0217075	-0.10636	-0.373733	7.10244	31.3869
Gm26457	0.246556	0.0301173	1.22254	40.1912	44.2116	45.8991	58.0979	36.015	40.8117	36.0598	40.0216	-0.0110521	0.126493	0.180536	0.520555	-0.169335	0.0110521	-0.167542	-0.0171518	8.87294	42.6635
Rcl1	0.30434	0.0476364	1.22231	48.6009	59.5192	37.4884	50.5205	38.5949	40.648	39.8957	39.2143	0.271273	0.563645	-0.103265	0.327158	-0.0613003	0.0134754	-0.0134759	-0.038331	9.44402	44.3102
Rnu73b	0.582135	0.220484	1.22225	36.8263	55.4425	31.8457	27.3473	34.5431	27.913	33.6983	24.5214	0.168847	0.759106	-0.0407891	-0.260487	0.0765123	-0.230949	0.0407891	-0.417848	7.69649	34.0172
Gm12406	0.099343	0.00518645	1.22208	47.4849	38.129	43.4969	40.0441	36.6489	35.8025	33.3968	32.2649	0.34514	0.0285597	0.218584	0.0992613	-0.0285602	-0.0622673	-0.162622	-0.212366	7.76048	38.4085
Etv1|Gm5454	0.343944	0.0621598	1.22206	40.0646	30.8398	35.0044	31.3574	28.1001	22.8707	27.3363	34.6125	0.36553	-0.0120072	0.170736	0.0120077	-0.146224	-0.443297	-0.185983	0.154493	6.08665	31.2732
Ppnr	0.692819	0.345247	1.22203	59.381	99.8852	133.685	150.815	92.1473	64.559	90.3099	99.8088	-0.691554	0.0587163	0.479213	0.653158	-0.0576124	-0.570937	-0.0866699	0.0576124	24.2354	98.824
Alyref	0.293449	0.0439734	1.22195	37.1324	44.9689	49.0932	52.7374	35.8125	33.735	36.7243	43.7043	-0.117548	0.158701	0.285297	0.3886	-0.169763	-0.255983	-0.133491	0.117548	8.48896	41.7385
Gm26353	0.477319	0.133272	1.22179	250.934	298.315	316.428	367.16	197.249	216.935	298.786	305.261	-0.250664	-0.00113869	0.0839014	0.298433	-0.597957	-0.460711	0.00113773	0.0320673	53.6515	281.383
Ndufaf2	0.357304	0.0674345	1.22162	125.162	117.25	89.9222	112.437	82.2399	106.774	76.2657	99.4817	0.280262	0.18606	-0.196784	0.125577	-0.325623	0.0510297	-0.434428	-0.0510297	20.0024	101.192
Ednrb	0.229206	0.025984	1.22148	64.4384	53.4842	51.5689	44.5983	43.6481	42.2428	40.9596	47.1468	0.490846	0.222037	0.169427	-0.0400848	-0.0711565	-0.118368	-0.162872	0.0400844	10.0231	48.5109
Calr	0.121766	0.0073979	1.22144	544.754	536.707	568.34	545.269	453.19	492.713	378.623	481.482	0.0831642	0.0616932	0.144313	0.084527	-0.182326	-0.0616932	-0.441678	-0.0949602	97.2656	500.135
1110007C09Rik	0.408281	0.0922301	1.22141	355.63	311.777	244.12	364.457	266.998	294.533	208.291	270.605	0.333067	0.143205	-0.209719	0.368439	-0.0804806	0.0611191	-0.438708	-0.06112	58.8892	289.552
Gm23743	0.502477	0.151126	1.2213	43.0058	39.2602	41.1305	68.5576	40.8255	31.8055	40.2829	40.9129	0.0735183	-0.0579443	0.0091958	0.746305	-0.00154305	-0.361738	-0.020844	0.00154352	9.53184	43.2226
Cmpk1	0.0468339	0.00129761	1.22124	225.382	209.979	191.612	224.998	169.862	179.014	180.046	167.54	0.279093	0.176963	0.0449114	0.276635	-0.128912	-0.0532064	-0.0449114	-0.148776	38.8772	193.554
Parp8	0.353218	0.0659161	1.22119	56.5902	63.2394	44.3421	43.5419	36.2476	44.5164	45.7943	42.0438	0.349046	0.509317	-0.00282955	-0.0291023	-0.293619	0.00283003	0.0436616	-0.0796146	9.77787	47.0395
Canx	0.132929	0.00879739	1.22118	1147.44	1086.33	1141.45	1257.81	940.747	1063.03	817.216	984.68	0.0945978	0.0156422	0.0870485	0.227096	-0.19194	-0.0156412	-0.395029	-0.126092	206.839	1054.84
Srp54b|Srp54c|Srp54a	0.300819	0.046596	1.22117	336.325	391.273	405.846	281.954	318.664	254.08	285.486	292.942	0.13853	0.35685	0.409607	-0.115865	0.060709	-0.266043	-0.0979071	-0.060709	66.0566	320.821
Pkn3	0.615519	0.251784	1.22072	110.27	86.8425	94.2216	177.166	84.3797	121.433	82.1387	85.5336	0.285742	-0.0588279	0.0588284	0.969802	-0.100333	0.424862	-0.139167	-0.0807371	23.7538	105.248
2810403A07Rik	0.10986	0.00611368	1.22056	252.59	255.257	207.265	226.331	175.242	198.416	199.569	196.389	0.312619	0.327772	0.0272961	0.154252	-0.214835	-0.0356522	-0.0272956	-0.0504675	42.9571	213.882
Mir1b	0.54358	0.182845	1.22053	178.876	143.736	105.269	169.811	142.195	123.215	90.1441	131.131	0.389528	0.0739808	-0.375355	0.314497	0.0584321	-0.148261	-0.599131	-0.0584326	27.7521	135.547
Asphd1	0.0653541	0.0024548	1.22053	49.9721	46.4993	53.8441	43.7814	40.4553	41.022	37.8904	39.2545	0.237766	0.133852	0.34543	0.0469599	-0.0670276	-0.0469604	-0.161525	-0.110498	8.86866	44.0899
Gm13304|Gm10591|Gm21541|Ccl21c|Ccl21b|LOC100041593|LOC100041504|Gm1987|Ccl21a	0.702412	0.35893	1.22031	507.065	721.758	492.149	786.219	405.442	327.561	593.254	810.491	-0.113238	0.396105	-0.156315	0.519522	-0.435916	-0.743646	0.113239	0.563387	92.6109	580.492
Prkx	0.0976685	0.00504806	1.22019	212.696	236.511	230.112	272.279	203.12	186.037	199.602	188.511	0.0332313	0.186343	0.146772	0.389525	-0.0332313	-0.15997	-0.0584354	-0.140911	43.5818	216.109
LOC102633071|Gm14167	0.242469	0.0292728	1.22012	39.1331	42.5338	56.8052	43.0298	34.8416	36.8678	38.3412	37.2746	0.0147476	0.134967	0.552381	0.151694	-0.152831	-0.07128	-0.0147476	-0.0554481	8.54418	41.1034
Rps3	0.139331	0.0096895	1.22004	992.193	774.225	781.467	780.23	663.568	648.433	688.376	713.711	0.416575	0.0587063	0.0721388	0.0698528	-0.163801	-0.197087	-0.110849	-0.0587063	153.507	755.275
Psmd7	0.103862	0.00551608	1.22003	360.611	358.57	375.043	354.526	264.058	277.933	314.402	336.305	0.0626116	0.0544262	0.119225	0.0380592	-0.386975	-0.313093	-0.135219	-0.0380583	64.0127	330.181
Psmd8	0.105982	0.00569799	1.22001	486.671	480.151	431.408	489.497	336.836	420.175	407.142	386.55	0.192925	0.173464	0.0190306	0.201278	-0.337975	-0.0190315	-0.0644894	-0.139369	84.2559	429.804
Ubqln1	0.20438	0.0205371	1.21996	227.376	205.257	163.272	199.462	169.346	172.702	153.77	152.575	0.410953	0.263301	-0.066855	0.221986	-0.0141573	0.0141573	-0.153358	-0.164615	36.7437	180.47
Eny2	0.184319	0.0168685	1.21978	616.967	577.735	474.576	634.218	467.128	479.867	430.947	501.675	0.330501	0.235714	-0.0480537	0.370285	-0.0708761	-0.0320587	-0.187183	0.0320587	105.97	522.889
Vps4a	0.202672	0.0201159	1.21971	201.96	208.18	156.029	180.828	137.316	153.699	153.187	165.784	0.328509	0.372274	-0.0437431	0.169057	-0.228057	-0.0654507	-0.0702677	0.0437427	34.2528	169.623
E2f5	0.528384	0.170122	1.21953	91.3578	135.916	97.2632	107.348	105.316	92.5743	61.2481	98.1546	-0.0969462	0.476164	-0.00658083	0.135754	0.108172	-0.0778637	-0.673809	0.00658035	18.6481	98.6472
Anapc15	0.34828	0.063989	1.21927	80.1309	77.7401	81.1649	93.5644	51.7316	75.9191	69.1162	78.8561	0.0334182	-0.010282	0.0519147	0.257019	-0.597894	-0.044477	-0.179916	0.0102825	14.2443	76.0279
Farsa	0.107955	0.00590796	1.2191	115.296	126.049	117.815	129.799	87.9299	112.069	99.5374	102.578	0.020473	0.149117	0.0516562	0.191412	-0.370438	-0.0204725	-0.191553	-0.148141	21.7107	111.384
Tex30	0.326949	0.0550997	1.21906	65.5677	54.1113	55.416	69.2211	55.0122	54.5749	39.5384	51.9139	0.25899	-0.0180635	0.0163078	0.337216	0.00575638	-0.00575685	-0.470739	-0.0778728	10.8192	55.6694
Mybbp1a	0.189568	0.0178631	1.21905	124.386	137.76	116.744	138.367	117.17	111.668	88.799	107.875	0.0888538	0.236181	-0.00262594	0.242523	0.00262594	-0.066761	-0.397357	-0.116608	22.9362	117.846
Kpna2	0.0769522	0.0032636	1.21902	93.0598	105.883	106.211	109.639	89.8562	88.2657	76.7461	85.3651	0.02527	0.211508	0.215971	0.261802	-0.02527	-0.0510359	-0.252796	-0.0992427	18.6399	94.3782
Ighv1-37	0.324164	0.0540925	1.21887	170.702	125.827	194.683	148.121	119.536	132.386	137.921	128.576	0.33719	-0.102849	0.52683	0.132485	-0.176847	-0.0295482	0.0295477	-0.0716743	30.2288	144.719
Tbrg4	0.247196	0.0302535	1.21875	132.475	112.326	123.65	140.943	111.166	120.982	88.5958	98.6483	0.184477	-0.053555	0.0850258	0.273871	-0.068532	0.0535555	-0.395931	-0.240876	22.5005	116.098
Gpn1	0.0845629	0.00386951	1.21849	83.8648	85.8126	81.5579	90.3008	67.7651	78.8058	62.8412	71.6472	0.0650024	0.0981264	0.0247617	0.171676	-0.24252	-0.0247617	-0.351353	-0.162153	15.1192	77.8244
Slco2b1	0.320772	0.0531205	1.21843	296.765	241.124	230.942	237.072	191.997	178.97	200.955	257.428	0.342893	0.0433497	-0.0188961	0.0188961	-0.285346	-0.386707	-0.219553	0.137739	44.1382	229.407
Nop2	0.153253	0.0115364	1.21842	59.7487	55.7843	52.6644	63.2519	47.5858	54.9321	43.9494	43.8515	0.151669	0.0526185	-0.0304103	0.233869	-0.17671	0.0304108	-0.291394	-0.294614	10.2826	52.721
Cebpz	0.315019	0.0510524	1.21828	172.508	229.586	188.1	193.148	182.761	160.042	129.299	172.717	-0.0425229	0.369848	0.0823178	0.120521	0.0407753	-0.150736	-0.45847	-0.0407753	34.6306	178.52
Casp8ap2	0.147094	0.0106426	1.218	108.21	130.823	96.1251	111.506	91.8739	88.5049	94.2499	89.9601	0.185061	0.458839	0.0142112	0.228345	-0.0510464	-0.104945	-0.0142112	-0.0814171	20.5187	101.407
Psmd14	0.22396	0.0249376	1.21793	136.564	142.092	155.553	174.791	130.405	136.309	105.178	128.255	0.0013504	0.0585957	0.189178	0.357403	-0.065227	-0.00134993	-0.375393	-0.0892143	27.2133	138.643
Ankhd1	0.216972	0.0234818	1.21746	236.194	214.289	226.669	188.508	164.262	176.017	210.691	161.598	0.245094	0.104684	0.185711	-0.0802522	-0.27888	-0.179163	0.0802517	-0.302467	38.2731	197.278
Ddx50	0.10986	0.00608375	1.21738	377.841	378.668	326.788	346.184	313.329	263.86	280.573	317.705	0.229757	0.232911	0.0203342	0.103516	-0.0403442	-0.288252	-0.199647	-0.0203333	63.5036	325.619
Pard3	0.422538	0.100434	1.2172	131.706	154.763	136.004	126.992	102.248	89.5296	151.281	115.812	0.0262914	0.259037	0.0726213	-0.0262918	-0.338956	-0.530591	0.226199	-0.159241	22.6487	126.042
Psmd12	0.0574321	0.00185664	1.21709	373.042	395.404	379.005	389.957	307.103	358.336	302.836	298.12	0.0290117	0.113	0.0518923	0.0929899	-0.251601	-0.0290117	-0.271791	-0.294434	67.7532	350.475
Herc2	0.0924086	0.00464106	1.21699	263.342	249.301	223.427	224.524	189.573	182.832	215.235	201.261	0.264082	0.185031	0.0269461	0.0340138	-0.210104	-0.262339	-0.0269456	-0.123791	42.9234	218.687
Atg4d	0.479481	0.134891	1.21688	62.4409	36.6679	48.5222	38.0226	38.1132	39.5737	39.9323	31.985	0.685075	-0.0828962	0.321228	-0.0305591	-0.0271258	0.0271254	0.0401406	-0.28002	9.01235	41.9072
Socs1	0.062547	0.00224104	1.21673	58.8305	57.7728	60.5799	55.3869	42.1812	51.0504	49.2278	49.0855	0.145831	0.119656	0.188105	0.0588102	-0.334134	-0.0588102	-0.11126	-0.115438	10.2563	53.0144
Gm5428	0.384362	0.0809727	1.21665	424.135	324.117	383.239	458.375	261.649	311.588	375.932	359.598	0.206098	-0.181914	0.0598154	0.318101	-0.490792	-0.238786	0.0320425	-0.0320425	70.2746	362.329
Slc36a4	0.317243	0.0517058	1.21649	127.612	91.5451	84.6781	88.6303	77.7707	77.7258	77.895	85.0256	0.588747	0.10954	-0.00295448	0.0628572	-0.125716	-0.126549	-0.123412	0.00295401	18.512	88.8603
Rps15a-ps5	0.597224	0.235773	1.21632	234.941	146.545	305.302	240.852	168.768	153.671	202.981	219.723	0.153787	-0.52717	0.531723	0.189634	-0.32347	-0.458667	-0.0571704	0.0571709	45.6243	209.098
Ak2	0.110204	0.00614979	1.21615	92.1526	99.5664	91.9082	78.9566	75.0517	69.0893	73.4677	79.9004	0.214393	0.326028	0.210562	-0.00857115	-0.0817471	-0.201169	-0.112522	0.00857115	16.2687	82.5116
Igtp	0.806689	0.522311	1.2161	84.4911	394.461	140.077	136.825	130.619	153.414	103.34	141.038	-0.712404	1.51061	0.0169458	-0.0169463	-0.0839081	0.148156	-0.421882	0.0268135	56.8607	160.533
Rps6-ps1	0.367923	0.0726749	1.21608	58.2948	41.3287	59.5998	50.8273	42.1808	40.2665	51.5201	38.1368	0.332271	-0.163952	0.364212	0.134509	-0.13451	-0.201515	0.15404	-0.279911	9.48659	47.7694
Pabpc4	0.512443	0.158147	1.21603	57.6568	94.2881	71.934	104.923	69.8562	57.4505	69.6251	67.1532	-0.274508	0.435077	0.0446768	0.589261	0.00239038	-0.279678	-0.00239086	-0.0545421	16.1792	74.1109
Ppp1r14b	0.403286	0.089507	1.21585	147.386	163.258	175.949	233.575	153.521	166.945	136.563	129.286	-0.103196	0.0443587	0.15236	0.561087	-0.0443583	0.0765772	-0.213232	-0.292233	33.4632	163.31
Rin3	0.348135	0.0638908	1.21582	275.678	247.946	265.47	318.446	220.863	183.446	280.905	232.352	0.103698	-0.049262	0.0492611	0.31176	-0.216138	-0.483935	0.130794	-0.142975	47.4937	253.138
Alcam	0.158329	0.0122476	1.21582	92.4188	100.241	93.6837	85.6746	65.9067	86.2386	74.1728	80.7188	0.104586	0.221797	0.124196	-0.00473356	-0.383176	0.00473309	-0.212711	-0.0906973	16.2453	84.8819
Eva1c	0.204204	0.0204673	1.21568	38.8426	38.8915	41.5017	47.0225	32.5045	30.7415	40.494	33.3584	-0.000907898	0.000907421	0.0946212	0.274802	-0.257911	-0.338362	0.0591612	-0.220498	7.28998	37.9196
Ifitm5	0.490634	0.142975	1.2155	121.666	70.6983	82.6799	90.5543	58.9857	78.3912	81.3255	78.4552	0.607063	-0.176114	0.0497484	0.180995	-0.437424	-0.0270967	0.0259185	-0.0259185	17.1102	82.8445
Nfkbia	0.260713	0.0341744	1.21525	1714.15	1817.42	1912.77	1519.4	1381.54	1201.52	1497.59	1669.88	0.105868	0.19027	0.26404	-0.0681171	-0.205351	-0.406763	-0.0889788	0.0681181	303.305	1589.28
Tmem115	0.294864	0.0444724	1.21504	64.8137	71.312	58.5631	70.0794	53.27	62.0402	60.2767	43.6897	0.0838981	0.221744	-0.0624104	0.196589	-0.199079	0.020802	-0.020802	-0.485108	11.3729	60.5056
Pttg1ip	0.298384	0.0456544	1.21503	122.227	161.818	155.21	125.153	106.454	102.563	125.189	128.972	-0.0343347	0.370468	0.310322	-0.000201702	-0.233671	-0.287387	0.000202179	0.0431542	25.3078	128.448
Gm20236	0.111985	0.00632677	1.21501	41.3737	46.1795	49.5256	53.526	38.7978	37.5878	40.7264	39.1303	0.0113754	0.169915	0.270835	0.382903	-0.0813627	-0.127073	-0.0113749	-0.0690522	8.59063	43.3559
Gm20236	0.111985	0.00632677	1.21501	41.3737	46.1795	49.5256	53.526	38.7978	37.5878	40.7264	39.1303	0.0113754	0.169915	0.270835	0.382903	-0.0813627	-0.127073	-0.0113749	-0.0690522	8.59063	43.3559
Gm12429|LOC100862324|Gm21598|LOC100862043|Gm20938|Gm13298|Gm21158|Gm2163	0.180632	0.0159889	1.21491	62.3572	60.6486	48.3171	61.8911	45.8906	49.7815	51.3675	44.2358	0.302322	0.26224	-0.0656986	0.291499	-0.140034	-0.0226231	0.0226231	-0.193018	10.4846	53.0612
Gm12429|LOC100862324|Gm21598|LOC100862043|Gm20938|Gm13298|Gm21158|Gm2163	0.180632	0.0159889	1.21491	62.3572	60.6486	48.3171	61.8911	45.8906	49.7815	51.3675	44.2358	0.302322	0.26224	-0.0656986	0.291499	-0.140034	-0.0226231	0.0226231	-0.193018	10.4846	53.0612
Oxsr1	0.0859784	0.00401142	1.2149	127.76	115.206	110.21	107.425	97.3911	85.211	99.0465	97.3158	0.308682	0.159461	0.0955067	0.0585752	-0.082891	-0.275641	-0.0585756	-0.0840068	20.4091	104.946
Taf10	0.329963	0.056299	1.21476	865.028	870.583	1140.2	1150.97	702.821	861.017	820.687	913.875	-0.00461769	0.00461769	0.393852	0.407418	-0.304208	-0.011323	-0.0805321	0.0746317	182.097	915.648
Suco	0.126745	0.00802728	1.21448	168.594	193.589	145.569	170.593	141.732	142.283	137.967	133.904	0.228315	0.427763	0.0164709	0.245322	-0.0220675	-0.0164709	-0.0609088	-0.104039	30.6147	154.279
Olfr318	0.0470018	0.00130782	1.21437	95.3597	104.113	100.721	94.2109	75.3725	85.5346	77.9338	86.2184	0.0814357	0.208133	0.160349	0.0639491	-0.257907	-0.0754366	-0.209695	-0.0639496	17.3364	89.933
S1pr1	0.415825	0.0961032	1.21433	1523.81	1328.71	1583.85	1362.79	1213.87	872.645	1340.16	1415.77	0.173195	-0.0244627	0.22895	0.0120831	-0.154871	-0.631018	-0.012084	0.0670996	239.179	1330.2
Trim30a	0.657373	0.298327	1.21424	48.364	83.7467	74.108	61.3398	59.4075	34.9937	75.0257	54.3051	-0.319801	0.472297	0.295895	0.0230894	-0.0230894	-0.786639	0.313651	-0.152646	10.9566	61.4113
Tmem251	0.370869	0.0744478	1.21417	99.7481	140.654	131.666	132.116	107.138	98.3344	86.5619	123.136	-0.203502	0.292289	0.197018	0.201939	-0.100387	-0.224095	-0.408059	0.100386	22.2533	114.919
Rbm15b	0.314993	0.05098	1.21412	54.0469	69.1823	60.5536	47.1871	46.0607	44.0721	54.3135	44.5943	0.0979099	0.4541	0.261911	-0.0979094	-0.132765	-0.196438	0.105008	-0.179444	10.4823	52.5013
Pwp1	0.290723	0.0430577	1.21408	48.2327	56.5676	38.083	40.8013	39.2425	36.9468	36.2273	37.1501	0.319229	0.549195	-0.021636	0.0778346	0.0216355	-0.0653334	-0.0937042	-0.0574145	8.52948	41.6564
Rpl37a	0.524658	0.166439	1.21395	411.871	346.899	391.428	387.068	391.607	338.102	209.519	359.319	0.143266	-0.10441	0.0698185	0.0536604	0.0704784	-0.141469	-0.831844	-0.0536604	59.6797	354.477
Slc43a3	0.650315	0.290419	1.21391	48.6572	102.886	51.4407	47.2276	57.0711	48.9679	42.51	47.1448	-0.00459194	1.07573	0.0756664	-0.047615	0.225517	0.00459242	-0.19944	-0.0501451	13.6293	55.7381
Spcs2	0.218896	0.0239334	1.21389	76.6204	60.4139	76.9436	68.9155	56.3787	50.6301	62.9885	62.8729	0.283964	-0.0588827	0.290037	0.131065	-0.158614	-0.313768	0.00132561	-0.00132608	12.5058	64.4704
Snord32a|Rpl13a	0.724344	0.387729	1.21374	528.178	284.261	608.587	283.586	222.797	361.984	411.862	359.462	0.550141	-0.343665	0.754581	-0.347099	-0.695153	0.00504303	0.191278	-0.00504398	87.1268	382.59
Osgin2	0.257247	0.0330469	1.21373	85.3806	105.822	87.1209	118.426	80.0468	77.2922	78.9298	87.9635	-0.0145555	0.295105	0.014555	0.457454	-0.10762	-0.158141	-0.127894	0.028441	18.1294	90.1228
Psen2	0.355789	0.0669112	1.21361	83.1009	54.5292	76.0077	70.3994	51.6771	55.1154	61.7951	63.5072	0.407657	-0.200178	0.278938	0.168356	-0.277682	-0.18475	-0.0197144	0.0197144	12.9856	64.5165
2010310C07Rik	0.478085	0.133782	1.21336	33.3416	29.3816	28.7587	48.9129	25.5139	26.9034	31.3693	29.5265	0.178862	-0.00354767	-0.034462	0.731754	-0.207179	-0.13067	0.0908933	0.00354815	6.77041	31.7135
Cdc5l	0.206248	0.0210209	1.21311	101.143	91.3927	99.8474	107.285	69.5489	90.1908	78.5237	92.8256	0.135023	-0.0112219	0.116424	0.220075	-0.405272	-0.0303202	-0.230172	0.0112219	17.1447	91.3446
Gm17415	0.154922	0.0117277	1.21306	461.186	410.119	527.836	539.707	387.421	393.058	401.936	406.552	0.175607	0.00630188	0.370349	0.402435	-0.0758381	-0.0549994	-0.0227757	-0.00630093	87.4702	440.977
Gramd4	0.25544	0.0324058	1.213	56.1361	55.2718	47.6579	61.2198	48.7833	41.5857	52.0833	39.5751	0.155324	0.132939	-0.0808883	0.280393	-0.0472169	-0.277518	0.0472164	-0.349012	9.56455	50.2891
Lysmd2	0.340626	0.0610358	1.2129	175.382	200.927	176.864	211.552	189.758	142.76	129.386	173.817	-0.00606966	0.190095	0.00607014	0.26444	0.10759	-0.30298	-0.444896	-0.019002	32.251	175.056
Ndst1	0.142961	0.010153	1.21286	150.424	161.015	159.917	150.985	133.76	129.896	108.318	143.595	0.0335135	0.131674	0.121802	0.0388894	-0.135876	-0.178159	-0.440246	-0.0335131	26.6929	142.239
Gm24610	0.529111	0.170642	1.21271	45.0959	26.4054	28.9359	31.182	25.6314	34.2091	23.7042	23.8999	0.706148	-0.0660124	0.0660124	0.173866	-0.108934	0.307534	-0.221704	-0.209841	6.04363	29.883
Trmt10a	0.548066	0.186232	1.2127	59.3794	45.4524	34.2604	54.0395	34.5658	34.9275	37.4473	51.103	0.525353	0.139747	-0.268069	0.389406	-0.255265	-0.240245	-0.139747	0.308799	8.77202	43.8969
D5Ertd579e	0.0685206	0.00264494	1.21264	105.926	112.854	114.285	103.19	96.028	80.2806	94.0469	89.9218	0.0896478	0.181041	0.199225	0.0518866	-0.0518866	-0.31029	-0.0819612	-0.146672	18.9945	99.5666
Hus1	0.315552	0.0511752	1.21256	153.395	190.423	149.329	155.306	154.346	135.922	107.646	138.76	0.0193782	0.331335	-0.0193782	0.0372376	0.0282993	-0.155096	-0.491576	-0.12528	27.9445	148.141
n-R5s158	0.551325	0.188909	1.21249	59.7113	83.3951	49.6483	55.5853	49.2484	53.8762	38.1649	62.7909	0.125827	0.607786	-0.140431	0.0225263	-0.152099	-0.0225267	-0.51993	0.198379	11.0649	56.5525
Rhbdf2	0.3143	0.0507589	1.21246	210.547	155.205	188.121	206.187	179.701	162.356	151.117	133.03	0.301761	-0.138204	0.139285	0.271575	0.0732188	-0.0732183	-0.176709	-0.360624	33.4639	173.283
Gm26419	0.661888	0.304497	1.21226	62.6079	54.703	35.3077	42.2604	39.8088	26.1865	55.4044	40.9697	0.589412	0.394689	-0.236948	0.0223742	-0.0638447	-0.668108	0.413069	-0.0223737	8.12739	44.656
Trappc4	0.14058	0.00988456	1.21221	84.1246	85.5303	96.079	80.2899	67.372	78.7827	75.7862	63.9032	0.0809794	0.104888	0.272672	0.0136695	-0.239399	-0.013669	-0.0696135	-0.31566	15.0449	78.9835
Ttc7b	0.332071	0.0570497	1.21206	259.469	210.929	180.538	231.815	178.282	153.554	192.228	201.673	0.398143	0.0993376	-0.125114	0.235555	-0.143256	-0.358675	-0.0346012	0.0346012	39.2535	201.061
Gm7437	0.443482	0.111348	1.212	52.2819	53.436	55.6719	43.2	32.5395	46.7256	38.526	53.1587	0.0810499	0.11255	0.171687	-0.194232	-0.603071	-0.0810499	-0.35943	0.105042	8.41002	46.9424
Rmnd5b	0.338536	0.0599579	1.21199	155.096	127.506	130.355	153.948	127.091	136.579	113.785	93.12	0.26666	-0.0159407	0.0159411	0.255947	-0.0206375	0.0832353	-0.180188	-0.469338	24.0823	129.685
Psmd3	0.377322	0.0777618	1.21195	171.181	161.969	219.359	157.618	130.893	174.561	125.754	154.638	0.0994473	0.0196457	0.457223	-0.0196452	-0.28768	0.127656	-0.345464	-0.0471745	31.0699	161.997
Glipr2	0.203111	0.0201889	1.21185	37.9344	33.8382	39.742	35.5671	33.1116	34.1689	25.9449	28.6599	0.157839	-0.00701666	0.224996	0.064877	-0.0383296	0.00701714	-0.390215	-0.246633	6.29907	33.6209
Cx3cl1	0.686859	0.337797	1.21184	185.666	102.128	108.93	93.247	119.219	116.622	62.7205	102.41	0.813825	-0.0485029	0.0445218	-0.179752	0.174736	0.142953	-0.751872	-0.0445218	22.2498	111.368
Chil1	0.529237	0.170884	1.2118	32.918	34.4883	30.6007	57.1013	31.6567	29.9315	33.334	29.1259	0.028183	0.0954123	-0.0771303	0.82283	-0.028183	-0.109029	0.0462985	-0.148394	7.76507	34.8946
H3f3b|Gm6485|Gm12657|Gm6749|H3f3c|Gm10257|H3f3a	0.0758697	0.00316227	1.21179	2379.1	2275.67	2238.83	2052.13	1705.72	1773.39	1884.1	2024.04	0.223235	0.159109	0.135563	0.00994587	-0.256798	-0.200671	-0.113306	-0.00994492	389.621	2041.62
Gdap2	0.180618	0.0159618	1.21178	93.6426	95.6493	92.2994	108.829	76.5316	95.298	77.872	73.468	0.0104222	0.0410113	-0.0104218	0.227246	-0.280687	0.0357032	-0.255638	-0.339628	16.8126	89.1987
Gm26020	0.579611	0.21794	1.21176	22.9299	37.9704	21.5498	39.7617	23.7115	25.632	24.7417	23.0101	-0.0790348	0.648611	-0.168591	0.715115	-0.0306764	0.0816798	0.0306759	-0.0739984	6.27915	27.4134
Ago3	0.19446	0.0186348	1.21169	100.413	125.366	101.674	100.608	84.6544	78.3517	94.2454	95.5634	0.0357094	0.355905	0.053709	0.0385051	-0.210583	-0.322204	-0.0557456	-0.0357094	18.8115	97.6095
Mtmr11	0.273343	0.0375494	1.21166	51.5085	55.4555	53.6344	72.2089	43.4805	48.454	46.4316	52.4677	-0.0133095	0.0932112	0.0450373	0.474056	-0.257753	-0.101504	-0.163015	0.01331	10.4934	52.9551
Ncor2	0.0466492	0.00128903	1.21161	193.677	182.204	185.218	179.517	138.257	151.428	163.192	159.359	0.178305	0.0902109	0.113877	0.0687757	-0.307996	-0.176716	-0.0687761	-0.103066	32.0952	169.107
Set	0.0387447	0.000905097	1.21151	91.8943	104.988	98.0969	106.883	84.7651	84.8929	81.2008	80.3584	0.0571661	0.249341	0.151399	0.27515	-0.0593386	-0.0571661	-0.121315	-0.13636	17.6612	91.6349
2310009B15Rik	0.251262	0.031108	1.21143	61.9812	54.6317	43.6724	54.5923	40.9926	42.0713	48.3516	44.9517	0.410861	0.22877	-0.0942464	0.227727	-0.185604	-0.148132	0.0525956	-0.0525951	9.62759	48.9056
Slc25a30	0.16344	0.012926	1.21143	128.019	132.203	108.467	100.677	95.0281	95.3264	98.2619	96.4064	0.36414	0.410539	0.125039	0.0175133	-0.0657907	-0.0612698	-0.0175133	-0.0450168	21.0857	106.799
Gm25581	0.559912	0.20042	1.21123	45.6335	70.0238	50.3167	38.0945	34.6295	35.7909	46.3371	49.5501	-0.0110378	0.606714	0.129908	-0.271547	-0.40913	-0.36154	0.0110383	0.107757	9.44025	46.297
Gadd45a	0.247953	0.0304407	1.2112	131.456	107.164	150.462	127.677	94.5475	113.317	111.864	104.924	0.223525	-0.0712366	0.418344	0.181439	-0.251946	0.00931311	-0.00931263	-0.101713	23.0266	117.677
Gm13304|Gm1987|Gm10591|Gm21541|Ccl21a|Ccl21b|Ccl21c|LOC100041593|LOC100041504	0.742004	0.414216	1.21106	628.825	954.739	624.851	1004.46	519.937	401.769	767.824	1092.13	-0.144058	0.458389	-0.153205	0.531631	-0.41838	-0.790352	0.144058	0.652355	107.804	749.317
Gm13304|Gm1987|Gm10591|Gm21541|Ccl21a|Ccl21b|Ccl21c|LOC100041593|LOC100041504	0.742004	0.414216	1.21106	628.825	954.739	624.851	1004.46	519.937	401.769	767.824	1092.13	-0.144058	0.458389	-0.153205	0.531631	-0.41838	-0.790352	0.144058	0.652355	107.804	749.317
Psma3|Gm13835|Gm5406	0.0816402	0.0035962	1.21101	838.027	903.033	881.168	974.126	743.999	756.866	667.755	803.219	0.0306015	0.138383	0.103021	0.247713	-0.141096	-0.116359	-0.297077	-0.0306025	156.129	821.024
Gucy1b3	0.454216	0.118458	1.21078	196.526	135.354	126.626	149.025	141.988	131.522	99.2053	126.074	0.558703	0.0207171	-0.0754414	0.159534	0.0897517	-0.0207171	-0.427529	-0.0817432	27.1854	138.29
Ccdc82	0.505231	0.153451	1.21072	164.712	201.432	176.392	127.146	125.801	107.487	156.507	163.641	0.0415659	0.331911	0.140405	-0.331896	-0.347241	-0.574216	-0.0321512	0.0321517	29.0615	152.89
Gm17122|Coro1c	0.103918	0.00552302	1.21071	528.962	537.944	516.652	624.215	480.494	477.012	416.08	447.856	0.0863075	0.110601	0.0523376	0.325189	-0.0523376	-0.0628309	-0.259995	-0.153819	96.583	503.652
Gm24568	0.436827	0.107988	1.21068	169.751	225.678	260.183	172.767	182.436	142.469	182.281	169.183	-0.0640712	0.346772	0.552029	-0.038671	0.0398936	-0.316846	0.0386705	-0.0689144	38.0025	188.093
Sec61g|Gm11575|Gm10177	0.120819	0.00728614	1.21057	92.1687	71.4798	85.3903	86.2075	67.0728	71.739	66.3738	70.708	0.364131	-0.00261068	0.253925	0.267667	-0.0944185	0.00261068	-0.109533	-0.0182729	14.8382	76.3925
Paqr3	0.642598	0.281903	1.21056	36.2352	79.454	40.8732	36.4531	37.2072	38.481	39.3415	35.4608	-0.0624733	1.07026	0.111289	-0.053822	-0.0242839	0.0242839	0.0561862	-0.0936389	10.6312	42.9382
Gm14060	0.73707	0.406017	1.21042	107.711	82.4715	173.985	126.544	76.5069	65.5191	151.46	120.007	-0.0779767	-0.463179	0.613818	0.154491	-0.571485	-0.795158	0.413788	0.0779772	19.3046	113.026
Gnpnat1	0.396312	0.0864241	1.21019	90.9524	77.0475	74.4366	90.7691	78.7579	52.0817	68.9183	78.0853	0.229712	-0.00965214	-0.0593877	0.226802	0.0220246	-0.574623	-0.170513	0.00965166	13.8406	76.3811
Mlx	0.367821	0.0724248	1.21017	120.098	105.441	100.216	87.8372	93.238	93.2404	89.685	66.658	0.365204	0.177429	0.1041	-0.0861044	-1.81198e-05	1.7643e-05	-0.0560698	-0.484159	17.6927	94.5517
Reep4	0.474804	0.131638	1.20996	61.7414	36.3284	39.3271	39.9499	34.5075	37.3902	39.7363	32.0694	0.687146	-0.0779948	0.0364323	0.0590992	-0.152183	-0.0364318	0.0513659	-0.257897	8.41086	40.1313
Marveld1	0.210521	0.0220535	1.20953	261.591	270.716	321.233	330.479	247.28	250.328	214.498	264.551	-0.00811672	0.0413551	0.288194	0.329132	-0.0892806	-0.0716105	-0.294463	0.00811768	51.8407	270.085
Nup210l	0.254775	0.032043	1.20917	40.9422	31.6478	44.8767	42.0392	33.7664	30.3377	34.3235	32.522	0.266196	-0.105287	0.398574	0.304342	-0.0118041	-0.166278	0.0118041	-0.0659761	7.13905	36.3069
Itgb1bp1	0.0354338	0.0007815	1.20901	67.572	76.357	65.6497	67.8306	56.2878	55.85	58.7357	58.2386	0.121913	0.298248	0.0802755	0.127423	-0.14169	-0.152955	-0.0802755	-0.0925365	12.0743	63.3152
Gm13304|Gm1987|Gm10591|Gm21541|Ccl21a|Ccl21b|Ccl21c|LOC100041593|LOC100041504	0.747522	0.424054	1.20893	607.487	957.097	586.486	949.977	490.728	391.498	753.625	1047.44	-0.155497	0.500315	-0.206254	0.489541	-0.463429	-0.789347	0.155497	0.630444	104.439	723.042
Tgif1	0.320386	0.0527958	1.20889	59.3685	56.1767	75.1439	49.3827	53.5581	46.4831	46.9964	49.5284	0.205019	0.125294	0.544976	-0.0606732	0.0564251	-0.147973	-0.13213	-0.0564246	10.8765	54.5797
Fn1	0.149457	0.0109746	1.20873	2590.16	3166.6	2589.62	2424.08	2196.55	2114.43	2367.24	2193.9	0.112723	0.402613	0.112419	0.0171156	-0.125084	-0.180054	-0.0171146	-0.126823	474.587	2455.32
Adap2	0.273343	0.0375362	1.20865	145.898	111.036	127.887	132.459	111.016	122.791	90.8538	103.831	0.321348	-0.0725932	0.13126	0.181928	-0.072845	0.0725932	-0.361996	-0.169374	22.1969	118.222
4930487H11Rik	0.382487	0.0801067	1.2086	43.3047	43.7404	64.349	60.411	42.3544	41.2631	45.3906	43.5031	-0.0105166	0.00392437	0.560876	0.469769	-0.0425305	-0.0801907	0.0573516	-0.00392485	9.8235	48.0395
Pcdhb20	0.340215	0.0608836	1.2086	47.7496	68.564	50.3254	58.186	48.0399	39.692	46.0225	51.2004	-0.0422711	0.479691	0.0335269	0.242912	-0.0335269	-0.308913	-0.0954218	0.0583954	9.96757	51.2225
Gm10143	0.0611423	0.00212953	1.20859	46.6651	50.3707	51.1378	53.0192	38.6995	45.2274	42.6993	39.9672	0.022573	0.132814	0.154619	0.206744	-0.247456	-0.022573	-0.105559	-0.200953	8.64984	45.9733
Taf1d	0.215907	0.0232388	1.20822	242.847	261.163	264.746	267.623	187.627	191.921	235.01	249.173	-0.0185523	0.0863504	0.106009	0.121604	-0.390729	-0.358086	-0.065876	0.0185523	43.1616	237.514
Gm24917	0.536184	0.176845	1.20793	424.246	349.249	590.45	384.936	280.916	338.612	415.433	400.297	0.112056	-0.16859	0.588969	-0.0282278	-0.482705	-0.21321	0.0817709	0.0282269	78.4053	398.017
Ece2	0.30203	0.0469928	1.2077	45.1971	32.961	33.6199	40.0765	33.6619	34.1574	28.1122	29.1903	0.426013	-0.0294552	-0.000901699	0.252539	0.000901699	0.0219827	-0.259022	-0.204729	6.68316	34.622
Gm22453	0.27639	0.0384419	1.20762	37.1657	26.9585	30.2025	28.4949	28.2051	22.9575	23.6794	26.4427	0.430623	-0.0326076	0.13132	0.0473561	0.0326071	-0.264381	-0.219716	-0.0604811	5.38423	28.0133
4933440N22Rik	0.250834	0.0309776	1.20717	66.5789	59.217	54.9876	51.3335	44.7846	53.8216	51.5367	42.1864	0.338172	0.169117	0.062212	-0.0369935	-0.233891	0.0312929	-0.0312924	-0.320115	9.94688	53.0558
Sec24a	0.0586121	0.00192637	1.20714	139.533	141.479	131.149	146.876	110.497	107.315	121.822	123.972	0.129992	0.149981	0.0405955	0.203991	-0.206607	-0.24876	-0.0658383	-0.0405951	23.8579	127.83
Tcrg-C2|Trgv2	0.235775	0.0277073	1.20712	65.7205	75.5601	68.0142	84.5633	52.6196	60.022	62.9941	67.6104	-0.0204511	0.18083	0.0290422	0.343237	-0.341193	-0.151303	-0.0815783	0.0204515	12.653	67.138
Gm4795	0.137001	0.00937455	1.20707	32.9838	28.3216	26.8412	25.2672	23.3574	22.9817	24.5924	22.6071	0.404019	0.184164	0.10671	0.0195284	-0.0938563	-0.117255	-0.0195279	-0.14096	4.9688	25.8691
Kcne3	0.0695848	0.00272887	1.20704	34.2187	34.2553	40.2712	33.7349	30.4407	27.9564	29.384	30.0008	0.0946641	0.0962076	0.329626	0.0741215	-0.074121	-0.196943	-0.125092	-0.0951195	6.17457	32.5327
1700029P11Rik	0.446849	0.113257	1.20703	72.9667	90.6198	62.7283	97.5249	73.1822	63.5536	73.1521	56.0114	-0.00183058	0.310757	-0.219952	0.416701	0.00242472	-0.201095	0.00183105	-0.383349	14.4851	73.7174
Cope	0.40246	0.0891998	1.20668	265.371	299.78	240.944	253.477	278.972	235.269	195.168	178.897	0.102735	0.278626	-0.0365777	0.0365777	0.174845	-0.0709672	-0.340558	-0.466145	42.8163	243.485
Ftsj3	0.490597	0.142784	1.20663	56.703	79.5626	85.9042	64.6436	66.6211	67.5644	45.8297	57.2906	-0.210819	0.277846	0.388485	-0.0217357	0.0217352	0.0420203	-0.517962	-0.195944	12.3769	65.5149
LOC102636631	0.213647	0.0225536	1.2065	90.6397	93.2539	108.246	112.244	90.3795	72.7528	89.7832	82.0993	0.00207424	0.0430946	0.258169	0.310502	-0.00207424	-0.315067	-0.0116234	-0.140699	17.3422	92.4248
Fjx1	0.210105	0.0219148	1.20629	33.2952	42.1982	37.4132	31.6759	28.0255	30.6887	28.2238	32.3947	0.0557413	0.39761	0.223975	-0.0161872	-0.192834	-0.0618629	-0.18266	0.0161872	6.31243	32.9894
Fnbp1l	0.65491	0.294916	1.20614	1501.7	1782.96	1797.43	1122.44	1030.46	910.209	1685.48	1614.58	-0.0522795	0.195394	0.207057	-0.472244	-0.595594	-0.77461	0.114285	0.0522795	240.949	1430.66
Tgfb1i1	0.291307	0.0432633	1.2061	248.942	199.704	223.525	256.632	176.757	228.973	195.312	170.49	0.23666	-0.0812869	0.0812869	0.280552	-0.257386	0.116025	-0.11337	-0.309467	39.3182	212.542
Pvrl3	0.373084	0.0753663	1.20607	74.9768	99.7975	76.5345	92.3797	66.7855	67.4603	62.8753	88.2641	-0.0148325	0.397726	0.0148325	0.286299	-0.181742	-0.167238	-0.268784	0.22055	14.5758	78.6342
Gbp2	0.812912	0.534686	1.206	119.661	519.634	169.418	182.747	143.162	221.22	154.653	185.807	-0.55626	1.56228	-0.0546265	0.0546269	-0.297565	0.330264	-0.186187	0.0785866	71.6546	212.038
Hmox2	0.118209	0.00696499	1.20599	142.599	159.206	132.546	135.241	110.543	112.057	119.026	130.485	0.116774	0.275713	0.011302	0.0403514	-0.250573	-0.230959	-0.143913	-0.011302	24.3703	130.213
Ipmk	0.327313	0.0552746	1.20597	361.943	266.344	250.828	246.966	239.872	234.995	212.535	235.66	0.572474	0.130003	0.0434122	0.0210242	-0.0210242	-0.0506578	-0.195587	-0.0465779	50.7547	256.143
Tmem194	0.460896	0.122572	1.20574	62.9443	79.4599	90.0517	53.9979	53.6278	54.4671	63.0651	62.4666	0.00549507	0.341646	0.522172	-0.215679	-0.2256	-0.203196	0.0082612	-0.00549507	13.2068	65.0101
Snrnp40	0.205695	0.0208117	1.20571	97.6174	123.448	118.528	100.169	96.0996	97.959	87.3039	82.3748	-0.00252056	0.336168	0.277495	0.0347013	-0.0251284	0.00252008	-0.163612	-0.247455	19.006	100.437
Kansl2-ps	0.230538	0.0263596	1.20553	41.7264	33.7724	39.3264	35.3572	27.8484	28.9221	36.2501	31.775	0.272036	-0.0330801	0.186572	0.0330801	-0.311329	-0.256755	0.0690584	-0.121034	6.34672	34.3723
Arpc2	0.0617318	0.00217985	1.20534	1577.92	1423.95	1623.49	1593.72	1276.66	1336.52	1182.36	1365.22	0.178506	0.0303822	0.219579	0.192876	-0.127139	-0.061039	-0.237848	-0.0303822	264.578	1422.48
2310040G07Rik	0.172479	0.0143657	1.20531	27.5217	34.6319	29.5378	26.1104	25.9809	23.9622	23.4679	23.8395	0.0795288	0.411063	0.181524	0.00358725	-0.00358725	-0.120277	-0.150352	-0.127687	5.13784	26.8815
Tfg	0.390021	0.0834331	1.20528	251.476	253.247	201.632	235.756	191.268	242.681	154.757	199.706	0.205911	0.216037	-0.112786	0.112786	-0.188919	0.154552	-0.494503	-0.126635	38.425	216.315
Acad8	0.36985	0.0740107	1.2052	84.5842	74.1683	86.0826	63.4249	71.6776	51.3196	68.0031	64.9008	0.276828	0.0872407	0.302161	-0.138511	0.037961	-0.444051	-0.0379605	-0.105325	13.0897	70.5201
D030029J20Rik	0.237005	0.0279392	1.20518	146.051	134.595	127.12	145.21	117.006	94.769	117.015	132.561	0.170055	0.0522056	-0.0302353	0.161717	-0.149843	-0.453934	-0.149731	0.0302348	22.9064	126.791
F2r	0.489545	0.141754	1.20461	273.05	298.821	292.968	238.839	250.308	277.974	161.439	241.381	0.0627289	0.192845	0.164308	-0.130395	-0.0627298	0.0885115	-0.695448	-0.115124	43.1442	254.348
Gm25886	0.553968	0.193468	1.2046	64.882	62.7517	87.7749	56.5986	52.6496	41.56	61.4956	71.3895	0.0627503	0.0145855	0.498739	-0.134303	-0.238646	-0.579874	-0.014585	0.200643	11.2281	62.3877
Gm5277	0.419321	0.0983633	1.20458	43.5077	56.8959	57.9526	37.2808	37.6652	37.8666	43.2477	41.1812	0.0439663	0.43102	0.45757	-0.178871	-0.164074	-0.156379	0.0353184	-0.0353184	8.91911	44.4497
Gm24031	0.818046	0.545655	1.20438	142.172	92.9726	47.72	126.776	90.4313	39.2793	103.668	103.212	0.537394	-0.0753636	-1.03758	0.372037	-0.115346	-1.3184	0.0817318	0.0753636	18.2624	93.2788
Rpl7a|Gm5619|Gm16477|Rpl7a-ps11|Rpl7a-ps3|Rpl7a-ps5|Gm13864|Gm12712|Gm6286|Gm5459|Gm4978|Gm17415|Gm14853|Gm11989|Gm8250|Gm13039|Gm11362|Gm12630	0.133995	0.00893869	1.20437	1282.68	1293.29	1358.44	1501.47	995.721	1167.31	1118.52	1236.99	0.0261631	0.0380497	0.108956	0.253377	-0.339183	-0.109809	-0.171402	-0.0261631	229.334	1244.3
Gm8394	0.234058	0.0270863	1.20436	763.592	870.147	741.037	883.699	564.186	747.435	691.618	709.111	0.037055	0.225511	-0.00620174	0.247808	-0.399576	0.00620079	-0.105772	-0.0697374	136.531	746.353
LOC102639290|Gm11963	0.332879	0.0574826	1.20432	49.3551	59.8099	69.7403	53.3854	54.01	43.59	51.292	43.265	-0.0843911	0.192794	0.414403	0.0288558	0.0456371	-0.263592	-0.0288553	-0.27439	10.0334	53.056
Cep135	0.11006	0.00613326	1.20419	90.6805	83.2136	92.0397	81.7368	71.5079	68.0995	81.9808	67.6261	0.147656	0.0236835	0.169119	-0.00215054	-0.195033	-0.265491	0.00215054	-0.275556	14.614	79.6106
Dstn	0.123824	0.00768659	1.20412	806.666	734.784	733.883	786.895	553.797	689.282	623.616	683.987	0.18165	0.046999	0.045228	0.145848	-0.360965	-0.045227	-0.189664	-0.0563536	127.887	701.614
Ptgfrn	0.555867	0.196276	1.20412	83.8141	155.338	108.589	109.515	90.2424	112.168	76.049	95.6777	-0.282303	0.60784	0.0913124	0.103566	-0.175691	0.138087	-0.422567	-0.0913129	20.7799	103.924
Lamc1	0.0542866	0.00169841	1.20395	362.15	342.609	326.776	362.746	296.23	264.041	291.506	307.02	0.193271	0.113248	0.0449848	0.195642	-0.0965996	-0.262556	-0.119793	-0.0449839	58.8712	319.135
Ubash3b	0.0816402	0.00359218	1.20393	40.8861	36.5608	34.1838	34.1219	31.9037	29.7513	30.4447	28.7193	0.309399	0.148086	0.0511026	0.0484853	-0.0484848	-0.149257	-0.11602	-0.200192	6.23338	33.3214
Plxnd1	0.224044	0.0249618	1.20392	411.311	337.226	366.783	375.314	357.089	318.435	264.488	302.207	0.245229	-0.0412836	0.0799265	0.113099	0.0412827	-0.124	-0.3918	-0.199465	62.104	341.607
Gm5859|Gm2172	0.636564	0.276463	1.20365	69.9767	128.018	68.3638	107.001	72.9144	62.6992	96.6647	70.647	-0.0365424	0.834854	-0.0701842	0.576131	0.0227876	-0.194969	0.429574	-0.022788	17.6083	84.5355
Gm5859|Gm2172	0.636564	0.276463	1.20365	69.9767	128.018	68.3638	107.001	72.9144	62.6992	96.6647	70.647	-0.0365424	0.834854	-0.0701842	0.576131	0.0227876	-0.194969	0.429574	-0.022788	17.6083	84.5355
Mob3a	0.2266	0.0253861	1.20357	45.6728	43.3518	35.9917	41.1446	34.5616	30.368	39.5447	33.6668	0.27576	0.20052	-0.0679112	0.12513	-0.126404	-0.31302	0.0679107	-0.164248	7.00494	38.0378
Coro1c	0.181119	0.0160946	1.20348	187.996	227.107	199.937	199.394	166.026	191.388	172.807	147.765	-0.0129018	0.259773	0.0759439	0.0720234	-0.192194	0.0129018	-0.134439	-0.360294	34.112	186.552
Psma2	0.270186	0.0367887	1.20348	265.18	236.059	248.837	249.472	182.212	190.596	205.425	259.656	0.129796	-0.0380273	0.0380268	0.0416989	-0.411556	-0.346656	-0.238564	0.0994253	40.4146	229.68
Slc5a3|Mrps6	0.356698	0.0672405	1.20346	105.491	99.2581	91.6939	137.529	90.8225	96.0612	78.4533	91.9677	0.166506	0.0786447	-0.0357146	0.549127	-0.0494904	0.0314131	-0.260707	-0.0314131	19.1669	98.9096
Trmt6	0.460934	0.122715	1.20319	95.1348	146.833	95.1923	87.7128	90.3861	79.678	84.203	91.776	0.0628633	0.688993	0.063735	-0.0543222	-0.0110083	-0.192929	-0.113237	0.0110083	19.7074	96.3645
Tspan7	0.566694	0.206055	1.20296	142.929	103.754	89.1805	109.971	89.6672	80.9946	75.0416	127.432	0.567393	0.105256	-0.113108	0.189214	-0.105255	-0.252011	-0.362146	0.401822	18.1747	102.371
1810032O08Rik|Snord1a	0.276398	0.0386544	1.2029	57.6529	40.5654	49.1262	43.0379	40.6	41.745	37.2918	37.3669	0.485852	-0.0212908	0.254951	0.0640664	-0.020061	0.0200605	-0.142685	-0.13978	8.3447	43.4233
Ddx1	0.488389	0.140771	1.20288	188.502	262.62	192.385	200.65	163.474	218.958	135.464	188.248	-0.0147076	0.463692	0.0147071	0.0753984	-0.220227	0.201369	-0.491374	-0.0166507	34.5032	193.788
Apbb1ip	0.263567	0.0348326	1.20277	35.8754	31.5159	43.403	34.7113	28.484	27.5089	33.6884	30.8341	0.138828	-0.0480852	0.41363	0.0912414	-0.194012	-0.244267	0.0480852	-0.0796366	6.24754	33.2526
Furin	0.191876	0.0182057	1.20269	191.038	149.63	170.514	157.445	150.636	145.685	134.445	124.317	0.347624	-0.00483465	0.183658	0.068615	0.00483465	-0.0433869	-0.159222	-0.272212	28.3863	152.964
Erh|LOC101056061|Gm10131	0.122948	0.0075896	1.20262	71.7375	77.6004	63.5939	72.8459	55.4655	55.6854	62.4673	63.8999	0.170375	0.283713	-0.00346279	0.192496	-0.200761	-0.195051	-0.0292492	0.00346279	12.0649	65.412
Nfyb	0.276398	0.0385987	1.20235	142.75	147.535	153.23	128.867	97.1296	126.763	117.644	137.38	0.101461	0.149027	0.203676	-0.0461426	-0.454044	-0.0698919	-0.177598	0.0461426	23.3664	131.412
Gm23301	0.732204	0.399015	1.20233	83.2303	76.6684	80.5773	59.8809	74.3114	56.7567	100.363	34.8056	0.141002	0.0225244	0.094265	-0.334012	-0.0225244	-0.411318	0.411055	-1.11679	8.52992	70.8242
Fbp2	0.242714	0.0293222	1.20206	45.4021	54.0238	39.1164	41.5885	40.7815	35.8146	36.6828	35.6701	0.184914	0.435751	-0.0300698	0.058341	0.0300694	-0.157298	-0.12274	-0.163128	7.79547	41.135
Gm12174|Rpl7	0.374898	0.0763503	1.20204	714.747	561.274	689.538	571.051	448.11	466.367	613.876	589.788	0.300527	-0.0482006	0.248724	-0.0232887	-0.373055	-0.31544	0.0810413	0.0232897	104.617	581.844
Gspt1	0.475178	0.131833	1.20191	210.285	187.697	157.513	186.902	144.556	212.146	134.289	135.206	0.293468	0.129534	-0.123405	0.123405	-0.247247	0.306181	-0.353533	-0.343712	29.0499	171.074
Slc39a1	0.273938	0.0377846	1.20189	130.016	108.038	109.833	99.2472	96.6708	106.824	87.5917	81.1214	0.336516	0.0693731	0.0931444	-0.053071	-0.0910168	0.0530705	-0.233304	-0.344016	18.7315	102.418
Gm13680	0.47066	0.128736	1.20171	594.729	456.087	573.256	568.144	371.318	382.87	545.048	546.692	0.123675	-0.259249	0.0706224	0.0577011	-0.555902	-0.511703	-0.00217342	0.00217247	86.572	504.768
Pdcd6ip	0.020455	0.000263678	1.20168	507.266	486.415	507.861	508.405	408.133	428.284	395.892	441.508	0.130429	0.0698738	0.13212	0.133664	-0.183275	-0.113747	-0.227205	-0.0698738	84.0325	460.47
Crk	0.204204	0.0205037	1.20158	287.158	278.268	248.674	248.782	198.038	201.521	235.718	252.097	0.207275	0.161902	-0.000313282	0.000313282	-0.328794	-0.303643	-0.0775123	0.0194073	43.8774	243.782
Zfp787	0.309225	0.0489591	1.20146	72.5531	95.9285	87.7597	93.8919	62.4722	84.2003	70.9464	73.75	-0.119196	0.283726	0.155324	0.252767	-0.33502	0.0955911	-0.151504	-0.0955911	14.6911	80.1878
Pim1	0.271352	0.0370937	1.20145	50.7821	60.2937	64.8075	46.1655	44.9257	48.5617	46.6828	43.1683	0.0929661	0.340652	0.444807	-0.044539	-0.0838132	0.0284634	-0.0284638	-0.141384	9.67761	50.6734
Psmc6	0.200633	0.0197238	1.20125	396.884	459.973	354.614	393.794	295.945	334.253	366.407	337.78	0.13887	0.351701	-0.0235987	0.127592	-0.284516	-0.108906	0.0235977	-0.0937633	67.7197	367.456
Gm19684	0.159951	0.0124531	1.20119	40.1379	40.552	37.9734	41.71	29.0865	36.134	37.4052	31.4987	0.0908503	0.10566	0.0108767	0.146278	-0.373762	-0.0607553	-0.0108767	-0.25882	6.5622	36.8122
Tead4	0.32576	0.054652	1.20112	282.912	242.403	214.7	326.249	218.252	219.304	221.095	218.091	0.361555	0.138611	-0.0364737	0.567177	-0.0128007	-0.00586891	0.00586843	-0.0138702	47.3808	242.876
Dtx2	0.296654	0.0450805	1.20108	72.601	50.6896	52.7838	56.6414	44.7268	47.8378	51.9111	47.5994	0.501123	-0.0171771	0.0412273	0.142991	-0.197728	-0.100717	0.0171766	-0.107922	10.1602	53.0989
n-R5s40	0.471735	0.129453	1.20103	24.5918	33.6597	41.7094	28.8964	28.4465	22.8194	27.5156	26.8438	-0.186075	0.266771	0.57612	0.046638	0.0240016	-0.293991	-0.0240011	-0.0596604	5.80797	29.3103
Rpl29|Gm10913|Gm8210	0.442676	0.110935	1.20077	49.9875	30.9002	32.5511	39.9339	32.638	29.6625	34.0101	29.3325	0.61694	-0.0770144	-0.00192451	0.292984	0.00192451	-0.135989	0.061336	-0.15213	6.93237	34.877
Lysmd3	0.0759783	0.00319903	1.20071	76.6785	84.9975	73.8547	79.7648	64.8228	66.1682	60.3207	71.3954	0.0785613	0.22716	0.0244284	0.135492	-0.163759	-0.134122	-0.267608	-0.0244288	13.1471	72.2503
Fam96b	0.0196709	0.000239982	1.20067	210.419	236.322	225.026	224.24	188.559	181.653	190.056	185.47	0.0734196	0.240905	0.170245	0.165197	-0.0848331	-0.138663	-0.0734196	-0.108665	37.5674	205.218
Trim3	0.408281	0.0919461	1.20063	115.256	135.836	146.35	113.926	109.395	134.084	91.672	93.4195	0.00837183	0.245393	0.352951	-0.00837183	-0.0669208	0.226664	-0.321916	-0.294673	20.6993	117.492
Rasa2	0.162299	0.0127171	1.20059	151.327	141.323	135.93	138.042	119.092	100.738	132.694	121.326	0.172185	0.0735145	0.0173817	0.039618	-0.173408	-0.41487	-0.0173812	-0.146597	23.1929	130.059
Mir466l	0.651181	0.291306	1.20039	143.434	162.364	205.371	142.377	94.2322	111.023	167.164	187.535	-0.0894246	0.0894246	0.428421	-0.10009	-0.695518	-0.458956	0.131454	0.297346	23.3983	151.688
Cr1l	0.135446	0.00915647	1.20013	584.44	581.98	654.256	573.869	457.57	480.444	488.427	573.309	0.0270386	0.0209532	0.189838	0.000703812	-0.326025	-0.25565	-0.231874	-0.000703812	98.699	549.287
Mir3081	0.205695	0.0208071	1.19974	33.8205	32.9162	31.8634	32.0484	23.4144	25.0984	30.5701	30.543	0.11589	0.0767899	0.0298896	0.0382419	-0.414612	-0.314417	-0.0298901	-0.0311694	5.25568	30.0343
Arhgap10	0.222737	0.0246764	1.19956	44.9353	50.6169	50.1646	43.3167	34.0114	37.2557	44.6123	42.2261	0.0316663	0.203438	0.190487	-0.0212603	-0.370164	-0.238721	0.0212603	-0.0580463	7.73198	43.3924
Gm9970	0.238536	0.0282582	1.19955	55.4291	42.0859	53.3884	47.7923	42.3746	37.8566	39.1209	45.8091	0.331226	-0.0660825	0.277109	0.11736	-0.0562177	-0.218873	-0.171481	0.0562172	8.38363	45.4821
Acsl5	0.270071	0.0367211	1.19946	179.791	221.792	220.902	235.55	182.056	186.416	151.686	194.723	-0.0836506	0.219234	0.213434	0.306061	-0.0655942	-0.0314488	-0.328889	0.0314488	35.7889	196.614
Gm12590	0.642587	0.281874	1.19944	539.808	388.991	517.576	445.757	305.985	292.71	581.971	449.061	0.270861	-0.201847	0.210186	-0.00532722	-0.548127	-0.612114	0.379362	0.00532722	65.6015	440.233
Cldn9	0.468544	0.12745	1.19936	45.4803	39.2778	58.3972	46.4745	43.3381	32.6702	47.5782	34.7816	0.0348015	-0.176724	0.395461	0.0659995	-0.034802	-0.442462	0.0998616	-0.352113	7.81539	43.4998
Gm2163|Gm21093|Gm3893|LOC100861727|LOC100041536|Gm21075|Gm13306|Gm3892|Gm10593|Gm7819|4933409K07Rik|LOC102640144|Gm2192|Gm21158|Gm3883|Gm10600|LOC101056185|LOC100041599|Gm10590|Gm5859|Ccl27a|Gm13301	0.552125	0.190664	1.1993	53.05	70.911	54.1744	68.6582	46.009	40.5443	71.8105	50.4903	-0.0151305	0.403527	0.01513	0.35695	-0.220565	-0.402983	0.421713	-0.0864763	9.48486	56.956
Ndufs2	0.0876302	0.00426799	1.19913	276.717	274.027	246.282	249.55	230.324	218.469	195.791	228.788	0.216425	0.202331	0.0483236	0.0673418	-0.0483241	-0.124558	-0.282674	-0.0579753	43.3011	239.994
Cmas	0.339533	0.0606354	1.19905	299.633	215.654	254.991	264.63	244.821	183.343	204.714	229.562	0.33789	-0.136587	0.105137	0.15867	0.046421	-0.370765	-0.211697	-0.0464206	43.117	237.168
Ptprc	0.229967	0.0262079	1.19902	24.8405	28.2122	34.3915	26.926	25.089	22.2	23.6722	23.8141	-0.00718117	0.176448	0.46218	0.109125	0.00718069	-0.169314	-0.0766783	-0.0680551	4.89872	26.1432
Gm340	0.229206	0.0260195	1.19892	34.9703	40.5357	32.7416	39.7511	27.6168	29.2979	31.2724	35.2906	0.0475016	0.260564	-0.0475011	0.232368	-0.293082	-0.207829	-0.113736	0.0606575	6.13023	33.9346
Gm3837|Pdcd5	0.225162	0.025147	1.1989	275.526	243.702	296.116	324.905	232.897	234.407	217.218	263.677	0.120242	-0.0568271	0.224218	0.358072	-0.122251	-0.112928	-0.222801	0.0568275	48.0123	261.056
Txndc17	0.0653541	0.00245443	1.19887	865.236	917.579	947.578	968.997	780.865	780.012	699.656	828.056	0.031683	0.116421	0.162833	0.195081	-0.116339	-0.117915	-0.274766	-0.031683	152.7	848.497
Dhx15	0.0464746	0.00128063	1.19881	497.81	493.089	426.381	479.133	394.334	406.46	385.598	392.853	0.257968	0.244221	0.0345154	0.202799	-0.0782089	-0.0345154	-0.110533	-0.0836401	79.2925	434.457
Prdx1|Gm21399|Gm7204	0.288355	0.0424228	1.19874	1173.41	1087.2	1200.42	1347.14	980.208	1141.07	826.085	1081.3	0.0752068	-0.0348873	0.108036	0.274401	-0.184342	0.0348873	-0.431141	-0.0427313	194.876	1104.6
Dusp8	0.363644	0.0704611	1.19868	83.7927	55.5586	61.4891	66.2108	48.91	56.9235	54.9808	59.9759	0.520122	-0.0726934	0.0736289	0.180364	-0.256572	-0.0376797	-0.0877747	0.0376797	11.5653	60.9802
Mgrn1	0.122847	0.00755791	1.19864	178.942	177.43	171.932	192.32	131.095	148.777	162.302	160.665	0.0992317	0.0869927	0.0415788	0.203247	-0.34965	-0.167112	-0.0415788	-0.0562019	29.4464	165.433
Hdlbp	0.0969075	0.00497516	1.19862	560.446	655.461	545.587	585.491	497.822	522.874	455.594	479.394	0.0694389	0.295375	0.030673	0.132511	-0.101505	-0.030673	-0.229387	-0.155925	97.8253	537.833
Diap1	0.200001	0.0196087	1.19859	190.825	225.842	189.583	217.859	150.915	180.646	190.832	165.775	0.00470781	0.247774	-0.00470781	0.195858	-0.333808	-0.0743766	0.00476551	-0.198313	33.9854	189.035
Pcbp1	0.12829	0.0082502	1.19858	136.6	114.909	112.495	109.471	96.0455	93.1273	104.045	100.645	0.356078	0.106613	0.0759778	0.0366726	-0.152087	-0.1966	-0.0366731	-0.0846019	19.9029	108.417
Ext1	0.19445	0.0186263	1.19844	121.506	151.314	130.66	140.542	115.747	122.093	98.3044	117.813	-0.00347424	0.31304	0.101316	0.206498	-0.0735292	0.00347424	-0.309176	-0.0479999	22.5162	124.747
Gm26772	0.401048	0.0884813	1.19842	154.534	227.836	171.078	161.923	165	145.173	156.695	125.977	-0.0437169	0.516357	0.103019	0.023675	0.0508242	-0.133862	-0.0236754	-0.338477	30.6315	163.527
Tlr3	0.548066	0.186318	1.19841	272.835	393.618	354.9	219.367	236.534	260.653	227.548	288.937	0.0329494	0.561717	0.412335	-0.281734	-0.173033	-0.0329485	-0.228908	0.115676	56.7621	281.799
n-R5s161	0.575674	0.213608	1.1984	59.7298	65.0566	44.2665	37.6942	34.0737	41.8752	51.2275	43.0074	0.45305	0.576295	0.0208163	-0.211057	-0.356743	-0.0593028	0.231518	-0.0208159	9.14083	47.1164
Map4k5	0.284054	0.0411585	1.19831	131.871	173.341	170.962	133.518	119.708	118.11	132.033	135.557	-0.0098443	0.384641	0.36471	0.00806808	-0.149454	-0.168838	-0.00806808	0.0299296	26.0711	139.387
Gm25604	0.625539	0.262397	1.19825	30.4807	58.2662	46.2808	42.1973	49.3113	33.934	31.4381	31.9815	-0.312045	0.622719	0.290474	0.157209	0.381978	-0.157209	-0.267428	-0.242702	7.64004	40.4862
Ppp2cb	0.127917	0.00816313	1.19791	429.83	382.273	464.488	387.231	354.248	372.101	322.561	337.545	0.188618	0.019455	0.300494	0.0380468	-0.0903893	-0.019455	-0.225575	-0.160069	69.3418	381.285
Rps12	0.383732	0.080614	1.1979	1169.28	1083.87	1192.69	1007.62	756.785	847.863	988.32	1166.38	0.162048	0.052618	0.190645	-0.052618	-0.465621	-0.301672	-0.0805254	0.158468	173.529	1026.6
Zc3hav1	0.22396	0.0249139	1.19788	167.868	191.07	171.998	153.892	153.166	126.021	160.368	133.208	0.095674	0.282447	0.130733	-0.0297341	-0.0365562	-0.317993	0.0297341	-0.237979	28.0163	157.199
Gm11626	0.401837	0.088873	1.19784	159.966	192.851	193.299	156.063	173.239	131.818	164.625	120.246	-0.0207105	0.249012	0.252361	-0.0563431	0.0942874	-0.299925	0.0207105	-0.432481	28.0628	161.514
Gpr18	0.347165	0.0634614	1.19777	63.1542	68.463	69.5626	80.8662	53.3471	56.3463	73.9428	53.1665	-0.0582232	0.0582228	0.0812106	0.298436	-0.301691	-0.22278	0.169309	-0.306583	11.3108	64.8561
Sssca1	0.47603	0.132308	1.19722	79.952	63.6901	57.6002	65.596	61.6181	66.8768	42.2712	53.763	0.351923	0.0238576	-0.121137	0.0663958	-0.0238576	0.0942936	-0.567535	-0.220597	10.5773	61.4209
Ssh2	0.0596138	0.00201435	1.19718	223.071	218.338	223.429	227.841	188.676	172.487	207.193	179.001	0.0687318	0.0377936	0.0710425	0.0992546	-0.172863	-0.302281	-0.0377941	-0.248808	36.3305	205.005
Gm21158|Gm2192|LOC100041536|Gm3883|LOC100862324|Gm21598|LOC100862043|Gm20938|Gm13298|Gm10590|Gm12429|4933409K07Rik|LOC100861727|Gm2163|Gm21075|Gm21093|Ccl27a|Gm13301	0.478486	0.134335	1.19713	66.469	59.1837	41.7409	64.4759	45.0929	42.7005	56.1749	47.657	0.361374	0.193893	-0.309846	0.317453	-0.198406	-0.277054	0.118619	-0.118619	10.061	52.9369
Gm21158|Gm2192|LOC100041536|Gm3883|LOC100862324|Gm21598|LOC100862043|Gm20938|Gm13298|Gm10590|Gm12429|4933409K07Rik|LOC100861727|Gm2163|Gm21075|Gm21093|Ccl27a|Gm13301	0.478486	0.134335	1.19713	66.469	59.1837	41.7409	64.4759	45.0929	42.7005	56.1749	47.657	0.361374	0.193893	-0.309846	0.317453	-0.198406	-0.277054	0.118619	-0.118619	10.061	52.9369
Hspa13	0.266637	0.0356857	1.19707	94.2341	82.7677	69.8418	68.1872	66.8905	67.6201	65.1048	61.4266	0.472774	0.285592	0.0406156	0.00602484	-0.0216746	-0.00602484	-0.0607114	-0.144613	13.4972	72.0091
Ube2g2|Sumo3	0.408281	0.0919194	1.197	105.032	117.778	100.257	86.9596	91.6749	104.167	71.422	77.0253	0.131685	0.296924	0.0645504	-0.140732	-0.0645504	0.119752	-0.424707	-0.315744	16.4344	94.2895
Kbtbd11	0.649272	0.288298	1.19679	162.166	172.514	167.517	150.494	99.5161	101.013	176.088	194.215	-0.023416	0.0658255	0.0234165	-0.131187	-0.727889	-0.706344	0.0954056	0.236763	20.4648	152.94
Ssr3	0.153135	0.0114518	1.19678	148.591	164.631	151.402	131.675	111.896	127.509	133.686	124.636	0.16343	0.311327	0.190469	-0.010932	-0.245749	-0.0573096	0.0109324	-0.0901914	24.6428	136.753
Gid4	0.369246	0.0736386	1.19674	109.638	86.0336	116.124	97.9283	97.272	86.8008	89.3311	69.3335	0.234083	-0.115694	0.316998	0.0711331	0.0614305	-0.102885	-0.0614305	-0.427041	16.7466	94.0576
LOC100862324|Gm21598|LOC100862043|Gm20938|Gm13298|Gm12429	0.27697	0.0389169	1.19653	58.7385	50.4118	44.0332	46.5111	47.2233	40.5871	41.855	36.8813	0.376222	0.155675	-0.0394917	0.0394917	0.0614147	-0.157063	-0.112686	-0.295194	8.28698	45.7802
Med15	0.224875	0.0250976	1.19648	207.78	205.928	221.922	205.37	143.584	187.028	196.591	180.242	0.0483465	0.0354285	0.143339	0.0315127	-0.484812	-0.103453	-0.0315132	-0.156774	33.3883	193.556
Ece1	0.0824305	0.00370849	1.1963	806.835	961.216	836.709	841.556	718.266	768.799	678.669	711.455	0.0348339	0.287421	0.087286	0.0956192	-0.132921	-0.034833	-0.214732	-0.146667	142.282	790.438
Gm25878|1500012F01Rik	0.625949	0.262772	1.19628	72.9071	60.8334	63.7704	41.6942	36.1929	51.1128	47.9383	64.9301	0.386785	0.12559	0.193612	-0.419427	-0.623569	-0.12559	-0.218096	0.219614	9.75776	54.9224
Sema7a	0.210341	0.0219537	1.19621	2109.73	1623.6	1843.99	1822.96	1476.52	1404.2	1722.06	1575.04	0.335389	-0.0424681	0.141162	0.124618	-0.179469	-0.25192	0.042469	-0.0862789	305.616	1697.26
Gm8055	0.345663	0.0627869	1.19619	42.033	51.2469	61.1046	61.5252	42.9497	47.6717	43.8633	44.0415	-0.124475	0.161465	0.415282	0.42518	-0.0933514	0.0571351	-0.0629821	-0.0571356	9.34588	49.3045
Slfn4	0.10622	0.00572024	1.19615	40.7733	44.2329	44.9327	39.7152	32.2104	39.0194	36.3549	34.4075	0.0506821	0.168179	0.190824	0.0127492	-0.289414	-0.0127492	-0.114791	-0.194218	6.91545	38.9558
Gm6910	0.415825	0.0961147	1.19613	135.955	108.564	149.115	103.238	121.84	93.0111	102.464	95.596	0.360863	0.036284	0.49416	-0.036284	0.202721	-0.186787	-0.0471463	-0.14724	20.9902	113.723
Larp1	0.0688951	0.00266735	1.19607	308.673	321.367	308.956	295.253	272.124	268.395	229.526	263.746	0.122973	0.181113	0.124294	0.0588455	-0.0588446	-0.0787468	-0.304451	-0.10396	50.1146	283.505
Abracl|Gm6314	0.533439	0.17465	1.19603	74.7126	69.2214	52.1312	90.7499	48.0906	60.9248	59.6403	68.4257	0.210569	0.100435	-0.308636	0.491112	-0.425029	-0.083755	-0.114496	0.083755	12.4335	65.4871
Trim27	0.219912	0.0241784	1.19582	138.47	137.373	128.813	147.522	104.152	138.922	106.68	114.521	0.0578804	0.0464082	-0.0464082	0.14924	-0.353001	0.0625892	-0.318398	-0.216083	21.9757	127.057
Bola2	0.415831	0.0964428	1.19569	99.2977	100.897	115.133	115.284	112.43	92.5658	69.4646	89.9926	-0.0115247	0.0115247	0.201939	0.203829	0.167669	-0.112806	-0.527008	-0.153479	16.5394	99.3829
Nup54	0.438089	0.108539	1.19558	87.1074	128.273	103.912	93.0477	85.3562	72.4562	82.9262	103.096	-0.0475879	0.510764	0.20691	0.0475879	-0.0768876	-0.313273	-0.118554	0.195532	17.1265	94.5219
Ehd1	0.354278	0.0662213	1.19558	158.07	121.369	148.03	188.826	130.06	119.486	133.093	126.893	0.264759	-0.116399	0.170092	0.521253	-0.0166273	-0.138958	0.0166278	-0.0521927	26.691	140.728
Gm12868	0.50507	0.153265	1.19554	244.044	205.204	225.776	229.291	169.749	144.685	257.521	200.641	0.181167	-0.0689168	0.0689168	0.0912061	-0.342574	-0.573065	0.258711	-0.10136	32.9302	209.614
Lipe	0.149498	0.0109956	1.19547	83.5998	71.9954	78.1349	73.0438	58.5263	62.4254	73.2022	62.8841	0.205166	-0.010428	0.107635	0.0104284	-0.309248	-0.216199	0.0135541	-0.205638	12.434	70.4765
Slc35b1	0.441036	0.109906	1.19545	416.693	512.77	453.768	485.069	340.012	512.708	326.331	404.795	-0.0614862	0.237843	0.0614853	0.15772	-0.354884	0.237668	-0.414134	-0.10328	71.1135	431.518
Cmss1	0.345171	0.0625675	1.19544	71.9221	103.123	70.181	78.4016	67.7913	64.5943	71.8424	63.5176	0.0184779	0.538331	-0.0168777	0.142925	-0.0668569	-0.136552	0.0168777	-0.160802	13.9704	73.9216
Atp8b2	0.119671	0.00714785	1.19538	76.1372	74.2714	71.8081	79.9114	56.6062	59.9438	68.9262	67.9493	0.114002	0.078207	0.0295463	0.183802	-0.313638	-0.230989	-0.0295463	-0.0501418	12.1756	69.4442
Cct7	0.259737	0.0337566	1.1953	521.547	482.517	515.782	579.223	446.685	495.355	361.81	460.056	0.093276	-0.0189419	0.077239	0.244596	-0.130263	0.0189409	-0.434289	-0.0877132	83.7907	482.872
Creb3l2|LOC102642579	0.13448	0.00903639	1.19497	105.412	116.93	99.136	94.0931	80.8921	89.356	84.0931	92.7662	0.174124	0.323731	0.0855646	0.0102444	-0.207845	-0.0642805	-0.151858	-0.0102448	17.116	95.3348
Gm3893|LOC100041536|Gm2163|Gm21075|Gm21093|Gm10600|Gm13306|Gm3892|Gm10593|Gm7819|Gm5859|4933409K07Rik|LOC102636914|LOC102640144|Gm21158|LOC100861727|LOC101056144|Gm3883|Gm13303|Gm13302|Gm10601|LOC101056185|LOC100041599|Gm10590|Ccl27a|Gm13301	0.483291	0.137277	1.19487	83.516	80.0325	72.8655	83.4664	53.4149	55.7413	83.837	79.8929	0.0627255	0.00125933	-0.134091	0.0618691	-0.582084	-0.52058	0.0682597	-0.00125885	11.7486	74.0958
Maff	0.438988	0.10897	1.19457	203.194	121.148	148.796	137.479	128.966	127.755	119.95	125.126	0.66267	-0.0834227	0.21315	0.09902	0.00680256	-0.00680304	-0.097754	-0.0368042	27.2047	139.052
Dusp12|LOC102643029	0.373479	0.0754748	1.19457	84.5714	132.118	118.43	101.283	87.5491	91.153	92.3889	89.2696	-0.117834	0.525754	0.367961	0.142322	-0.0679126	-0.0097146	0.00971413	-0.0398355	19.0107	99.5955
Gm15964|Gart	0.54171	0.180292	1.19454	93.2351	102.175	75.6651	97.9445	68.6734	91.5578	57.6598	95.6402	0.0130959	0.145196	-0.288149	0.0841861	-0.428027	-0.0130954	-0.680213	0.0498385	13.8722	85.3189
Mir1905	0.525091	0.166759	1.19452	73.5747	57.3399	68.1495	61.2221	42.4337	47.0099	59.8121	72.458	0.281966	-0.0777063	0.171459	0.0168071	-0.512034	-0.364279	-0.0168071	0.2599	9.64312	60.25
mt-Tq	0.558555	0.19916	1.19451	1043.21	610.793	988.117	715.064	662.839	578.357	744.221	775.102	0.516056	-0.256218	0.43778	-0.0288296	-0.138245	-0.334943	0.0288296	0.0874844	149.167	764.713
Ramp1	0.058443	0.00191453	1.19435	51.1087	47.791	52.5798	47.3298	41.2412	45.0308	38.8821	41.3691	0.146739	0.0499105	0.187679	0.0359187	-0.162743	-0.0359182	-0.247725	-0.158276	8.07154	45.6665
Gm9982	0.512505	0.158295	1.1943	40.1166	44.2819	38.9032	46.5682	34.717	28.3549	50.088	32.082	0.0221548	0.164673	-0.0221543	0.237301	-0.186402	-0.478444	0.342423	-0.30028	6.15697	39.389
Sec23b	0.269645	0.0366096	1.19422	60.9521	76.9968	65.2605	62.0833	56.7682	61.8091	47.0102	56.6765	-0.0100718	0.327052	0.0884619	0.016458	-0.112664	0.0100713	-0.384772	-0.114996	10.7572	60.9446
Gm15819	0.118145	0.00693395	1.19392	34.2431	30.0703	29.2707	26.7941	25.1122	25.9422	24.3922	25.0119	0.377206	0.189734	0.150852	0.0233059	-0.0702167	-0.0233059	-0.11219	-0.0759902	4.97993	27.6046
Filip1l	0.209969	0.0218587	1.19391	71.3849	70.0754	82.3554	85.2963	60.5698	70.9069	58.5039	68.8295	0.0182018	-0.00850964	0.224446	0.275065	-0.218818	0.00850964	-0.268885	-0.034389	12.5754	70.9903
Gm15441	0.0699749	0.00276032	1.19391	52.2528	54.8462	56.925	48.7846	43.8717	41.8682	47.6387	44.7642	0.116228	0.186111	0.239782	0.0171466	-0.135991	-0.203427	-0.0171471	-0.106935	8.66647	48.8689
Gnai2	0.0987783	0.00513203	1.1939	1345.58	1360.25	1365.92	1257.94	1183.67	1162.11	975.63	1153.4	0.141062	0.156701	0.162711	0.0438948	-0.0438957	-0.0704231	-0.32276	-0.0812731	213.719	1225.56
Usp42	0.198539	0.019284	1.19389	95.4813	103.77	79.6619	95.9573	73.7165	80.1675	73.8324	85.4383	0.206268	0.326365	-0.0550604	0.213442	-0.166963	-0.0459323	-0.164696	0.0459328	15.4289	86.0031
Fam133b	0.254942	0.0322537	1.19385	216.184	238.213	219.093	191.037	211.495	159.761	184.539	170.165	0.105024	0.245017	0.124307	-0.0733867	0.0733862	-0.331316	-0.123307	-0.240304	34.6416	198.811
Cap1	0.0500876	0.0014587	1.19381	503.466	486.537	522.763	517.348	404.441	406.409	424.502	467.456	0.0782051	0.0288591	0.132465	0.117445	-0.237762	-0.230757	-0.167918	-0.0288601	81.8265	466.615
Ctdnep1	0.175419	0.015003	1.19379	96.3925	110.527	97.0395	113.108	92.7919	91.6803	88.9671	76.0713	0.0274611	0.224861	0.0371127	0.258166	-0.0274611	-0.0448484	-0.0881886	-0.314107	16.8889	95.8221
Ppp2r5a	0.158082	0.0122156	1.19371	569.803	499.221	522.239	470.459	394.7	408.803	445.186	479.17	0.263162	0.0723743	0.137406	-0.0132341	-0.266546	-0.215899	-0.0928955	0.0132351	83.4658	473.698
Ipo9	0.17999	0.0158211	1.19354	172.926	136.682	147.227	166.622	139.517	120.746	126.493	134.085	0.324525	-0.0148048	0.0924115	0.270951	0.0148053	-0.193649	-0.126577	-0.0424862	25.6543	143.037
Gm13034	0.533439	0.174749	1.19343	51.2748	42.6409	41.5835	41.7158	29.8136	50.4543	30.5997	40.6196	0.299949	0.033936	-0.00229168	0.00229168	-0.482329	0.276674	-0.444784	-0.0361266	6.43195	41.0878
BC002059	0.204204	0.0204891	1.19341	62.4561	71.8601	62.5952	54.4867	48.7969	56.234	55.3492	49.6858	0.16284	0.365189	0.16605	-0.0340982	-0.193213	0.0114408	-0.0114403	-0.167168	10.3331	57.683
Rpl9-ps4	0.631986	0.270705	1.19339	257.791	202.925	385.849	235.6	174.325	203.397	237.343	278.608	0.124549	-0.220706	0.706381	-0.00531769	-0.439878	-0.217357	0.00531769	0.236582	47.1231	246.98
Thbs1	0.451106	0.116019	1.19322	36.8528	37.1235	41.7953	49.7381	29.7	29.5788	37.9183	42.1177	-0.0258393	-0.0152802	0.155728	0.406738	-0.337152	-0.34305	0.0152802	0.166812	6.54876	38.1031
Rps6|Rps6-ps4|Rps6-ps1|Gm16409|Rps6-ps3|Gm8172|Gm11263|Gm14138	0.0380606	0.000873003	1.19303	3126.05	3060.61	3190.02	2953.44	2596.08	2386.14	2625.86	2735.45	0.137253	0.106732	0.16648	0.0553083	-0.130754	-0.252405	-0.114298	-0.0553083	496.647	2834.21
Stk25	0.205604	0.0207709	1.19301	356.567	358.624	423.325	338.899	320.427	340.862	303.279	273.404	0.0691528	0.0774507	0.316743	-0.0041666	-0.0850267	0.0041666	-0.164377	-0.313987	59.8608	339.423
Rpl15|Gm10224|Gm4581|Gm10020|Rpl15-ps3|Gm4294|Rpl15-ps2|Gm6937|Gm8420|Gm13413|Gm12726|Gm5292	0.245896	0.0300084	1.19283	1519.93	1315.04	1389.3	1609.5	1043.99	1262.46	1211.81	1382.25	0.172943	-0.0359554	0.043293	0.255552	-0.368952	-0.0948286	-0.153902	0.0359554	233.317	1341.79
Gm25370	0.136605	0.00931592	1.19283	36.5166	30.812	34.4387	28.7988	26.8528	27.5956	26.3727	28.2056	0.357558	0.112495	0.273033	0.0150127	-0.0859222	-0.0465574	-0.111948	-0.0150127	5.38482	29.9491
Snora3|Gm8213|Gm14407|Gm5908|Gm14439|Gm5453|Gm13981|Rpl27a	0.339533	0.0606244	1.19262	431.239	411.135	413.594	389.197	405.758	364.493	268.797	354.857	0.117925	0.0490522	0.0576534	-0.0300598	0.0300598	-0.124672	-0.564045	-0.163324	62.8151	379.884
LOC100862468|Nhp2l1	0.400512	0.0882748	1.19258	278.109	218.168	206.533	254.326	211.038	230.342	161.417	200.794	0.37418	0.0239682	-0.0550971	0.24521	-0.0239687	0.102308	-0.410679	-0.0957546	38.3864	220.091
Tmem33	0.204189	0.0203922	1.19252	107.526	83.7691	91.5645	98.7897	76.4724	76.5946	76.4985	89.9125	0.309148	-0.0510521	0.0773191	0.186891	-0.18253	-0.180228	-0.182038	0.0510521	15.5429	87.6409
Dad1	0.126121	0.00795538	1.19244	82.8693	97.4673	85.937	103.729	79.3865	76.7676	76.1826	76.7025	0.030972	0.265053	0.0834146	0.354877	-0.0309715	-0.0793681	-0.0904026	-0.0805922	15.2408	84.8802
Lin7a	0.305896	0.0480788	1.19238	67.7787	59.5517	54.6679	54.4841	55.3207	41.0966	53.551	48.8509	0.312568	0.125877	0.00242853	-0.00242901	0.0195541	-0.409245	-0.0273509	-0.159881	9.4158	54.4127
Ppbp	0.818046	0.54604	1.19234	222.291	161.437	161.79	108.605	117.566	97.2453	89.026	306.521	0.690229	0.228746	0.231898	-0.343126	-0.228746	-0.502521	-0.629923	1.15376	10.9412	158.06
Gm25748	0.260713	0.0341422	1.19231	92.362	97.737	83.6954	89.7755	66.9259	68.4867	88.4922	82.7452	0.101951	0.183556	-0.0402007	0.0609727	-0.362783	-0.329525	0.0402012	-0.0566726	14.23	83.7775
Zbtb21	0.356169	0.0670022	1.19223	122.242	112.163	134.314	120.529	97.2679	83.2875	108.969	124.45	0.0722561	-0.0518913	0.208122	0.0518913	-0.257448	-0.481313	-0.0935717	0.0980778	18.8183	112.903
Lman2	0.476092	0.132432	1.19204	146.668	216.211	139.651	175.282	125.864	159.114	124.461	154.238	-0.036303	0.523584	-0.107025	0.22082	-0.256992	0.0812063	-0.273166	0.0363026	28.5338	155.186
Hspg2	0.495402	0.146481	1.19193	271.277	193.571	217.288	294.718	224.583	227.22	163.379	199.837	0.296339	-0.190565	-0.0238185	0.415908	0.023818	0.0406594	-0.435208	-0.144603	40.4591	223.984
Egr3	0.459305	0.121843	1.19183	114.918	105.749	92.3663	98.8216	75.361	74.3292	116.514	84.2343	0.266433	0.14647	-0.0487299	0.0487299	-0.342277	-0.362166	0.286334	-0.181688	15.3539	95.2866
Arhgef17	0.226464	0.0253557	1.19179	92.9889	73.421	74.3731	79.7127	72.1298	71.3393	59.4696	65.5633	0.353665	0.0127988	0.0313869	0.131416	-0.0127983	-0.028697	-0.291242	-0.150506	12.9984	73.6247
Snrpb	0.23376	0.027016	1.19172	153.795	177.5	131.431	156.93	139.211	134.54	118.249	126.044	0.16836	0.375163	-0.0583439	0.197471	0.0246186	-0.0246181	-0.210823	-0.118727	25.4032	142.213
Ppp2r3d	0.541152	0.180044	1.19166	95.944	82.5305	100.388	85.6828	97.2531	90.4175	68.6015	55.9905	0.124389	-0.092876	0.189707	-0.0387988	0.143941	0.0387983	-0.359563	-0.652622	13.0706	84.601
Pitpnc1	0.170227	0.013816	1.19158	373.272	416.169	334.376	382.115	300.035	324.578	290.691	347.785	0.130394	0.287334	-0.0283613	0.164172	-0.184706	-0.0712671	-0.230346	0.0283623	60.7106	346.128
Spsb1	0.175915	0.0150951	1.19137	48.31	60.4723	55.2058	58.9475	47.1408	42.3176	50.3225	47.0089	-0.0294404	0.294511	0.163056	0.257667	-0.064786	-0.220507	0.0294409	-0.0688286	9.03645	51.2157
P2ry14	0.259233	0.0335814	1.19132	205.787	170.793	166.826	219.986	146.747	162.926	156.728	170.893	0.285853	0.0169525	-0.0169525	0.382113	-0.201969	-0.0510836	-0.107038	0.0177994	31.5246	175.086
Gnl2	0.55542	0.195662	1.19121	152.143	188.621	170.088	140.583	194.428	134.183	114.274	114.31	0.0570035	0.367067	0.217858	-0.0570035	0.410815	-0.124222	-0.355924	-0.355477	23.5599	151.079
Slco1b2	0.514598	0.16002	1.19111	45.0311	26.0461	29.7181	38.8733	29.2533	28.3776	30.5661	26.5297	0.610953	-0.178904	0.0113721	0.398808	-0.0113726	-0.0552154	0.0519638	-0.152364	6.23548	31.7994
Rpl21-ps11	0.548388	0.186573	1.19111	34.8555	25.6363	35.9153	35.3156	36.4406	24.7424	28.7955	21.688	0.137771	-0.305428	0.180984	0.156692	0.201931	-0.356631	-0.137771	-0.546718	5.01406	30.4237
Rgs10	0.214292	0.0228281	1.19109	35.6115	32.8537	39.2818	43.5924	33.2938	29.2155	32.9413	31.0663	0.10477	-0.0115185	0.246287	0.396503	0.00767803	-0.180841	-0.00767803	-0.0922236	6.20566	34.732
Rwdd4a	0.366306	0.0715148	1.19102	76.3198	116.395	101.721	99.4796	77.5954	89.1423	83.2406	77.5872	-0.174641	0.434258	0.239845	0.207702	-0.150727	0.0494113	-0.0494113	-0.15088	16.5874	90.1851
Kir3dl1	0.0505425	0.00148841	1.19082	30.3676	27.0702	27.912	26.4079	22.2907	24.5618	23.1678	23.7558	0.25384	0.0880151	0.132195	0.0522766	-0.192253	-0.0522771	-0.13657	-0.10041	4.49541	25.6917
Phb2	0.303399	0.0473593	1.19076	130.783	145.486	132.885	130.609	113.894	129.53	90.5718	122.928	0.00790548	0.161609	0.0309148	0.00598145	-0.191571	-0.00598145	-0.522133	-0.0814509	20.7095	124.586
Gm2178	0.689053	0.340621	1.19064	67.5616	48.5429	59.0226	74.2313	40.5275	36.9338	76.7453	62.2415	0.156631	-0.320312	-0.0383043	0.292456	-0.580671	-0.71463	0.340508	0.0383043	8.22756	58.2258
P4ha2	0.564817	0.204705	1.19063	122.099	97.0643	106.083	126.344	81.1046	71.9975	128.083	105.684	0.205566	-0.125468	0.0027194	0.254875	-0.384625	-0.556461	0.274597	-0.0027194	16.1802	104.807
Nab1	0.174322	0.0148198	1.1906	105.511	101.59	102.034	115.36	93.2381	89.6389	76.5536	98.1378	0.0795789	0.0249376	0.0312266	0.208329	-0.0988264	-0.155622	-0.383275	-0.0249376	16.7317	97.7579
Fbxl17	0.402006	0.0889908	1.19051	186.863	165.308	137.702	208.748	145.772	126.595	158.067	151.533	0.271898	0.0950699	-0.16854	0.431673	-0.0863705	-0.289862	0.0304513	-0.0304513	29.1632	160.074
Klhdc8b	0.346518	0.0632118	1.19043	41.4815	49.0368	41.6298	41.2584	41.7049	28.9331	36.7416	39.2413	0.00389051	0.245286	0.00903988	-0.00389004	0.0116382	-0.515856	-0.171163	-0.0762072	6.69641	40.0034
Zswim7	0.465497	0.125785	1.19038	77.8441	106.263	64.1645	73.4746	70.2919	71.0898	58.811	66.0892	0.139087	0.588063	-0.139726	0.0557451	-0.00814247	0.00814247	-0.265415	-0.0970869	13.866	73.5035
Ier5	0.613841	0.250507	1.19021	202.108	219.114	237.137	146.545	152.146	193.709	123.703	210.345	0.0306206	0.147171	0.261213	-0.433162	-0.379047	-0.0306206	-0.677629	0.0882525	31.2502	185.601
Clip3	0.410444	0.0930544	1.19019	115.022	73.9245	89.1231	102.587	86.389	74.8213	81.7905	73.282	0.452445	-0.185338	0.0844102	0.287391	0.0394568	-0.167941	-0.0394564	-0.197931	16.0935	87.1174
Gm23031	0.307848	0.0486375	1.18981	52.0138	37.2286	44.6703	45.633	33.3795	37.8066	37.1904	41.9662	0.384961	-0.0975223	0.16538	0.196143	-0.254973	-0.0752954	-0.0990057	0.0752954	7.30074	41.236
Gtpbp4	0.277247	0.0389772	1.18977	292.998	335.629	289.736	286.928	278.129	275.414	206.925	257.395	0.0526676	0.248646	0.036519	0.0224676	-0.0224676	-0.0366211	-0.449113	-0.13424	46.8572	277.894
Mtx2	0.206248	0.0210104	1.18945	105.376	114.287	104.787	94.9707	99.595	76.8312	91.0021	85.9842	0.115692	0.232807	0.107605	-0.034296	0.034296	-0.340085	-0.0958781	-0.177707	16.5018	96.604
Tamm41	0.526471	0.168322	1.18889	68.7072	108.8	64.8375	87.6124	71.4132	74.7447	58.9957	67.495	-0.0278645	0.635275	-0.111498	0.322809	0.0278645	0.0936465	-0.247716	-0.053546	14.327	75.3256
Myrip	0.486351	0.139268	1.18885	216.412	216.623	202.069	175.386	134.297	151.54	218.5	187.036	0.154699	0.156104	0.0557661	-0.148546	-0.533648	-0.359384	0.168556	-0.0557656	29.7789	187.733
Gm24112	0.862349	0.630911	1.18883	36.7573	110.061	26.1497	28.5086	21.8909	27.7194	42.5341	58.4989	0.183317	1.76551	-0.307919	-0.183317	-0.564382	-0.223818	0.393908	0.853697	12.7082	44.0149
Gm12666	0.526471	0.168301	1.18877	59.1823	65.9222	67.675	72.6216	52.5723	40.3924	69.3717	65.1761	-0.147388	0.00821066	0.0460691	0.147846	-0.31825	-0.698471	0.0817938	-0.00821066	9.47215	61.6142
Znrd1	0.28044	0.0399507	1.18867	165.917	191.089	157.165	172.851	128.375	128.563	162.435	160.928	0.037324	0.241106	-0.0408587	0.0963931	-0.332775	-0.330664	0.0067215	-0.00672197	26.6804	158.415
6030455H03Rik|Dnah2os	0.252061	0.0313057	1.18846	108.659	102.782	100.67	94.8367	98.6415	83.1863	71.8985	90.593	0.16792	0.0876956	0.0577369	-0.0283751	0.0283747	-0.217475	-0.427859	-0.0944209	15.6571	93.9084
Wdr70	0.255806	0.0325763	1.18843	109.289	128.631	120.411	138.634	99.9009	93.301	104.855	120.367	-0.0696487	0.165441	0.0701709	0.27348	-0.199227	-0.297832	-0.129395	0.0696487	19.6349	114.424
Trim39	0.0725637	0.00293226	1.18838	73.7408	81.6763	73.7123	78.3109	64.0622	70.0043	65.3799	59.4533	0.0377898	0.185244	0.037231	0.124539	-0.165202	-0.0372305	-0.135826	-0.272917	12.1352	70.7925
Cisd3|Gm20267	0.194375	0.0186011	1.18835	41.5579	39.7055	45.2459	48.033	39.8328	39.4895	32.8508	34.8001	0.0634747	-0.00230932	0.186141	0.272378	0.0023098	-0.010179	-0.275718	-0.192557	6.89227	40.1894
Sf3b6	0.339604	0.0607088	1.18835	240.285	220.644	286.32	236.182	178.83	201.933	200.189	248.689	0.0739365	-0.0490899	0.326817	0.0490894	-0.352222	-0.17693	-0.189448	0.123535	38.4473	226.634
Flot1	0.492872	0.144747	1.18832	190.364	222.662	230.384	151.195	143.607	147.144	189.717	184.696	0.0242567	0.250352	0.299541	-0.308091	-0.382374	-0.347274	0.0193472	-0.0193472	32.3601	182.471
Gm5859|Gm2172	0.659787	0.301251	1.18831	71.6248	124.662	66.2674	107.69	73.8328	64.0712	97.05	69.6045	-0.0219016	0.777586	-0.134061	0.566452	0.0219016	-0.182683	0.416368	-0.0631804	16.4213	84.3503
Gm5859|Gm2172	0.659787	0.301251	1.18831	71.6248	124.662	66.2674	107.69	73.8328	64.0712	97.05	69.6045	-0.0219016	0.777586	-0.134061	0.566452	0.0219016	-0.182683	0.416368	-0.0631804	16.4213	84.3503
Edem1	0.463032	0.123902	1.18831	109.908	100.582	88.2991	143.502	86.8971	87.7226	87.17	105.72	0.221878	0.0939522	-0.0939522	0.606652	-0.117043	-0.103402	-0.11252	0.165828	18.6955	101.225
Tpp2	0.120391	0.00723055	1.18831	218.181	216.384	192.605	197.668	155.605	187.007	171.134	181.009	0.201155	0.189222	0.0212731	0.0587101	-0.286482	-0.0212727	-0.149245	-0.068306	32.5204	189.949
Lsm3	0.450386	0.11537	1.18829	143.866	146.598	159.335	135.207	98.5902	108.989	135.042	157.043	0.0447774	0.0719166	0.192113	-0.0447769	-0.500432	-0.355764	-0.0465364	0.171209	21.3354	135.584
Cblb	0.354692	0.0664228	1.18816	164.143	185.116	147.423	162.106	111.178	144.777	140.779	160.798	0.0923495	0.265828	-0.0626411	0.0743279	-0.469731	-0.088769	-0.129173	0.0626407	25.3141	152.04
Slc25a5	0.13925	0.00966778	1.18815	394.906	398.619	345.236	449.619	336.083	336.969	332.902	325.222	0.211411	0.224913	0.0174837	0.398603	-0.0212812	-0.0174837	-0.0350037	-0.068676	64.3013	364.945
Ide	0.683092	0.331747	1.18812	153.979	262.02	107.104	184.52	150.456	152.681	131.442	132.518	0.0228057	0.789744	-0.500916	0.283844	-0.010591	0.010591	-0.205501	-0.193742	35.1314	159.34
Ppp1r2-ps3	0.206506	0.0211799	1.18808	339.386	278.962	297.975	322.93	225.942	270.401	262.966	284.602	0.26842	-0.0144386	0.0806856	0.196714	-0.318557	-0.0594053	-0.0996323	0.0144377	48.8357	285.395
Sc5d	0.358431	0.0678797	1.18786	224.465	209.954	168.918	165.128	180.319	165.494	143.383	154.306	0.424942	0.328521	0.0147715	-0.0179625	0.109001	-0.0147719	-0.221674	-0.115761	31.2409	176.496
Srprb	0.206248	0.0209774	1.18782	102.064	126.806	112.462	111.841	82.7414	103.139	99.0258	96.7655	-0.00755692	0.305601	0.132409	0.124426	-0.310345	0.00755692	-0.0511498	-0.0844617	17.8755	104.356
Asna1	0.603808	0.241975	1.18762	155.739	115.396	112.266	112.503	71.6114	134.946	105.927	111.468	0.470692	0.0381474	-0.00152493	0.00152493	-0.650181	0.263938	-0.0853725	-0.0118165	17.9881	114.982
Gm26675	0.11959	0.00709238	1.18741	71.6293	72.1239	79.8072	70.8181	68.8628	62.9789	56.2395	60.2183	0.0366278	0.0465565	0.192597	0.0201964	-0.020196	-0.149052	-0.312337	-0.213719	11.5197	67.8348
Gm2163|Gm21158|LOC100041536|Gm21093|Gm3892|Gm10593|Gm7819|4933409K07Rik|Gm3893|LOC102640144|Gm2192|LOC100861727|Gm21075|Gm3883|LOC100862324|Gm21598|LOC100862043|Gm20938|Gm13298|Gm10600|LOC101056185|LOC100041599|Gm13306|Gm10590|Gm5859	0.449902	0.114882	1.18736	60.909	55.1173	50.7532	63.9119	48.7322	36.7772	56.6391	53.9725	0.15929	0.0151396	-0.103868	0.228718	-0.162491	-0.568554	0.0544314	-0.0151401	8.6426	53.3515
Gm10129	0.106687	0.00576051	1.18731	56.0068	50.4284	60.5579	53.2666	50.3827	45.4223	45.0237	44.4929	0.15202	0.000654221	0.264733	0.0796485	-0.000654697	-0.15018	-0.162897	-0.180006	8.7345	50.6977
Ptpmt1	0.239648	0.0286164	1.18704	87.5409	85.7262	111.882	102.164	82.8563	86.6567	74.7648	80.483	0.0224333	-0.00778818	0.376384	0.245293	-0.0569119	0.0077877	-0.205164	-0.0988407	15.6381	89.0093
Fxyd1	0.177287	0.0153486	1.18696	66.6002	65.7242	56.9703	69.2045	49.6184	52.2285	55.3363	60.6281	0.180428	0.161327	-0.0448875	0.235768	-0.244222	-0.17026	-0.0868726	0.0448875	10.172	59.5388
Frg1	0.181186	0.0161184	1.18673	210.694	211.622	213.135	203.965	147.658	186.523	185.902	190.873	0.0946798	0.101023	0.111299	0.0478559	-0.418211	-0.0811167	-0.0859261	-0.0478563	32.1153	193.797
Polr3d	0.334961	0.0584899	1.18672	52.5351	52.2485	49.9631	56.6962	53.8584	44.9735	35.9877	44.9753	0.0401568	0.0322638	-0.0322638	0.150125	0.0760446	-0.184049	-0.505621	-0.183991	7.91197	48.9047
Rpp38	0.326562	0.0550218	1.18663	38.9549	35.767	35.816	37.064	33.7785	34.6477	24.3172	32.7784	0.146108	0.0229354	0.0249095	0.0743246	-0.0595903	-0.0229349	-0.533721	-0.102947	5.52003	34.1405
Nr2c2ap	0.312747	0.0500326	1.18658	41.322	45.4937	38.7629	38.3954	40.1274	33.9008	28.4465	36.472	0.0991049	0.237862	0.00687313	-0.00687313	0.0567813	-0.186485	-0.439553	-0.0810146	6.25682	37.8651
Kctd9	0.293449	0.0439708	1.18656	71.3873	100.424	81.012	85.8044	69.3764	68.2538	78.7989	67.3759	-0.0712538	0.421116	0.111215	0.194131	-0.112476	-0.13601	0.0712543	-0.154688	13.7058	77.8041
Esam	0.35777	0.0677101	1.18652	966.867	762.636	944.749	802.345	600.757	725.656	805.304	803.296	0.268241	-0.0740824	0.234854	-0.000854492	-0.418297	-0.145791	0.00445652	0.000854492	135.396	801.451
Clic4	0.171684	0.0140537	1.18644	1351.92	1333.01	1521.13	1376.09	1114.03	1087.8	1362.67	1152.86	0.0101614	-0.0101614	0.180293	0.0357332	-0.269057	-0.303436	0.021594	-0.219629	216.196	1287.44
Ube2n|LOC102642334|Mcg1038069	0.185288	0.0170427	1.1864	234.496	196.183	236.071	225.771	208.456	170.829	178.655	194.529	0.213593	-0.0437689	0.22325	0.158889	0.0437689	-0.243413	-0.178791	-0.0559869	35.013	205.624
Gm12657	0.686676	0.337593	1.18639	31.0825	57.829	43.1365	30.4475	41.689	25.8929	28.4495	38.8038	-0.160048	0.735644	0.312758	-0.189828	0.263515	-0.423594	-0.287746	0.160047	6.91508	37.1663
Gpx1	0.0414874	0.00102345	1.18637	1635.18	1804.65	1711.57	1773.76	1383.71	1422.62	1485.35	1546.67	0.0401411	0.182413	0.106018	0.157507	-0.200759	-0.160755	-0.0985022	-0.0401411	271.702	1595.44
Gm10154	0.369246	0.0736499	1.18633	231.709	179.329	255.637	248.44	174.055	189.251	216.98	186.412	0.193386	-0.17632	0.335166	0.293968	-0.219389	-0.0986323	0.0986328	-0.120433	37.1045	210.227
2310031A07Rik	0.405824	0.0906559	1.18594	96.1882	132.482	142.903	111.512	102.862	89.8628	111.844	99.2967	-0.155024	0.30684	0.416078	0.0582442	-0.0582442	-0.25316	0.0625362	-0.109138	19.8048	110.869
P2ry12	0.285139	0.0413547	1.18593	80.0759	75.2637	60.0862	65.0792	64.0012	55.2742	62.1653	54.1755	0.344264	0.25485	-0.0700698	0.0450912	0.0209956	-0.190499	-0.0209951	-0.219463	11.2222	64.5152
Gm22949	0.487347	0.140161	1.18589	88.8853	62.6602	96.132	87.5458	76.8742	71.7769	75.5222	56.8731	0.222245	-0.28215	0.335317	0.200338	0.0127997	-0.0861812	-0.0127993	-0.421954	13.5442	77.0337
Exosc8	0.337858	0.0595864	1.18584	94.3734	113.073	93.9685	127.301	92.2064	94.2569	78.3634	94.784	0.000891685	0.261691	-0.00531197	0.432677	-0.0326228	-0.000891685	-0.267309	0.00715494	17.2761	98.5407
Ccdc117	0.379671	0.0789618	1.18559	239.758	296.941	287.333	251.203	209.286	187.489	251.231	263.831	-0.0673547	0.24124	0.193788	-8.01086e-05	-0.263458	-0.422128	8.01086e-05	0.0706801	40.8494	248.384
Gm10136	0.567834	0.207146	1.18537	899.598	901.096	1038.69	981.553	664.855	611.551	1060.18	971.102	-0.0563707	-0.0539713	0.151038	0.0694141	-0.492612	-0.613178	0.18059	0.0539713	128.311	891.078
Sarnp	0.34623	0.0630056	1.18532	125.171	124.065	113.444	113.746	83.6582	106.16	123.15	92.817	0.139998	0.127201	-0.00191784	0.00191784	-0.441319	-0.0976629	0.11652	-0.291438	17.6602	110.276
Elf2	0.320386	0.0527974	1.18523	283.508	282.447	299.793	217.575	203.13	222.002	243.067	241.472	0.226785	0.221374	0.307361	-0.155094	-0.254202	-0.12603	0.00475121	-0.00475121	43.4128	249.124
Gm12669	0.0932907	0.00470709	1.1852	28.4593	32.0081	28.9567	27.0804	26.2944	22.8872	24.1109	24.9485	0.0928974	0.262436	0.117898	0.0212464	-0.0212469	-0.22146	-0.146315	-0.0970454	4.56586	26.8432
Ly6c1	0.492872	0.144726	1.18507	362.29	431.077	444.001	497.945	319.268	303.831	469.528	384.369	-0.168075	0.0827265	0.125344	0.290768	-0.350451	-0.42195	0.205995	-0.0827265	64.579	401.538
Dnah6	0.0315983	0.00063114	1.18503	38.6714	38.3064	38.8521	37.4666	34.7101	31.411	30.5541	32.8243	0.100785	0.0871053	0.107511	0.0551252	-0.0551257	-0.199212	-0.239115	-0.135719	5.94927	35.3495
Gm19590	0.480517	0.135719	1.18496	57.2309	34.9359	37.5331	38.9184	34.9486	37.9356	34.6598	32.2368	0.660097	-0.0519862	0.0514646	0.103756	-0.0514641	0.0668554	-0.0634327	-0.16799	7.20938	38.5499
Ndufb3	0.527527	0.169014	1.18472	166.163	153.892	198.153	110.506	119.864	128.601	129.989	141.85	0.29122	0.180536	0.545236	-0.297259	-0.179979	-0.0784802	-0.0629902	0.0629897	27.1023	143.627
Tubb2b	0.677072	0.322588	1.18458	285.085	127.305	153.748	202.165	151.956	134.378	161.565	173.657	0.855052	-0.308055	-0.0357718	0.359188	-0.0526867	-0.23005	0.0357723	0.139895	36.6869	173.732
Psme3	0.279957	0.0398134	1.18457	123.874	96.2797	100.343	90.797	82.0258	87.1097	81.3515	94.9382	0.415981	0.0524144	0.112049	-0.0321727	-0.178739	-0.0919833	-0.190649	0.0321722	16.467	94.5898
Hist1h2bn|Hist1h2bl|Hist1h2bj|Hist1h2bf	0.395103	0.0854621	1.18455	28.8518	37.244	29.2609	26.923	24.1635	21.8331	28.353	28.7443	0.015276	0.383622	0.0355864	-0.0845489	-0.240556	-0.38687	-0.00988579	0.00988579	4.79647	28.1717
Bud13	0.36386	0.0705632	1.18444	91.2095	75.3174	99.2999	99.761	63.9907	83.8521	77.6541	82.9859	0.128828	-0.147373	0.251436	0.258119	-0.382495	0.00749063	-0.103294	-0.00749063	14.2763	84.2588
Gm22761|Gm13879	0.63848	0.278155	1.18431	141.133	84.5116	151.201	91.3848	81.8584	86.7822	108.047	109.146	0.506214	-0.233624	0.605626	-0.12082	-0.279644	-0.195375	0.12082	0.135415	20.5993	106.758
Ipo7	0.329922	0.0562426	1.18429	217.456	177.708	200.633	184.171	180.558	154.151	138.42	188.411	0.253967	-0.0372467	0.137806	0.0142918	-0.0142922	-0.242411	-0.397698	0.0471296	29.6069	180.188
Trex1|Atrip	0.254942	0.0322128	1.18425	49.7953	65.3672	50.3346	52.4165	43.8215	46.6215	49.7669	42.9434	0.000411034	0.392971	0.0159521	0.0744238	-0.183959	-0.0946012	-0.00041151	-0.213162	8.69008	50.1334
Amotl1	0.333037	0.0575384	1.18423	214.438	176.397	186.869	179.733	169.673	178.159	128.774	165.947	0.274561	-0.00716829	0.0760288	0.0198622	-0.0632372	0.00716829	-0.461155	-0.095273	28.7209	174.999
LOC102643284|Ahcy	0.574223	0.212294	1.18423	55.8168	86.8564	49.8183	81.297	57.0239	56.7713	50.9469	60.5324	-0.0276647	0.610267	-0.19169	0.514837	0.00320196	-0.00320196	-0.159371	0.0893426	12.1285	62.3829
Tmem62	0.357236	0.0674079	1.18422	48.6659	38.047	41.5924	48.5802	31.8241	37.4145	43.8181	36.4616	0.290862	-0.0642691	0.0642691	0.288319	-0.321932	-0.0884523	0.139475	-0.125672	6.84182	40.8005
Gm6929	0.25544	0.0324139	1.18414	47.4639	38.8744	44.2123	40.726	31.9122	33.5859	40.2049	39.2139	0.257461	-0.0305486	0.155077	0.036581	-0.315263	-0.241514	0.0180035	-0.0180039	6.58992	39.5242
Ptp4a2	0.232869	0.0268054	1.18409	276.522	209.283	249.846	247.624	213.709	210.468	185.393	218.416	0.356029	-0.0459094	0.209672	0.196787	-0.0157142	-0.0377641	-0.220775	0.0157142	38.8219	226.408
Gm24876	0.383551	0.0805362	1.18403	30.1615	35.8508	24.9357	24.4731	22.5232	26.0215	24.1209	23.7498	0.288004	0.537302	0.0135078	-0.0135078	-0.133296	0.0749998	-0.0344205	-0.0567904	4.75145	26.4796
Gm17120	0.486475	0.139404	1.18397	61.7012	46.6615	41.9291	63.2168	42.4982	40.4238	43.3316	52.1711	0.456472	0.0534058	-0.100875	0.491482	-0.0814252	-0.15362	-0.0534058	0.214426	8.77094	48.9916
Med31	0.295119	0.0445904	1.18389	279.498	296.923	224.874	266.772	192.683	232.426	235.207	240.588	0.232587	0.319838	-0.081131	0.165361	-0.304016	-0.0334759	-0.0163159	0.0163159	41.7904	246.121
Por	0.449212	0.114615	1.18378	202.736	148.98	163.983	121.868	125.125	135.312	135.136	134.341	0.584252	0.139766	0.278198	-0.150036	-0.11198	0.000936031	-0.000935554	-0.009449	26.9132	145.935
Stat6	0.304324	0.0476209	1.18378	267.871	195.032	258.204	215.12	210.808	189.357	186.49	198.503	0.388995	-0.0688348	0.335971	0.072597	0.0433855	-0.111431	-0.133441	-0.0433855	37.7671	215.173
Erich2	0.217823	0.0237154	1.18366	26.2073	35.498	29.4705	29.1109	26.2442	25.8411	23.9745	25.0075	-0.00101423	0.436753	0.168288	0.150576	0.00101471	-0.0213175	-0.129487	-0.0686221	4.80487	27.6693
E2f4	0.396012	0.0861713	1.18362	145.978	153.77	131.64	163.185	156.784	126.834	118.51	104.252	0.0745783	0.1496	-0.0745788	0.235332	0.177602	-0.128232	-0.22617	-0.4111	22.0483	137.619
Ttll12	0.214915	0.0229769	1.18361	108.702	100.129	120.172	131.055	94.5148	90.2049	99.0833	103.392	0.0953884	-0.0231357	0.240102	0.365181	-0.106383	-0.173717	-0.0382814	0.0231352	18.2157	105.907
Mphosph10	0.274538	0.0379412	1.1836	137.78	127.828	135.565	129.492	138.752	102.268	102.016	108.825	0.0988374	-0.00933266	0.0754523	0.00933218	0.108976	-0.33118	-0.334733	-0.241516	19.7009	122.816
Eif2b2	0.332391	0.0572359	1.18357	106.471	98.6918	82.7699	100.716	73.8247	89.8904	72.4246	92.8772	0.220643	0.111185	-0.142639	0.14048	-0.307642	-0.0235786	-0.335265	0.0235786	14.908	89.7082
C3ar1	0.36386	0.0706694	1.18352	30.4162	25.7432	32.7946	38.6756	26.3129	27.9992	28.0599	24.485	0.117892	-0.122755	0.226511	0.464475	-0.0911779	-0.00156116	0.00156116	-0.19505	5.19315	29.3108
Neurl3	0.304324	0.0476158	1.18349	52.0654	68.2441	48.6898	55.8589	49.5655	42.89	47.2983	48.9896	0.0794187	0.469797	-0.0172877	0.180881	0.00842953	-0.200265	-0.0591192	-0.00842905	9.02868	51.7002
Ran	0.194652	0.0186645	1.18345	497.307	399.445	439.724	473.543	411.354	398.573	374.867	343.098	0.294949	-0.0211926	0.117411	0.224306	0.0211926	-0.0243444	-0.112809	-0.240569	70.5317	417.239
Tmbim4|LOC102637719	0.390601	0.0836852	1.18344	151.118	195.836	183.62	143.633	129.816	167.812	130.971	139.469	0.0366411	0.410614	0.317688	-0.0366411	-0.182564	0.187811	-0.169788	-0.0790834	26.5348	155.284
Col6a3	0.376475	0.0772683	1.18343	59.99	60.05	59.5712	45.0661	49.9445	41.3959	54.0652	44.1104	0.207209	0.208652	0.197102	-0.205471	-0.0571871	-0.328027	0.0571871	-0.236395	8.79033	51.7742
Rps26	0.177287	0.0154004	1.18333	1050.99	1023.69	1067.31	1163.09	797.571	933.049	891.3	1026.97	0.0356598	-0.00230789	0.0578966	0.181874	-0.362404	-0.136065	-0.202106	0.00230694	164.049	994.247
Psmc1	0.12042	0.00724354	1.18328	626.574	672.253	714.078	623.933	564.051	552.549	505.403	607.724	0.0250807	0.1266	0.213678	0.0189867	-0.126578	-0.156302	-0.284968	-0.0189867	101.778	608.321
Snord118	0.680036	0.328477	1.18324	92.8559	103.18	119.683	67.3123	57.0232	111.391	74.5194	83.1893	0.0792975	0.231395	0.445454	-0.384826	-0.624147	0.341862	-0.23808	-0.0792975	14.2272	88.6442
C2cd4d	0.0603363	0.00207861	1.18298	84.8669	78.8359	84.5655	89.8612	75.4527	68.4815	68.0252	73.8591	0.13799	0.0316401	0.132856	0.220487	-0.0316405	-0.171497	-0.181142	-0.0624371	13.0777	77.9935
Rpl7a|Gm5619|Gm16477|Rpl7a-ps11|Rpl7a-ps3|Rpl7a-ps5|Gm13864|Gm12712|Gm6286|Gm5459|Gm4978|Gm17415|Gm14853|Gm11989|Gm8250|Gm13039|Gm11362|Gm12630	0.133654	0.00889858	1.18297	1374.51	1398.64	1410.38	1623.99	1125.87	1269	1192.25	1319.97	0.0292044	0.0543137	0.0663719	0.26983	-0.258675	-0.0860176	-0.17603	-0.0292044	225.108	1339.33
Atp6v0c	0.447671	0.113715	1.18275	386.471	272.062	270.664	280.604	256.841	275.421	273.942	210.578	0.501459	-0.00496769	-0.0123987	0.0396318	-0.088028	0.0127363	0.00496864	-0.374547	48.2548	278.323
Gm24701	0.601488	0.239586	1.18271	27.7973	22.8851	42.2378	23.6611	25.326	21.3413	22.4354	26.7953	0.183375	-0.0971584	0.786966	-0.0490484	0.0490484	-0.197921	-0.125789	0.130412	5.17084	26.5599
Gm11733	0.461692	0.123193	1.1827	53.2469	43.1226	53.4474	57.9671	47.6658	33.4438	46.2591	49.3047	0.135357	-0.168896	0.140781	0.257894	-0.0243845	-0.535603	-0.0676012	0.0243845	7.77765	48.0572
Slc20a2	0.347165	0.0634427	1.18258	81.2401	62.3923	81.0515	76.8412	57.5623	70.3726	56.6378	70.3525	0.207384	-0.17344	0.204031	0.127072	-0.289683	0.00020647	-0.313044	-0.00020647	11.65	69.5563
Tpbg	0.0434687	0.00111516	1.18247	60.897	60.1532	63.8528	62.179	48.5308	54.0556	51.1353	55.4551	0.0763903	0.058661	0.144771	0.106447	-0.25108	-0.0955348	-0.17566	-0.058661	9.4763	57.0323
Get4	0.302689	0.047152	1.18241	62.7251	75.3307	57.0704	59.8779	47.9687	54.4379	51.7092	61.1782	0.10166	0.365855	-0.0346408	0.0346403	-0.285291	-0.102772	-0.176963	0.0656343	9.92754	58.7873
Anapc15-ps	0.320772	0.0530593	1.18224	59.5651	45.6681	52.3007	57.9916	39.9553	44.0681	45.8701	52.2912	0.282406	-0.100874	0.0947695	0.243783	-0.293674	-0.152326	-0.0945077	0.0945077	8.33521	49.7138
Snora73b	0.467771	0.126978	1.18222	52.5717	42.2109	60.2622	39.3111	40.1841	44.9108	42.2258	35.3154	0.316416	-0.000255108	0.513383	-0.102931	-0.0712442	0.0891933	0.000255108	-0.257573	7.92993	44.624
Fmo2	0.892762	0.69455	1.18211	909.76	1017.01	752.067	254.683	323.193	321.157	1398.41	625.256	0.407832	0.568604	0.133207	-1.42895	-1.08526	-1.09438	1.02806	-0.133207	66.3763	700.191
Rrp9	0.312747	0.0500454	1.18198	48.9163	47.5058	47.8533	64.7483	41.9117	47.7258	43.8845	42.0246	0.0388784	-0.00333214	0.00718212	0.443405	-0.184085	0.00333214	-0.117725	-0.180204	8.3693	48.0713
Gm17046|Gm3170|Gm5456|Gm3348|Gm17045|Gm17048|Gm2904	0.0618404	0.00219318	1.18192	30.5773	27.0268	30.3761	28.5284	24.9631	23.4548	26.1529	23.9659	0.201781	0.0237098	0.192258	0.101719	-0.0908799	-0.180798	-0.0237093	-0.149695	4.49296	26.8807
Gm3470|Rbpms2	0.258719	0.0333838	1.18184	77.5225	77.8846	58.249	71.3458	58.6986	56.6896	61.8056	62.5374	0.318387	0.325109	-0.0939946	0.198601	-0.0829024	-0.133143	-0.00849056	0.00849056	11.3177	65.5917
Batf	0.534872	0.175917	1.18149	59.6515	69.4519	82.4253	49.4404	59.5014	54.7966	44.8767	59.2139	0.00713015	0.226585	0.473658	-0.263738	0.00349426	-0.115341	-0.403461	-0.00349426	10.6451	59.9197
Srebf1	0.239222	0.0285034	1.18141	84.7287	70.0927	70.2642	79.3162	55.3392	68.2936	68.0605	66.0533	0.292344	0.0187578	0.0222816	0.197109	-0.322207	-0.0187578	-0.0236888	-0.0668759	11.6638	70.2686
Mapre1	0.12892	0.00831052	1.18132	227.457	225.507	232.136	211.01	173.944	215.968	183.134	187.527	0.0915337	0.0791082	0.120906	-0.0167532	-0.295435	0.0167537	-0.221159	-0.186961	33.8838	207.085
1700020M21Rik	0.13219	0.00864541	1.18127	36.5473	34.5096	41.7244	38.0282	30.2913	30.4272	32.0903	34.7492	0.0777764	-0.00498962	0.268903	0.13508	-0.193088	-0.186628	-0.109854	0.00498915	5.81293	34.7959
Mark2	0.296517	0.045007	1.18115	166.195	186.013	155.718	163.58	151.293	131.02	165.985	122.966	0.0584116	0.22094	-0.035533	0.035533	-0.0771213	-0.284681	0.0565886	-0.3762	25.0605	155.346
Tox4	0.276584	0.0387563	1.18109	118.523	145.576	150.247	128.953	105.531	117.147	106.282	130.749	-0.0608411	0.235763	0.281332	0.0608411	-0.22834	-0.077693	-0.218116	0.0807915	20.8978	125.376
Mir22|Mir22hg|Tlcd2	0.573955	0.212008	1.18099	169.062	213.343	201.225	174.115	109.456	182.079	171.532	190.024	-0.0747538	0.260874	0.176504	-0.0322604	-0.701957	0.0322599	-0.0538292	0.0938792	26.1637	176.354
Lsm2	0.596363	0.235278	1.18084	343.874	245.571	230.072	378.236	300.713	265.746	208.457	226.883	0.428784	-0.0569549	-0.151009	0.566191	0.23529	0.0569544	-0.293344	-0.171146	48.9885	274.944
Sec61a1	0.473226	0.130696	1.18072	266.094	307.82	232.705	247.311	225.898	286.683	187.771	199.454	0.149522	0.359674	-0.0439129	0.0439124	-0.0867429	0.257042	-0.353438	-0.266355	38.5309	244.217
Heyl	0.554334	0.193817	1.18059	146.203	95.4352	107.735	120.008	96.7744	118.565	75.4019	107.334	0.443174	-0.172203	0.00268936	0.158336	-0.152099	0.140888	-0.512124	-0.00268888	17.8263	108.432
Gm16235	0.629733	0.267967	1.18058	67.5208	82.9086	62.6668	90.9934	90.2138	48.5731	56.2627	66.6529	0.00933266	0.305522	-0.0982976	0.439762	0.427348	-0.46584	-0.25382	-0.00933218	10.5968	70.724
Dnajc25	0.137642	0.00948726	1.18054	62.3658	68.7729	56.6665	57.4672	50.5203	49.7122	51.113	56.019	0.146549	0.287634	0.00829029	0.0285335	-0.157344	-0.180608	-0.140516	-0.00828981	9.47702	56.5796
Fscn1	0.25287	0.03156	1.18052	51.3325	49.964	46.0799	59.8429	48.107	45.5561	39.3359	42.2419	0.124682	0.0856967	-0.0310545	0.34599	0.031055	-0.0475478	-0.259344	-0.156517	7.99461	47.8075
Gm9046|Gm9048|Gm9040|Gm9049|Gm9045|Gm9044|Cdc5l	0.2599	0.0338097	1.18043	187.146	169.792	151.232	140.825	147.341	131.426	126.992	141.736	0.372982	0.232586	0.0655785	-0.037282	0.0279741	-0.136925	-0.186444	-0.0279741	25.3747	149.561
1600020E01Rik	0.567834	0.206898	1.1804	69.6771	53.5814	47.6032	68.6397	54.8533	40.2449	45.1499	63.0424	0.36203	-0.016922	-0.187597	0.340389	0.0169225	-0.429848	-0.263931	0.217668	9.05272	55.349
Nkx2-5	0.0542434	0.00168885	1.18031	103.125	88.4602	93.6269	92.7433	76.6392	81.358	80.5092	81.3055	0.281672	0.0603724	0.142267	0.128588	-0.146574	-0.0603724	-0.0755019	-0.0613031	14.536	87.2209
Ppp4r1	0.452226	0.116919	1.18029	162.049	138.667	132.292	198.127	125.594	124.571	155.514	124.734	0.258753	0.0339456	-0.0339451	0.548748	-0.108908	-0.120703	0.199371	-0.118821	25.1802	145.193
Rab3ip	0.234733	0.0272096	1.18023	158.126	136.602	128.553	155.954	113.272	113.133	131.351	132.596	0.26084	0.0497437	-0.037868	0.240887	-0.220447	-0.222217	-0.00680351	0.00680399	22.2208	133.698
Tmem39a	0.17189	0.0140922	1.17984	201.236	212.781	196.659	194.043	157.845	157.044	172.579	197.113	0.042851	0.123332	0.00965738	-0.00965738	-0.307525	-0.314868	-0.178777	0.0129876	30.0343	186.162
Gm12060	0.414927	0.0957548	1.17984	96.2853	100.638	132.053	111.543	82.9607	89.9705	113.242	87.1459	-0.0318966	0.0318971	0.423832	0.180319	-0.246783	-0.12976	0.202122	-0.175779	16.8002	101.73
Mir1a-2	0.352644	0.0656865	1.17984	24.5022	30.3394	23.5023	31.0698	20.6109	24.7912	21.832	25.1123	-0.00845861	0.299823	-0.0685649	0.334147	-0.257961	0.00845814	-0.174925	0.0270281	4.26683	25.22
Gm3893|LOC100861727|LOC100041536|Gm2163|Gm21075|Gm21093|Gm13306|Gm3892|Gm10593|Gm7819|4933409K07Rik|LOC102640144|Gm21158|Gm3883|Ccl27a|Gm10600|LOC101056185|LOC100041599|Gm10590|Gm5859|Gm12429|LOC100862324|LOC102636914|Gm2192|LOC101056144|Gm21598|LOC100862043|Gm20938|Gm13298|Gm13303|Gm13302|Gm10601|Gm13301	0.495731	0.146712	1.17959	54.0505	67.7936	54.3313	66.2215	44.7096	42.1621	64.3108	56.17	-0.0314846	0.295358	-0.0240083	0.261508	-0.305207	-0.389844	0.219269	0.0240087	8.76108	56.2187
Tec	0.258835	0.0334201	1.17959	194.123	156.69	194.39	190.93	168.199	148.964	138.561	167.957	0.207841	-0.101214	0.209824	0.183912	0.00103664	-0.174169	-0.278604	-0.00103712	28.113	169.977
Hcar2	0.369248	0.0737035	1.17952	33.5003	27.9955	41.0226	39.527	28.2134	29.9185	29.914	31.1144	0.134867	-0.124115	0.42711	0.373531	-0.112928	-0.0282726	-0.0284858	0.0282726	5.72129	32.6507
B3galnt2	0.436717	0.107751	1.17933	183.452	134.467	125.622	127.602	123.409	112.265	108.443	136.058	0.535033	0.0868835	-0.0112829	0.0112829	-0.0369225	-0.173455	-0.223431	0.103858	22.7417	131.415
Mmp12	0.559815	0.200082	1.17924	25.7389	29.8757	29.1456	45.881	26.1363	30.6537	26.835	24.7327	-0.119746	0.095274	0.0595794	0.714201	-0.0976448	0.132363	-0.0595798	-0.17728	5.57089	29.8749
Gm15751|C230098j07rik|B3gnt4	0.0641048	0.00236347	1.17923	40.5236	43.7922	42.1548	38.9686	37.1281	32.5132	35.8004	34.8836	0.0913534	0.203264	0.148287	0.0349007	-0.0349002	-0.226384	-0.0874343	-0.124863	6.2785	38.2206
Hnrnpf	0.0849176	0.00390535	1.1792	560.448	521.488	492.853	500.255	448.018	448.336	401.611	461.983	0.23208	0.128135	0.0466576	0.0681629	-0.0909414	-0.0899181	-0.248702	-0.0466585	78.7736	479.374
Trpm6	0.472713	0.130385	1.1792	113.014	141.155	108.119	127.684	132.214	106.282	86.7074	93.4816	0.0319395	0.352729	-0.031939	0.208027	0.25832	-0.056664	-0.350328	-0.241802	17.8219	113.582
Dock9	0.474176	0.131202	1.17919	836.354	925.922	877.976	721.862	671.851	562.601	891.379	753.408	0.0753403	0.222117	0.145408	-0.137051	-0.240632	-0.49666	0.167266	-0.0753412	120.718	780.169
Alpk1	0.400928	0.0884283	1.17902	38.2175	55.0328	51.5873	41.1106	38.8136	43.2002	37.9772	36.2491	-0.0638046	0.462254	0.368979	0.0414743	-0.0414739	0.113003	-0.0729022	-0.140092	7.427	42.7735
Fam49b	0.398678	0.0874663	1.17863	99.447	85.9458	109.609	124.669	96.01	76.2172	87.4051	94.6226	0.0612421	-0.149259	0.201604	0.387341	0.0104995	-0.322569	-0.124968	-0.0105	16.3538	96.7406
Fut2	0.176521	0.0152241	1.17863	50.6213	43.155	46.6371	43.1776	36.5585	36.8171	38.456	44.0396	0.229841	-0.000378132	0.111572	0.000377655	-0.239699	-0.22953	-0.166696	0.0288968	6.92994	42.4328
Mars	0.218837	0.0239101	1.17857	137.152	165.438	150.238	154.814	148.087	129.96	118.12	120.324	-0.0553308	0.215183	0.0761347	0.119421	0.0553303	-0.133046	-0.270852	-0.244182	22.7877	140.517
Dio2	0.553968	0.19349	1.17857	51.9079	29.6411	31.7907	32.3277	29.1898	28.8257	32.5657	29.9095	0.751348	-0.0570064	0.0440002	0.0681667	-0.0791407	-0.0972509	0.0787468	-0.0439997	6.29418	33.2698
Copg1	0.432858	0.105832	1.17849	151.441	148.194	128.106	122.649	120.365	125.273	90.4258	134.077	0.257545	0.226275	0.0161328	-0.0466666	-0.0737967	-0.0161328	-0.486402	0.0818591	20.0623	127.566
Gm16540	0.576077	0.214252	1.17844	56.0551	75.7135	47.6555	48.6252	40.8016	45.8173	61.1745	44.5924	0.219673	0.653377	-0.0145307	0.0145307	-0.238547	-0.0712805	0.345756	-0.110376	8.91588	52.5544
Crlf3	0.257809	0.0331686	1.17837	73.2312	61.3888	62.9598	71.914	61.4172	63.3087	53.8108	50.4556	0.235921	-0.0185614	0.0178943	0.209735	-0.0178947	0.025867	-0.208642	-0.301523	10.1254	62.3108
Xiap	0.255288	0.0323433	1.17837	224.125	181.727	168.785	194.662	176.596	148.861	163.541	161.439	0.376481	0.0739517	-0.0326343	0.173149	0.0326343	-0.213856	-0.0781674	-0.0968337	29.7154	177.467
Ampd2	0.3341	0.0581013	1.17833	78.0132	74.4381	66.6239	74.4936	77.6653	56.7543	56.4045	60.1315	0.147677	0.0800009	-0.0800014	0.0810757	0.14123	-0.311311	-0.320231	-0.22792	10.6533	68.0656
Gm16755	0.211709	0.0222268	1.17828	110.376	107.011	98.8173	127.908	101.326	91.7735	86.8162	95.9412	0.141509	0.0968356	-0.0180826	0.354192	0.0180826	-0.12477	-0.204883	-0.0606956	17.0639	102.496
LOC102638448|Gm9493	0.0899204	0.00443871	1.17816	2043.12	2243.22	2235.66	2100.29	1746.38	1754.45	1790.46	2036.06	0.00249767	0.137294	0.132421	0.0423107	-0.223907	-0.217261	-0.187944	-0.00249767	323.734	1993.7
Gtf2f2	0.587006	0.225809	1.17816	82.3086	98.0075	83.9423	69.7331	54.5958	91.388	59.7357	82.2298	0.000690937	0.252541	0.0290461	-0.238508	-0.591563	0.151652	-0.46176	-0.000690937	11.5106	77.7426
Pold2	0.597638	0.236152	1.17811	100.693	94.9081	73.6597	108.256	64.6497	107.482	66.621	85.4517	0.161067	0.0757112	-0.289944	0.26556	-0.478175	0.255209	-0.434842	-0.0757108	13.328	87.7152
Prmt5	0.270827	0.0369873	1.17807	86.5619	94.383	80.0682	87.6731	72.1478	88.5496	71.0534	65.595	0.0562506	0.181047	-0.0562506	0.0746527	-0.206525	0.089005	-0.228577	-0.343894	12.8351	80.754
Mrpl37	0.359635	0.0685182	1.17803	93.9833	81.9893	107.201	91.7655	87.2988	90.5721	71.0925	70.0214	0.0798902	-0.11708	0.269729	0.0454364	-0.0265527	0.0265527	-0.322817	-0.344718	13.9885	86.7405
H3f3b|Gm12657|Gm6749|H3f3c|Gm10257|H3f3a|Gm6485	0.118175	0.00695841	1.17799	2242.42	2196.78	2311.91	2062.9	1706.16	1830.19	1877.55	2081.01	0.114077	0.0844154	0.158105	-0.00630665	-0.280221	-0.178985	-0.142125	0.0063076	329.771	2038.61
Gm23300	0.533439	0.174835	1.17795	42.2277	44.9302	37.2349	36.0971	29.0162	40.3008	26.9117	42.0879	0.124458	0.213953	-0.0570774	-0.101848	-0.416872	0.0570779	-0.525497	0.119673	5.54332	37.3508
Rinl	0.349363	0.0644662	1.17793	56.9543	69.6777	70.1048	70.2833	60.5435	47.5595	54.3708	64.8732	-0.137991	0.152899	0.161717	0.165384	-0.0498257	-0.398062	-0.204964	0.0498257	9.91826	61.7959
Psma1	0.240652	0.0288868	1.17793	258.689	247.751	284.026	287.328	203.456	265.93	217.44	230.927	0.0311661	-0.0311661	0.165967	0.182643	-0.315335	0.0709906	-0.219437	-0.132616	40.01	249.443
Gm15758	0.672529	0.317474	1.17791	521.709	497.851	630.198	377.626	415.882	289.353	554.53	481.165	0.092124	0.0245905	0.364683	-0.374164	-0.234948	-0.758292	0.180143	-0.0245914	71.6137	471.039
Snx18	0.460513	0.122448	1.17783	217.782	156.431	175.437	178.816	183.336	152.784	123.636	160.347	0.376807	-0.10055	0.0648742	0.0924025	0.128413	-0.134579	-0.439977	-0.0648737	27.0904	168.571
Tead1	0.235264	0.0275972	1.1776	112.466	138.174	122.13	108.099	102.28	91.1494	109.024	104.964	0.0509915	0.347994	0.169916	-0.006145	-0.0859785	-0.252192	0.006145	-0.0486064	18.3631	111.036
Eef1b2	0.0617318	0.00218095	1.17745	848.535	796.375	801.001	821.717	706.811	639.407	682.093	750.671	0.134161	0.0426331	0.0509901	0.0878267	-0.12949	-0.274079	-0.180845	-0.0426331	122.161	755.826
Shmt2	0.34623	0.0629931	1.17739	91.8221	98.0108	109.244	126.657	101.275	90.2321	80.9027	87.6478	-0.047049	0.0470495	0.203594	0.416967	0.0943179	-0.0722494	-0.229702	-0.114172	16.4191	98.224
Nhlrc3	0.276398	0.0386039	1.17731	64.91	84.225	64.2374	75.2358	57.0543	62.2115	66.2439	58.4921	0.007514	0.38332	-0.00751448	0.220492	-0.178593	-0.0537462	0.0368605	-0.142686	11.1516	66.5762
Traf1	0.233169	0.0268722	1.17723	47.4189	43.9738	57.1629	54.7478	46.0552	41.7043	41.3559	42.7751	0.0754571	-0.0333586	0.345075	0.282798	0.0333591	-0.109808	-0.121909	-0.0732331	7.85323	46.8992
Vmn1r127	0.390021	0.0834258	1.17694	36.5142	35.258	33.6167	34.8118	24.8329	30.1237	38.0263	27.6033	0.0940828	0.0435739	-0.0251975	0.025198	-0.462126	-0.183479	0.152619	-0.309536	4.90366	32.5984
Gm22876	0.509631	0.156107	1.17688	45.4595	34.2301	46.4599	37.136	39.3942	28.0742	31.0952	40.6947	0.249181	-0.160137	0.280583	-0.0425816	0.0425811	-0.446156	-0.29871	0.0894399	6.0068	37.818
Gm4841	0.527527	0.169039	1.17688	26.4983	44.6017	27.5103	30.1925	28.086	27.4777	25.0482	26.472	-0.0532169	0.697981	0.000856876	0.135076	0.0307355	-0.0008564	-0.134408	-0.0546508	5.42974	29.4858
Avl9	0.464957	0.125027	1.17678	301.996	334.035	282.963	346.269	258.616	206.886	315.818	305.019	-0.00718498	0.138287	-0.1011	0.19018	-0.230905	-0.55288	0.0573797	0.00718498	44.7313	293.95
Mir466b-2	0.515647	0.160561	1.17674	259.465	242.624	306.048	226.408	211.957	166.498	251.24	256.579	0.0716472	-0.0251727	0.309863	-0.124969	-0.22012	-0.568393	0.0251727	0.0555091	37.0678	240.103
Camsap2	0.187487	0.0174181	1.17659	403.141	356.322	364.451	383.007	310.067	292.898	309.808	371.86	0.161831	-0.0162716	0.0162725	0.0879183	-0.216874	-0.299055	-0.218081	0.0453053	55.5723	348.944
A630072M18Rik	0.0822967	0.00368346	1.17659	47.3601	52.1952	47.4547	49.8791	41.4707	38.6465	45.5596	41.8127	0.0279598	0.168204	0.0308385	0.102723	-0.163622	-0.265375	-0.0279598	-0.151771	7.34993	45.5473
Tbl1xr1	0.453531	0.118011	1.17655	119.16	108.687	112.134	80.0304	89.2918	75.5811	97.8301	91.8679	0.329912	0.197186	0.242227	-0.244371	-0.086391	-0.326894	0.0453587	-0.0453587	16.36	96.8227
Rps19bp1	0.369105	0.0734905	1.17652	112.32	139.996	112.937	117.916	96.5231	121.631	106.906	87.0759	-0.00395203	0.313819	0.00395203	0.0661869	-0.222621	0.110947	-0.0752234	-0.371223	17.7581	111.913
Cct8	0.254942	0.0321846	1.1765	278.61	312.834	270.84	304.805	286.617	232.678	218.462	257.774	0.0204029	0.187553	-0.0204029	0.150046	0.0612812	-0.23951	-0.330458	-0.0917339	42.8894	270.328
Gm23766	0.208941	0.0216575	1.1765	32.1057	27.4473	23.8291	28.2422	22.9957	23.4913	24.2167	23.6619	0.418466	0.192298	-0.0116382	0.233486	-0.0629993	-0.0322375	0.0116377	-0.0217967	4.31466	25.7488
Rab20	0.0650058	0.00242671	1.17638	37.6559	33.5669	36.478	34.6549	32.2958	28.3631	29.8753	30.4888	0.193683	0.0278459	0.147836	0.0738649	-0.0278454	-0.215177	-0.14024	-0.110911	5.33315	32.9223
Bid	0.183927	0.016699	1.17637	39.268	39.2089	48.0004	47.2078	36.7693	35.1103	37.6208	37.5104	0.0319967	0.0298252	0.32169	0.297667	-0.0628552	-0.129463	-0.0298257	-0.0340676	6.66859	40.087
Gm22540	0.254942	0.0322233	1.17634	102.802	91.8888	117.876	90.0238	82.6559	83.5565	81.505	92.9979	0.176693	0.014791	0.374097	-0.014791	-0.13798	-0.122346	-0.158209	0.0321002	15.4687	92.9132
Gm26001	0.635815	0.275037	1.17623	25.256	37.1667	39.8219	37.7507	40.5837	25.2197	29.8945	24.0943	-0.40032	0.157066	0.256615	0.179558	0.283956	-0.402393	-0.157066	-0.468256	5.05077	32.4734
Smtnl1	0.22396	0.0249293	1.17614	50.6018	42.8924	51.8736	42.0651	39.0298	37.2103	43.6781	39.0176	0.252515	0.0140481	0.288326	-0.0140486	-0.122097	-0.190973	0.040237	-0.12255	7.12429	43.2961
Gm23780	0.130882	0.00852264	1.17613	28.3597	32.8395	27.1699	26.429	24.8401	24.5828	24.1228	23.7266	0.146447	0.358039	0.0846138	0.0447249	-0.0447254	-0.0597477	-0.0869951	-0.110889	4.38145	26.5088
Dph3	0.327313	0.0552056	1.17607	119.269	107.365	123.245	153.885	111.541	98.3613	107.07	108.069	0.119456	-0.0322428	0.166765	0.487088	0.0228143	-0.158599	-0.0362086	-0.0228138	19.6805	116.101
Gm3893|LOC102640144|LOC100041536|Gm2163|Gm21075|Gm21093|Gm10600|Gm13306|Gm3892|Gm10593|Gm7819|Gm5859|LOC100861727|Gm10601|LOC101056185|LOC100041599|4933409K07Rik|LOC102636914|Gm21158|LOC101056144|Gm3883|Ccl27a|Gm13303|Gm13302|Gm10590	0.70272	0.359338	1.17603	54.6289	84.185	61.1698	79.8146	43.4381	45.9981	83.1374	70.663	-0.267222	0.356677	-0.104068	0.279765	-0.597928	-0.515312	0.33861	0.104068	9.14043	65.3794
Acot8	0.367075	0.0720935	1.17591	80.545	75.2865	88.4323	72.1449	78.4391	66.7795	70.4961	54.7944	0.12815	0.0307465	0.262929	-0.030746	0.0899286	-0.142239	-0.0641007	-0.427616	11.4749	73.3647
Gm26526	0.471735	0.129566	1.17585	124.146	101.569	140.397	92.437	86.1079	90.0796	103.552	106.578	0.275635	-0.0139461	0.453114	-0.14986	-0.252185	-0.187131	0.0139461	0.0555115	18.058	105.608
Snai1	0.46404	0.124386	1.17575	65.8886	43.1258	55.4212	45.2358	43.3857	48.3691	44.9541	39.5148	0.547071	-0.0644074	0.29748	0.00450707	-0.0557399	0.101126	-0.00450659	-0.190565	8.36195	48.2369
Gm25379	0.425019	0.102062	1.17571	62.5293	66.6894	50.5612	51.8195	49.5977	39.875	53.3268	54.2177	0.250354	0.343279	-0.0561466	-0.0206823	-0.0839043	-0.398691	0.0206828	0.0445871	8.64552	53.5771
Nsg1	0.300819	0.0465795	1.17569	76.2769	74.8738	71.6068	75.9634	54.7199	73.3431	71.0472	57.0238	0.0738664	0.0470819	-0.0172825	0.067924	-0.405314	0.017282	-0.0286016	-0.345815	10.6467	69.3569
Rbmx2	0.612402	0.248842	1.17563	79.8823	118.053	68.4518	94.939	60.2068	92.6063	71.969	79.9537	-0.000644207	0.562836	-0.223432	0.248479	-0.408595	0.21259	-0.151145	0.000644684	14.1474	83.2577
Plod2	0.449212	0.114548	1.17559	103.297	108.462	101.018	111.689	70.4254	83.7156	109.299	102.707	0.00412798	0.0745182	-0.0280547	0.116823	-0.548501	-0.299101	0.0856147	-0.00412798	14.5796	98.8267
Sycp1	0.279923	0.0397952	1.17555	41.8947	46.0956	38.7137	40.2665	39.0115	29.5554	37.7495	36.2179	0.108396	0.246258	-0.00552702	0.0512104	0.00552702	-0.39495	-0.0419116	-0.101669	6.10905	38.6881
Gm14133	0.0869276	0.00415914	1.1754	42.3002	40.3939	40.3432	45.448	37.9788	34.5654	33.4093	37.4246	0.111906	0.0453782	0.0435653	0.215458	-0.0435653	-0.17943	-0.228511	-0.0647736	6.27682	38.9829
Mlc1	0.616829	0.253265	1.17534	78.8426	42.9149	60.315	52.6431	42.3145	50.5592	44.0947	59.677	0.611867	-0.265628	0.225408	0.0291357	-0.285954	-0.0291357	-0.226504	0.210066	9.51756	53.9201
Gm13275	0.567834	0.207107	1.17527	40.6133	44.3645	32.223	26.7943	25.7652	30.5975	28.7878	35.9281	0.371198	0.498653	0.0373387	-0.22883	-0.28533	-0.0373387	-0.125298	0.194361	5.72912	33.1342
Olfr520	0.4556	0.119563	1.17512	23.6091	24.2528	24.792	35.0829	25.9312	21.275	21.3627	22.1602	-0.0194054	0.0194049	0.051126	0.55202	0.115942	-0.16959	-0.163655	-0.110775	4.25192	24.8082
Ints12	0.332876	0.0574565	1.17507	116.584	125.128	132.034	93.5601	107.041	95.6906	97.8765	94.2796	0.187769	0.289803	0.367314	-0.129633	0.0645642	-0.0971503	-0.0645647	-0.118581	18.1046	107.774
Erich3	0.107601	0.00587615	1.175	31.5655	29.6334	33.742	33.213	24.8336	29.2723	27.7084	27.3031	0.099968	0.00884533	0.196164	0.173365	-0.246089	-0.00884485	-0.0880561	-0.109319	4.75913	29.6589
Srebf2	0.249879	0.0307733	1.17498	259.57	225.648	219.553	217.617	176.292	224.562	201.498	184.057	0.247946	0.0458956	0.00639009	-0.00638962	-0.310216	0.0389347	-0.117414	-0.24803	33.995	213.6
Plk3	0.177287	0.0154112	1.17492	202.555	182.074	174.755	199.323	143.439	161.517	163.986	177.439	0.201984	0.0481954	-0.0109944	0.178784	-0.295893	-0.124643	-0.102752	0.0109949	28.0815	175.636
Bre	0.555244	0.195224	1.17473	159.423	251.411	177.391	146.508	142.512	146.58	147.1	178.006	0.0580273	0.71522	0.212108	-0.0638485	-0.103745	-0.0631399	-0.0580277	0.217095	30.1338	168.616
LOC102635561|Gm10374	0.404113	0.0899239	1.17467	39.3506	44.1643	55.3535	44.1071	44.0386	34.5743	41.5917	35.1896	-0.121148	0.0453463	0.371141	0.0434785	0.0412369	-0.307835	-0.0412369	-0.282383	6.89531	42.2962
Mia3	0.0165186	0.000170374	1.17457	223.796	220.501	224.289	221.838	191.923	195.494	190.953	180.056	0.108229	0.0868282	0.111404	0.0955534	-0.11343	-0.0868282	-0.120738	-0.205508	32.9995	206.106
Yipf3	0.481824	0.13629	1.17445	182.64	120.372	120.122	126.411	122.982	104.78	109.572	124.271	0.586023	-0.0154729	-0.0184774	0.0551496	0.0154729	-0.215619	-0.151098	0.0305176	21.985	126.394
Sh3gl1	0.569091	0.208562	1.1744	100.034	163.143	130.285	111.518	90.534	96.2719	130.494	109.593	-0.144228	0.561421	0.236949	0.0125575	-0.288186	-0.199531	0.23927	-0.012558	19.5215	116.484
Srsf9	0.168937	0.0136403	1.17404	186.266	173.528	161.713	157.078	154.907	149.037	144.837	129.236	0.255921	0.153727	0.0519953	0.0100417	-0.0100417	-0.0657678	-0.107011	-0.271438	25.1422	157.075
Nos2	0.452165	0.116852	1.17397	42.197	58.5075	58.6196	49.7031	40.0249	53.1691	44.1892	40.2705	-0.151376	0.320107	0.322867	0.0848217	-0.227618	0.182073	-0.0848222	-0.218791	7.84338	48.3351
Nudt16l1	0.334682	0.0584164	1.17377	85.4113	58.8989	74.6553	73.8848	63.6461	59.7435	59.0311	65.1271	0.407763	-0.128424	0.21358	0.198613	-0.0165939	-0.107882	-0.12519	0.0165939	11.3256	67.5498
Ube3c	0.396677	0.0866051	1.17377	229.293	219.593	170.119	247.914	161.359	191.046	187.252	193.812	0.252901	0.190541	-0.177743	0.365551	-0.254019	-0.0103688	-0.0393105	0.0103688	33.3626	200.048
Ano1	0.320905	0.0531634	1.17376	76.8717	95.7798	91.3254	71.4898	69.2695	75.4328	64.6709	74.9462	0.0319285	0.349199	0.280492	-0.0727868	-0.118302	0.00466871	-0.217407	-0.00466871	12.7868	77.4733
Gm12704	0.292552	0.0436074	1.1737	378.575	372.692	393.245	390.504	267.564	350.849	324.893	374.352	0.0193892	-0.00320435	0.0742378	0.064146	-0.481308	-0.0903387	-0.201223	0.0032053	54.3394	356.584
Gab2	0.281629	0.0403806	1.17369	226.178	245.381	271.678	281.39	232.87	197.581	200.067	242.889	-0.0724487	0.0451117	0.19199	0.24266	-0.0303864	-0.267466	-0.249427	0.030386	37.8052	237.254
Mgat2	0.0436179	0.00112301	1.17367	95.9082	94.207	86.1282	89.4358	76.9521	74.3149	80.0691	80.1042	0.207472	0.181653	0.0523033	0.106671	-0.110221	-0.160531	-0.0529366	-0.0523038	13.5597	84.6399
Rap1b	0.173108	0.01449	1.17367	1192.14	1190.41	1220.9	1044.56	937.931	912.796	1010.16	1102.87	0.151471	0.149383	0.185868	-0.0391846	-0.194525	-0.233713	-0.0874929	0.0391846	171.062	1076.47
0610009L18Rik	0.32576	0.0546026	1.17357	36.2679	37.8242	41.1256	44.954	38.3028	28.5677	33.9805	35.9581	-0.0303087	0.0303092	0.151036	0.279448	0.0484509	-0.374616	-0.124295	-0.0426826	5.84063	37.1226
Edrf1	0.0759182	0.00318425	1.17356	149.129	159.152	134.897	150.275	124.585	126.222	121.713	132.528	0.157487	0.251327	0.0127797	0.168535	-0.10194	-0.0831137	-0.135591	-0.0127802	22.1012	137.313
Gm3893|LOC102640144|LOC100041536|Gm2163|Gm21075|Gm21093|Gm10600|Gm13306|Gm3892|Gm10593|Gm7819|Gm5859|LOC100861727|LOC101056185|LOC100041599|4933409K07Rik|LOC102636914|Gm21158|LOC101056144|Gm3883|Ccl27a|Gm13303|Gm13302|Gm10601|Gm10590	0.69883	0.354229	1.17353	49.8277	76.4428	56.6824	72.176	39.9418	42.5857	76.3997	63.2256	-0.264757	0.352675	-0.078804	0.269813	-0.583806	-0.491335	0.351862	0.0788035	8.24401	59.6602
Utp3	0.384468	0.0810386	1.17325	314.735	249.648	254.414	338.971	230.22	261.526	267.791	221.798	0.287069	-0.047173	-0.0198884	0.394093	-0.164054	0.0198879	0.054038	-0.217824	44.1083	267.388
Mir1249|5031439G07Rik	0.533384	0.174375	1.17304	38.2905	26.4553	31.0673	37.6918	23.6401	26.0837	34.9318	29.0842	0.349173	-0.18426	0.0475802	0.326435	-0.346581	-0.204664	0.216727	-0.0475798	4.94125	30.9056
Ppat	0.564817	0.204697	1.17301	84.9936	100.256	97.691	88.1317	84.565	103.025	56.5175	78.6981	-0.026154	0.21211	0.174717	0.0261536	-0.0334468	0.251408	-0.61481	-0.137179	12.0668	86.7347
Gm24724	0.85923	0.624393	1.17292	136	39.4529	31.818	72.8852	65.4618	33.0529	52.8946	57.4433	1.3029	-0.4825	-0.792786	0.402995	0.248024	-0.737852	-0.0595093	0.0595093	17.8258	61.1261
Nolc1	0.320905	0.0531672	1.17279	94.5328	128.387	111.725	111.271	95.869	106.267	84.9895	92.1107	-0.0945263	0.34708	0.146543	0.14067	-0.0742774	0.0742774	-0.248057	-0.131972	16.67	103.144
Elp5	0.370797	0.0744191	1.17276	133.174	178.12	132.019	163.115	141.268	124.615	115.142	133.221	-0.000253201	0.41928	-0.0128226	0.292322	0.0848675	-0.0960903	-0.210157	0.000252724	23.0456	140.084
2010320M18Rik	0.301175	0.0467108	1.17254	47.3332	43.7598	40.3063	44.8357	32.2563	44.6111	36.3742	37.8337	0.172545	0.0592999	-0.0593004	0.0943408	-0.380723	0.0870962	-0.207392	-0.150633	6.2899	40.9138
Mir25|Mcm7	0.450386	0.115315	1.1725	34.8156	43.4027	29.5455	34.3213	34.4258	30.9543	25.3804	29.9767	0.0951118	0.413161	-0.141685	0.0744829	0.0788674	-0.0744824	-0.360906	-0.120782	5.33697	32.8528
Tmed9	0.288744	0.0425446	1.17239	59.1995	53.0949	73.5938	60.5464	48.2626	53.8256	53.5148	53.3252	0.14147	-0.0155425	0.45547	0.173926	-0.15321	0.00417614	-0.00417662	-0.00929785	9.37662	56.9203
Cycs	0.191876	0.0181821	1.17205	53.3017	66.1223	64.1979	64.2073	51.3332	56.3313	49.1417	54.1773	-0.051631	0.259324	0.216714	0.216925	-0.105919	0.0281243	-0.168863	-0.0281243	9.21141	57.3516
8430423G03Rik	0.0720432	0.00288579	1.17204	50.6252	60.4556	53.716	54.1765	47.2949	45.9698	46.8336	46.3552	0.0490861	0.305106	0.134583	0.146895	-0.0490861	-0.0900841	-0.0632262	-0.0780401	8.12997	50.6784
Plbd1	0.26827	0.0360965	1.17183	35.2285	37.6259	37.3158	39.6924	35.7911	26.7677	31.4903	34.5115	-0.0114284	0.0835543	0.0716128	0.160691	0.0114284	-0.407679	-0.173264	-0.0410967	5.32551	34.8029
1110038B12Rik	0.496014	0.14691	1.17166	258.729	269.312	229.989	305.531	263.683	225.266	173.045	252.764	0.0168233	0.0746598	-0.153053	0.256701	0.0441909	-0.18299	-0.563467	-0.0168233	37.2002	247.29
Gm23813	0.554288	0.193715	1.17163	3717.15	4101.01	4692.56	3560.67	3130.03	2683.34	3553.01	4529.65	0.0310249	0.172805	0.367203	-0.0310249	-0.216996	-0.439144	-0.0341301	0.316226	543.84	3745.93
Timm8a1	0.345663	0.0627847	1.1716	67.256	61.1098	66.1387	57.0753	59.7248	58.4885	54.1178	43.5581	0.186421	0.048162	0.162252	-0.0503759	0.0150886	-0.015089	-0.127138	-0.440301	8.92264	58.4336
2700062C07Rik|Gm9182	0.513998	0.159259	1.17155	98.0422	147.743	111.995	101.286	90.0622	93.8236	87.5056	117.958	-0.023479	0.568136	0.168482	0.023479	-0.14596	-0.0869312	-0.187506	0.243316	17.4292	106.052
Gm23180	0.293449	0.0439735	1.17155	134.18	108.268	119.383	108.432	101.391	85.8995	108.922	105.23	0.308477	-0.00109148	0.139901	0.001091	-0.0957661	-0.334975	0.00759363	-0.0421453	17.2051	108.963
Rpl27a-ps1	0.550057	0.187579	1.17142	250.442	183.115	284.856	235.16	175.216	176.049	214.513	246.553	0.157123	-0.294602	0.342879	0.066288	-0.358223	-0.351379	-0.0662885	0.134544	35.3108	220.738
Rock2	0.259737	0.0337515	1.17138	631.25	631.163	661.701	681.867	504.96	489.245	628.518	614.91	0.00322914	0.00302887	0.0711966	0.114507	-0.318814	-0.364426	-0.00302887	-0.0346079	92.087	605.452
Gm10711	0.552717	0.192013	1.17121	53.4229	30.6523	36.4174	33.0758	33.8432	32.7805	30.5331	30.9462	0.698152	-0.103313	0.145321	0.00646973	0.0395594	-0.00646925	-0.108935	-0.0895457	6.36637	35.2089
Gltscr2	0.416689	0.0971377	1.17112	367.074	299.346	318.369	256.343	233.227	270.275	304.721	248.189	0.367949	0.0736923	0.162577	-0.150044	-0.286389	-0.0736914	0.0993662	-0.196682	46.18	287.193
LOC102637388|Gm14286	0.366824	0.0717441	1.17105	58.2575	41.03	52.8282	43.7395	40.2447	41.1595	44.3519	39.9759	0.457363	-0.0484023	0.316228	0.0438552	-0.0762816	-0.0438552	0.0639153	-0.0859508	7.53078	45.1984
Kcnmb4os2	0.288514	0.0424599	1.17096	42.3126	40.3539	38.3608	42.7713	30.1697	35.4833	33.3916	41.686	0.104916	0.0365376	-0.0365381	0.120473	-0.383071	-0.149031	-0.236684	0.0833917	5.767	38.0661
Tceb1	0.248808	0.030605	1.17081	102.074	86.8949	89.7159	86.0906	67.72	84.118	75.6018	84.6541	0.257832	0.0255527	0.0716448	0.0121374	-0.334137	-0.0213032	-0.175297	-0.0121379	13.1705	84.6087
Zfp830	0.672819	0.318077	1.17074	82.9491	91.779	82.2	71.4198	44.0227	85.1864	71.5169	88.7064	0.00654411	0.152481	-0.00654364	-0.209359	-0.907436	0.0449405	-0.207398	0.103356	9.72888	77.2226
Znhit1	0.419701	0.0986844	1.17056	113.413	139.229	161.821	162.122	109.128	121.3	134.051	124.343	-0.186968	0.108901	0.325847	0.328525	-0.242534	-0.0899749	0.0542302	-0.0542302	21.9407	133.176
Gm23669	0.544226	0.18337	1.17051	85.0328	75.3781	100.681	104.326	60.2124	76.5596	81.2294	95.7788	0.0330091	-0.140864	0.276712	0.328017	-0.464948	-0.118427	-0.0330086	0.204697	12.9095	84.8998
Wdr12	0.454216	0.11846	1.17048	53.5258	41.7554	50.8663	66.0488	48.3539	46.9456	41.8172	42.1433	0.167924	-0.19035	0.094399	0.471222	0.0213208	-0.0213208	-0.188215	-0.177006	8.23407	48.932
Tmem65	0.270071	0.0367126	1.17046	182.432	167.226	182.323	213.821	172.343	142.073	152.157	170.087	0.0915775	-0.0339766	0.0907178	0.320624	0.00950146	-0.26914	-0.170214	-0.00950193	27.2852	172.808
Ifi30	0.516651	0.16114	1.1704	37.6363	43.0771	44.0882	62.5874	36.9223	42.3087	41.703	36.5965	-0.158428	0.0363674	0.0698409	0.575318	-0.18606	0.0104012	-0.0104012	-0.198848	7.46462	43.1149
A3galt2	0.374838	0.0762274	1.17034	44.9025	41.8565	42.5209	55.0408	46.2822	35.2364	38.3388	37.4997	0.0899844	-0.0113606	0.0113606	0.383689	0.133645	-0.259747	-0.138007	-0.169933	6.74092	42.7097
Itgb2	0.337858	0.0596287	1.17033	42.6755	42.952	52.3933	48.5166	33.0148	42.0411	41.3665	43.2572	-0.00465822	0.0046587	0.291315	0.180413	-0.374954	-0.0262666	-0.0496035	0.0148726	6.71447	43.2771
Abcf3	0.448267	0.113951	1.17033	101.717	156.238	139.769	116.586	100.743	107.232	116.071	110.088	-0.152266	0.466912	0.306208	0.0445585	-0.16616	-0.0760927	0.0381765	-0.038177	20.0439	118.555
[truncated: 22,866 more rows]
